# Supplementary material for: EGFR tyrosine kinase activity and Rab GTPases coordinate EGFR trafficking to regulate macrophage activation in sepsis
Source: Cell Death Dis. 2022 Nov 7;13(11):934. doi: 10.1038/s41419-022-05370-y (PMC9640671; doi:10.1038/s41419-022-05370-y)
Supplement: Supplementary file 10 — Supplementary Table 2 [file 41419_2022_5370_MOESM10_ESM.xlsx]

## Sheet: 工作表2
Category	Term	Term name	Count	%	PValue	Genes	List Total	Pop Hits	Pop Total	Fold Enrichment	Bonferroni	Benjamini	FDR
KEGG_PATHWAY	mmu03013	RNA transport	14	12.1739	3.21854e-07	NUP214, RANBP2, NUP107, THOC5, SRRM1, FXR1, PNN, NUP35, ACIN1, NUP88, SMN1, EIF3A, EIF4B, EIF4G1	103	170	7691	6.14929	4.7955e-05	4.79562e-05	4.79562e-05
KEGG_PATHWAY	mmu04010	MAPK signaling pathway	10	8.69565	0.00592599	ATF2, MAP3K3, JUN, MEF2C, MAP2K2, FLNA, RAPGEF2, FLNC, RAF1, MAP4K4	103	251	7691	2.9749	0.587533	0.441486	0.441486
KEGG_PATHWAY	mmu04022	cGMP-PKG signaling pathway	7	6.08696	0.0209483	MEF2A, ATF2, MEF2C, MAP2K2, ATP2B1, RAF1, GTF2I	103	163	7691	3.20668	0.957338	0.552101	0.552101
KEGG_PATHWAY	mmu04144	Endocytosis	9	7.82609	0.0222322	ARFGEF2, RAB7, ACAP2, RAB31, SNX2, ARAP3, EPS15L1, ARAP1, EPN1	103	261	7691	2.57482	0.964915	0.552101	0.552101
KEGG_PATHWAY	mmu00010	Glycolysis / Gluconeogenesis	4	3.47826	0.0568735	PDHA1, PGAM1, PGK1, GAPDH	103	66	7691	4.52545	0.999837	1	1
KEGG_PATHWAY	mmu04662	B cell receptor signaling pathway	4	3.47826	0.0655431	JUN, MAP2K2, INPP5D, RAF1	103	70	7691	4.26685	0.999959	1	1
