# Supplementary material for: EGFR tyrosine kinase activity and Rab GTPases coordinate EGFR trafficking to regulate macrophage activation in sepsis
Source: Cell Death Dis. 2022 Nov 7;13(11):934. doi: 10.1038/s41419-022-05370-y (PMC9640671; doi:10.1038/s41419-022-05370-y)
Supplement: Supplementary file 11 — Supplementary Table 3 [file 41419_2022_5370_MOESM11_ESM.xlsx]

## Sheet: Ctrl_vs_LPS signi-difference
Protein	Protein Name	Gene Name	Mol weight [kDa]	Sequence length	Proteins	Positions within proteins	Fasta headers	Leading proteins	Positions within Leading proteins	Position	Amino acid	Sequence window	Score	Score for localization	Phospho (STY) Probabilities	Phospho (STY) Score diffs	Position in peptide	Charge	Mass error [ppm]	Intensity Control-1	Intensity Control-2	Intensity Control-3	average Control	Intensity LPS-1	Intensity LPS-2	Intensity LPS-3	average LPS	Control/LPS	t test p value
Q9JMH9	Unconventional myosin-XVIIIa	Myo18a	232.75	2050	Q9JMH9	2003	MY18A_MOUSE Unconventional myosin-XVIIIa OS=Mus musculus OX=10090 GN=Myo18a PE=1 SV=2	Q9JMH9	2003	2003	S	GPSKAPSDDGSLKSSSPTSHWKPLAPDPSDD	72.191	60.419	S(0.052)S(0.052)S(0.781)PT(0.058)S(0.058)HWKPLAPDPSDDEHDPVDSISRPR	S(-11.78)S(-11.78)S(11.32)PT(-11.32)S(-11.32)HWKPLAPDPS(-32.7)DDEHDPVDS(-49.58)IS(-49.58)RPR	3	5	0.19073	48015000		37886000	42950500	604260	3151000		1877630	22.8748	0.0157836
E9Q7G0	Nuclear mitotic apparatus protein 1	Numa1	235.63	2094	E9Q7G0	1835	NUMA1_MOUSE Nuclear mitotic apparatus protein 1 OS=Mus musculus OX=10090 GN=Numa1 PE=1 SV=1	E9Q7G0	1835	1835	S	TQSAPASQANLRATSSTQSLARLGSPDDGNS	107.97	107.97	ATS(0.005)S(0.977)T(0.018)QSLAR	AT(-59.4)S(-23.36)S(17.27)T(-17.27)QS(-40.71)LAR	4	2	-0.41043		165960000	116710000	141335000	13480000	8418100	14208000	1.20354e+07	11.7433	0.00601683
Q9D1J1	Adaptin ear-binding coat-associated protein 2	Necap2	28.598	266	Q9D1J1	180	NECP2_MOUSE Adaptin ear-binding coat-associated protein 2 OS=Mus musculus OX=10090 GN=Necap2 PE=1 SV=1	Q9D1J1	180	180	T	MRKKEGAAGTPRARPTSAGGLSLLPPPPGGK	108.55	108.55	ARPT(0.612)S(0.388)AGGLSLLPPPPGGK	ARPT(1.97)S(-1.97)AGGLS(-47.61)LLPPPPGGK	4	3	-0.019347		55327000	55784000	55555500	939060	10995000	2340300	4758120	11.6759	0.00110315
Q8VEB2	Protein salvador homolog 1	Sav1	44.845	386	Q8VEB2	95	SAV1_MOUSE Protein salvador homolog 1 OS=Mus musculus OX=10090 GN=Sav1 PE=1 SV=2	Q8VEB2	95	95	S	QRTPHEVMRRESHRLSAPSYLVRSLADVPRE	64.327	64.327	ES(0.017)HRLS(0.982)APS(0.001)YLVR	ES(-17.63)HRLS(17.63)APS(-32.44)Y(-51.88)LVR	6	3	0.34559		16586000	13913000	15249500		2035800	1653800	1844800	8.26621	0.0099921
Q4LDD4	Arf-GAP with Rho-GAP domain, ANK repeat and PH domain-containing protein 1	Arap1	162.27	1452	Q4LDD4	1437	ARAP1_MOUSE Arf-GAP with Rho-GAP domain, ANK repeat and PH domain-containing protein 1 OS=Mus musculus OX=10090 GN=Arap1 PE=1 SV=2	Q4LDD4	1437	1437	S	VSLIPLRGSENEMRRSVAAFTADPLSLLRHV	70.802	70.802	S(1)VAAFTADPLSLLR	S(61.74)VAAFT(-61.74)ADPLS(-69.83)LLR	1	2	0.2429		8072900	6644500	7358700	605670	1472400	786860	954977	7.70563	0.00204837
Q8CFD4	Sorting nexin-8	Snx8	52.058	459	Q8CFD4	450	SNX8_MOUSE Sorting nexin-8 OS=Mus musculus OX=10090 GN=Snx8 PE=1 SV=1	Q8CFD4	450	450	S	SCLFAGPHSVLTPPRSPQEDGVCPH______	128.85	89.301	S(1)PQEDGVCPH	S(89.3)PQEDGVCPH	1	2	0.2347		46411000	43775000	45093000		7625300	4354800	5990050	7.52798	0.0028725
B1AVY7	Kinesin-like protein KIF16B	Kif16b	150.06	1312	B1AVY7	662	KI16B_MOUSE Kinesin-like protein KIF16B OS=Mus musculus OX=10090 GN=Kif16b PE=1 SV=1	B1AVY7	662	662	S	VQRQIRKQEESLKRRSFHIENKLKDLLAEKE	77.662	48.091	S(1)FHIENK	S(48.09)FHIENK	1	2	-0.02219		25257000	20058000	22657500		3100500	3417200	3258850	6.95261	0.0175507
Q3UZA1	CapZ-interacting protein	Rcsd1	44.114	412	Q3UZA1	120	CPZIP_MOUSE CapZ-interacting protein OS=Mus musculus OX=10090 GN=Rcsd1 PE=1 SV=1	Q3UZA1	120	120	S	SPKSPGLKAIVSPFHSPPSTPSSPGIRSHPS	76.889	51.264	AIVS(0.992)PFHS(0.982)PPS(0.009)T(0.01)PS(0.004)S(0.002)PGIR	AIVS(25.94)PFHS(22.47)PPS(-23.22)T(-22.47)PS(-26.98)S(-30.54)PGIR	8	3	-0.18563	32051000	21453000	19933000	24479000	3000900	4182900		3591900	6.81506	0.0242011
Q9CQU5	ZW10 interactor	Zwint	28.713	252	Q9CQU5	216	ZWINT_MOUSE ZW10 interactor OS=Mus musculus OX=10090 GN=Zwint PE=1 SV=1	Q9CQU5	216	216	S	KQQAGQEQEKLQRNQSYLQLLCSLQNKLVIS	151.44	151.44	NQS(1)YLQLLCSLQNK	NQS(62.21)Y(-62.21)LQLLCS(-121.37)LQNK	3	2	-1.0775	11856000	22900000	24364000	1.97067e+07	2242900	3352400	4395900	3330400	5.91721	0.0148835
Q99J27	Acetyl-coenzyme A transporter 1	Slc33a1	61.075	550	Q99J27	16	ACATN_MOUSE Acetyl-coenzyme A transporter 1 OS=Mus musculus OX=10090 GN=Slc33a1 PE=1 SV=1	Q99J27	16	16	S	MSPTISHKDSSRQRRSGMFSHALDMKSGPLP	90.759	90.759	S(1)GMFSHALDMK	S(42.29)GMFS(-42.29)HALDMK	1	2	-0.4076		16286000	11373000	13829500		2885600	1838900	2362250	5.85438	0.0447752
Q9JMH9	Unconventional myosin-XVIIIa	Myo18a	232.75	2050	Q9JMH9	2016	MY18A_MOUSE Unconventional myosin-XVIIIa OS=Mus musculus OX=10090 GN=Myo18a PE=1 SV=2	Q9JMH9	2016	2016	S	SSSPTSHWKPLAPDPSDDEHDPVDSISRPRF	72.191	72.191	S(0.146)S(0.162)S(0.68)PT(0.008)S(0.003)HWKPLAPDPS(0.994)DDEHDPVDS(0.003)IS(0.003)RPR	S(-6.69)S(-6.25)S(6.25)PT(-19.09)S(-23.21)HWKPLAPDPS(25.59)DDEHDPVDS(-25.59)IS(-25.59)RPR	16	4	0.017328	32967000		37886000	35426500		3151000	12054000	7602500	4.65985	0.0318235
P10923	Osteopontin	Spp1	32.459	294	P10923	289	OSTP_MOUSE Osteopontin OS=Mus musculus OX=10090 GN=Spp1 PE=1 SV=1	P10923	289	289	S	DDRYLKFRISHELESSSSEVN__________	133.04	125.53	ISHELES(0.077)S(0.845)S(0.077)S(0.001)EVN	IS(-46.71)HELES(-10.41)S(10.41)S(-10.41)S(-29.06)EVN	8	2	-0.0895		610800000	755510000	683155000	148810000		161620000	155215000	4.40135	0.0184092
P01902	H-2 class I histocompatibility antigen, K-D alpha chain	H2-K1	41.489	368	P01902;P14428;P03991;P04223;P01901	366;326;366;367;367	HA1D_MOUSE H-2 class I histocompatibility antigen, K-D alpha chain OS=Mus musculus OX=10090 GN=H2-K1 PE=1 SV=1;HA1Q_MOUSE H-2 class I histocompatibility antigen, K-Q alpha chain (Fragment) OS=Mus musculus OX=10090 GN=H2-K1 PE=1 SV=1;HA1W_MOUSE H-2 class I	P01902	366	366	S	DLSLPDGKVMVHDPHSLA_____________	103.43	86.463	VMVHDPHS(1)LA	VMVHDPHS(86.46)LA	8	2	-0.77974		13694000	11864000	12779000	4305500	1654000		2979750	4.28862	0.0259742
Q9JLQ0	CD2-associated protein	Cd2ap	70.449	637	Q9JLQ0	86	CD2AP_MOUSE CD2-associated protein OS=Mus musculus OX=10090 GN=Cd2ap PE=1 SV=3	Q9JLQ0	86	86	S	KRERQGNVASLVQRISTYGLPAGGIQPHPQT	101.53	72.058	IS(0.917)T(0.081)Y(0.002)GLPAGGIQPHPQTK	IS(10.52)T(-10.52)Y(-26.24)GLPAGGIQPHPQT(-70.73)K	2	3	-0.62868		45483000	57744000	51613500		15654000	10069000	12861500	4.01302	0.0289152
P16858	Glyceraldehyde-3-phosphate dehydrogenase	Gapdh	35.81	333	P16858	182	G3P_MOUSE Glyceraldehyde-3-phosphate dehydrogenase OS=Mus musculus OX=10090 GN=Gapdh PE=1 SV=2	P16858	182	182	T	GIVEGLMTTVHAITATQKTVDGPSGKLWRDG	98.033	47.286	VIHDNFGIVEGLMT(0.013)T(0.013)VHAIT(0.099)AT(0.875)QK	VIHDNFGIVEGLMT(-18.23)T(-18.23)VHAIT(-9.48)AT(9.48)QK	22	3	-0.25338	49513000	57271000	37007000	4.79303e+07	12364000	6641400	19404000	1.28031e+07	3.74364	0.00725307
Q52KI8	Serine/arginine repetitive matrix protein 1	Srrm1	106.86	946	Q52KI8	414	SRRM1_MOUSE Serine/arginine repetitive matrix protein 1 OS=Mus musculus OX=10090 GN=Srrm1 PE=1 SV=2	Q52KI8	414	414	T	PSSPATPPPKTRHSPTPQQSNRTRKSRVSVS	172.2	172.2	T(0.107)RHS(0.893)PT(1)PQQSNR	T(-9.21)RHS(9.21)PT(48.63)PQQS(-48.63)NR	6	2	0.015116	185220000	164460000	134480000	1.61387e+08	57809000	37567000	36130000	4.38353e+07	3.68166	0.00196294
Q8R1G6	PDZ and LIM domain protein 2	Pdlim2	37.703	349	Q8R1G6	199	PDLI2_MOUSE PDZ and LIM domain protein 2 OS=Mus musculus OX=10090 GN=Pdlim2 PE=1 SV=1	Q8R1G6	199	199	S	GHSSPSDSAVRVLLHSPGRPSSPRFSSLDLE	165.49	101.92	VLLHS(1)PGRPS(0.608)S(0.392)PR	VLLHS(39.64)PGRPS(1.9)S(-1.9)PR	5	3	0.15636	235100000	345180000	296120000	2.92133e+08	54261000	99098000	93860000	8.24063e+07	3.54503	0.00383771
Q60668	Heterogeneous nuclear ribonucleoprotein D0	Hnrnpd	38.354	355	Q60668	82	HNRPD_MOUSE Heterogeneous nuclear ribonucleoprotein D0 OS=Mus musculus OX=10090 GN=Hnrnpd PE=1 SV=2	Q60668	82	82	S	KIDASKNEEDEGHSNSSPRHTEAAAAQREEW	273.35	126.55	IDASKNEEDEGHS(0.134)NS(0.732)S(0.134)PR	IDAS(-86.89)KNEEDEGHS(-7.37)NS(7.37)S(-7.37)PR	15	3	-3.7085	146790000	165400000	161130000	1.57773e+08	99544000	21052000	16699000	45765000	3.44747	0.0151868
P28667	MARCKS-related protein	Marcksl1	20.165	200	P28667	101	MRP_MOUSE MARCKS-related protein OS=Mus musculus OX=10090 GN=Marcksl1 PE=1 SV=2	P28667	101	101	S	PKKKKKFSFKKPFKLSGLSFKRNRKEGGGDS	80.632	80.632	KPFKLS(1)GLS(1)FK	KPFKLS(80.63)GLS(80.63)FK	6	2	-1.2623		7234700	6284600	6759650		2130800	1928500	2029650	3.33045	0.0103803
P48678	Prelamin-A/C	Lmna	74.237	665	P48678	407	LMNA_MOUSE Prelamin-A/C OS=Mus musculus OX=10090 GN=Lmna PE=1 SV=2	P48678	407	407	S	SPTSQRSRGRASSHSSQSQGGGSVTKKRKLE	170.31	168.17	ASSHS(0.002)S(0.995)QS(0.002)QGGGS(0.977)VT(0.023)K	AS(-89.46)S(-74.1)HS(-26.12)S(26.12)QS(-26.12)QGGGS(16.28)VT(-16.28)K	6	2	-0.24395		345430000	419210000	382320000		116960000	113140000	115050000	3.32308	0.0185716
Q63932	Dual specificity mitogen-activated protein kinase kinase 2	Map2k2	44.402	401	Q63932	306	MP2K2_MOUSE Dual specificity mitogen-activated protein kinase kinase 2 OS=Mus musculus OX=10090 GN=Map2k2 PE=1 SV=2	Q63932	306	306	S	PHSVSPRPRPPGRPISVGHGMDSRPAMAIFE	72.99	72.99	PRPPGRPIS(1)VGHGMDSR	PRPPGRPIS(55.56)VGHGMDS(-55.56)R	9	4	-0.15539		20116000	16279000	18197500		6796600	4211400	5504000	3.30623	0.031645
Q61462	Cytochrome b-245 light chain	Cyba	20.748	192	Q61462	147	CY24A_MOUSE Cytochrome b-245 light chain OS=Mus musculus OX=10090 GN=Cyba PE=1 SV=3	Q61462	147	147	T	TPIEPKPKERPQVGGTIKQPPTNPPPRPPAE	92.939	77.192	ERPQVGGT(1)IK	ERPQVGGT(77.19)IK	8	2	0.12833	23943000	35125000	20606000	26558000	7269100	8443500	8796200	8169600	3.25083	0.0140848
A2A5R2	Brefeldin A-inhibited guanine nucleotide-exchange protein 2	Arfgef2	202.24	1792	A2A5R2	1518	BIG2_MOUSE Brefeldin A-inhibited guanine nucleotide-exchange protein 2 OS=Mus musculus OX=10090 GN=Arfgef2 PE=1 SV=1	A2A5R2	1518	1518	S	EEVSDRHLDVDLDRQSLSSIDRNASERGQSQ	129.77	129.77	HLDVDLDRQS(0.993)LS(0.004)S(0.004)IDR	HLDVDLDRQS(24.39)LS(-24.39)S(-24.39)IDR	10	3	-0.12443	27303000	31366000	29349000	2.93393e+07	5493200	10364000	11836000	9.23107e+06	3.17833	0.000862532
A2A5R2	Brefeldin A-inhibited guanine nucleotide-exchange protein 2	Arfgef2	202.24	1792	A2A5R2	218	BIG2_MOUSE Brefeldin A-inhibited guanine nucleotide-exchange protein 2 OS=Mus musculus OX=10090 GN=Arfgef2 PE=1 SV=1	A2A5R2	218	218	S	QEARELEKPMQSKPQSPVIQATAGSPKFSRL	122.63	58.093	PQS(1)PVIQAT(0.263)AGS(0.737)PK	PQS(43.47)PVIQAT(-4.47)AGS(4.47)PK	3	2	1.5787	27270000	38395000	33473000	33046000	23949000	4410900	3523700	1.06279e+07	3.10937	0.0388301
P10923	Osteopontin	Spp1	32.459	294	P10923	288	OSTP_MOUSE Osteopontin OS=Mus musculus OX=10090 GN=Spp1 PE=1 SV=1	P10923	288	288	S	EDDRYLKFRISHELESSSSEVN_________	82.635	82.635	FRIS(1)HELES(0.976)S(0.507)S(0.427)S(0.09)EVN	FRIS(60.05)HELES(14.22)S(0.75)S(-0.75)S(-7.57)EVN	9	2	0.02838	58123000	36011000	55987000	5.00403e+07	11544000	34301000	7434600	1.77599e+07	2.81761	0.0417927
Q8BTI8	Serine/arginine repetitive matrix protein 2	Srrm2	294.84	2703	Q8BTI8	711	SRRM2_MOUSE Serine/arginine repetitive matrix protein 2 OS=Mus musculus OX=10090 GN=Srrm2 PE=1 SV=3	Q8BTI8	711	711	S	ARRRSRSRSLVRRGRSHSRTPQRRGRSGSSS	66.989	53.6	S(1)HS(1)RT(1)PQR	S(53.6)HS(53.6)RT(53.6)PQR	1	2	0.89841	231470000	246510000	204390000	2.27457e+08	7943000	178320000	66251000	8.41713e+07	2.70231	0.049676
Q8BTI8	Serine/arginine repetitive matrix protein 2	Srrm2	294.84	2703	Q8BTI8	713	SRRM2_MOUSE Serine/arginine repetitive matrix protein 2 OS=Mus musculus OX=10090 GN=Srrm2 PE=1 SV=3	Q8BTI8	713	713	S	RRSRSRSLVRRGRSHSRTPQRRGRSGSSSER	66.989	53.6	S(1)HS(1)RT(1)PQR	S(53.6)HS(53.6)RT(53.6)PQR	3	2	0.89841	231470000	246510000	204390000	2.27457e+08	7943000	178320000	66251000	8.41713e+07	2.70231	0.049676
Q8BTI8	Serine/arginine repetitive matrix protein 2	Srrm2	294.84	2703	Q8BTI8	715	SRRM2_MOUSE Serine/arginine repetitive matrix protein 2 OS=Mus musculus OX=10090 GN=Srrm2 PE=1 SV=3	Q8BTI8	715	715	T	SRSRSLVRRGRSHSRTPQRRGRSGSSSERKN	66.989	53.6	S(1)HS(1)RT(1)PQR	S(53.6)HS(53.6)RT(53.6)PQR	5	2	0.89841	231470000	246510000	204390000	2.27457e+08	7943000	178320000	66251000	8.41713e+07	2.70231	0.049676
Q6VNB8	WD repeat and FYVE domain-containing protein 3	Wdfy3	392.33	3508	Q6VNB8	2277	WDFY3_MOUSE WD repeat and FYVE domain-containing protein 3 OS=Mus musculus OX=10090 GN=Wdfy3 PE=1 SV=1	Q6VNB8	2277	2277	S	EALVPTTQSKLSRVSSGFGLSKLTGSRRNRK	77.597	77.597	VSS(0.998)GFGLS(0.001)K	VS(-34.05)S(29.16)GFGLS(-29.16)K	3	2	0.01485		16435000	11453000	13944000	5820300	4689000	4997100	5168800	2.69773	0.0192993
Q60875	Rho guanine nucleotide exchange factor 2	Arhgef2	111.97	985	Q60875	142	ARHG2_MOUSE Rho guanine nucleotide exchange factor 2 OS=Mus musculus OX=10090 GN=Arhgef2 PE=1 SV=4	Q60875	142	142	S	SDSFRQSLLGSRRGLSSLSLAKSVSTTNIAG	102.4	102.4	GLS(0.997)S(0.003)LSLAK	GLS(25.34)S(-25.34)LS(-53.21)LAK	3	2	-0.059164	6464100	12272000	12290000	1.0342e+07	3599500	4372000	3587300	3.85293e+06	2.6842	0.0294588
Q9CY64	Biliverdin reductase A	Blvra	33.524	295	Q9CY64	229	BIEA_MOUSE Biliverdin reductase A OS=Mus musculus OX=10090 GN=Blvra PE=1 SV=1	Q9CY64	229	229	S	WIEEKGPGLKRNRHISIHFKSGSLEEVPNVG	106.68	49.097	HIS(1)IHFK	HIS(49.1)IHFK	3	3	0.070959	15544000	22783000	23364000	2.05637e+07	7287400	5305800	10747000	7.78007e+06	2.64312	0.012687
P09405	Nucleolin	Ncl	76.722	707	P09405	84	NUCL_MOUSE Nucleolin OS=Mus musculus OX=10090 GN=Ncl PE=1 SV=2	P09405	84	84	T	TKKAAVPTPAKKAAVTPGKKAVATPAKKNIT	132.32	86.879	AAVT(1)PGKK	AAVT(86.88)PGKK	4	2	-0.10647	1482900000	1780000000	1231400000	1498100000	929200000	618460000	156060000	5.67907e+08	2.63793	0.0277001
P59808	SAM and SH3 domain-containing protein 1	Sash1	135.59	1230	P59808	1011	SASH1_MOUSE SAM and SH3 domain-containing protein 1 OS=Mus musculus OX=10090 GN=Sash1 PE=1 SV=1	P59808	1011	1011	S	SPEAPILPLKKASPASPVSPSDCPSPREPRP	68.168	68.168	AS(0.007)PAS(0.993)PVSPSDCPSPR	AS(-21.71)PAS(21.71)PVS(-38.44)PS(-47.07)DCPS(-57.4)PR	5	2	0.63245		24031000	17359000	20695000	7876700	5444500	10364000	7.89507e+06	2.62126	0.0255346
Q91WG5	5'-AMP-activated protein kinase subunit gamma-2	Prkag2	62.948	566	Q91WG5	87	AAKG2_MOUSE 5'-AMP-activated protein kinase subunit gamma-2 OS=Mus musculus OX=10090 GN=Prkag2 PE=1 SV=2	Q91WG5	87	87	S	PSRGLFSRGPQPRPSSPVSAPVRPKTSPGSP	125.47	96.464	PSS(1)PVSAPVRPK	PS(-34.18)S(34.18)PVS(-56.19)APVRPK	3	2	0.27662		16456000	11685000	14070500	6542400	6651000	3124000	5.43913e+06	2.5869	0.03391
P13808	Anion exchange protein 2	Slc4a2	136.81	1237	P13808	239	B3A2_MOUSE Anion exchange protein 2 OS=Mus musculus OX=10090 GN=Slc4a2 PE=1 SV=1	P13808	239	239	S	PGHRSYNLQERRRIGSMTGVEQALLPRVPTD	84.653	84.653	IGS(1)MTGVEQALLPR	IGS(33.82)MT(-33.82)GVEQALLPR	3	2	0.28639		5927300	4584200	5255750	1505700	2471500	2136700	2.03797e+06	2.57892	0.0138803
Q80U72	Protein scribble homolog	Scrib	174.06	1612	Q80U72	1361	SCRIB_MOUSE Protein scribble homolog OS=Mus musculus OX=10090 GN=Scrib PE=1 SV=2	Q80U72	1361	1361	S	LEVRVPQAEGPPKRVSLVGADDLRKMQEEEA	53.3	52.966	RVS(1)LVGADDLR	RVS(52.97)LVGADDLR	3	2	0.2374		10101000	11605000	10853000		4409200	4049900	4229550	2.56599	0.0133538
Q08509	Epidermal growth factor receptor kinase substrate 8	Eps8	91.736	821	Q08509	684	EPS8_MOUSE Epidermal growth factor receptor kinase substrate 8 OS=Mus musculus OX=10090 GN=Eps8 PE=1 SV=2	Q08509	684	684	S	RDSQRYKQLPVDRRKSQMEEVQDELFQRLTI	103.71	62.94	RKS(1)QMEEVQDELFQR	RKS(62.94)QMEEVQDELFQR	3	3	2.2822		25373000	23453000	24413000		10482000	8600800	9541400	2.55864	0.00806864
Q61937	Nucleophosmin	Npm1	32.56	292	Q61937	198	NPM_MOUSE Nucleophosmin OS=Mus musculus OX=10090 GN=Npm1 PE=1 SV=1	Q61937	198	198	T	EETEEKVPVKKSVRDTPAKNAQKSNQNGKDL	144.89	144.89	SVRDT(1)PAK	S(-89.08)VRDT(89.08)PAK	5	2	-0.22696	3927000000	4056600000	3372000000	3785200000	2536000000	1657200000	326900000	1506700000	2.51225	0.0279762
Q921E2	Ras-related protein Rab-31	Rab31	21.331	194	Q921E2	35	RAB31_MOUSE Ras-related protein Rab-31 OS=Mus musculus OX=10090 GN=Rab31 PE=1 SV=1	Q921E2	35	35	S	SIVCRFVQDHFDHNISPTIGASFMTKTVPCG	171.08	126.68	FVQDHFDHNIS(1)PTIGASFMTK	FVQDHFDHNIS(35.6)PT(-35.6)IGAS(-51.78)FMT(-80.74)K	11	3	-0.0048285	85914000	100110000	87708000	91244000	56254000	19932000		38093000	2.3953	0.0364306
Q9JJZ4	Ubiquitin-conjugating enzyme E2 J1	Ube2j1	34.989	318	Q9JJZ4	266	UB2J1_MOUSE Ubiquitin-conjugating enzyme E2 J1 OS=Mus musculus OX=10090 GN=Ube2j1 PE=1 SV=2	Q9JJZ4	266	266	S	SPRQRRAQQQSQRRPSTSPDVLQGQPPRAHH	127.32	124.25	RPS(0.96)T(0.04)SPDVLQGQPPR	RPS(13.8)T(-13.8)S(-40.04)PDVLQGQPPR	3	2	1.416	28476000	55312000	47122000	4.36367e+07	17939000	19739000	19389000	1.90223e+07	2.29397	0.0364885
Q99MR6	Serrate RNA effector molecule homolog	Srrt	100.45	875	Q99MR6	21	SRRT_MOUSE Serrate RNA effector molecule homolog OS=Mus musculus OX=10090 GN=Srrt PE=1 SV=1	Q99MR6;REV__Q99MR6	21;851	21	S	;DEYDRRRRDKFRRERSDYDRSRERDERRRGD	98.974	98.974	ERS(1)DYDRS(1)R	ERS(60.11)DY(-40.8)DRS(40.8)R	3	2	0.03277		17317000	23052000	20184500	7238300	8036500	11235000	8836600	2.28419	0.0235336
Q8CI08	SLAIN motif-containing protein 2	Slain2	62.377	581	Q8CI08	354	SLAI2_MOUSE SLAIN motif-containing protein 2 OS=Mus musculus OX=10090 GN=Slain2 PE=1 SV=2	Q8CI08	354	354	S	ALNRFSPSPRNSPRPSPKQSPRNSPRSRSPA	87.667	52.576	NS(1)PRPS(1)PK	NS(52.58)PRPS(52.58)PK	6	2	-0.81323	55960000	59187000	68172000	6.11063e+07	27178000	24330000	28907000	26805000	2.27966	0.000912429
P03966	N-myc proto-oncogene protein	Mycn	49.572	462	P03966	353	MYCN_MOUSE N-myc proto-oncogene protein OS=Mus musculus OX=10090 GN=Mycn PE=2 SV=2	P03966	353	353	S	ESEDAPPQKKIKSEASPRPLKSVVPAKAKSL	90.005	86.288	SEAS(1)PRPLK	S(-51.52)EAS(51.52)PRPLK	4	2	-0.26301	45775000	57333000		51554000	23436000	22733000	22641000	2.29367e+07	2.24767	0.00700469
Q8C3J5	Dedicator of cytokinesis protein 2	Dock2	211.7	1828	Q8C3J5	1729	DOCK2_MOUSE Dedicator of cytokinesis protein 2 OS=Mus musculus OX=10090 GN=Dock2 PE=1 SV=3	Q8C3J5	1729	1729	S	TESDLKRLSRKQEFMSDTNLSEHAAIPARVS	222.46	192.58	KQEFMS(0.997)DT(0.003)NLSEHAAIPAR	KQEFMS(25.67)DT(-25.67)NLS(-74.96)EHAAIPAR	6	3	-2.3272	247100000	201380000	250550000	233010000	92312000	98227000	129070000	1.06536e+08	2.18714	0.00292365
Q8CDA1	Phosphatidylinositide phosphatase SAC2	Inpp5f	127.61	1132	Q8CDA1	936	SAC2_MOUSE Phosphatidylinositide phosphatase SAC2 OS=Mus musculus OX=10090 GN=Inpp5f PE=1 SV=1	Q8CDA1	936	936	S	EAAAGPGSELGKGLESPLKKSPSADSIHTRT	82.417	71.614	GLES(1)PLKK	GLES(71.61)PLKK	4	2	0.3766	4441700	7004900	5692900	5.71317e+06		2681500	2599800	2640650	2.16355	0.0487875
Q8K078	Solute carrier organic anion transporter family member 4A1	Slco4a1	77.668	723	Q8K078	32	SO4A1_MOUSE Solute carrier organic anion transporter family member 4A1 OS=Mus musculus OX=10090 GN=Slco4a1 PE=1 SV=2	Q8K078	32	32	T	HLFTSTSSATDSGCDTPPSSRASPASLRSAH	198.47	198.47	HLFTSTSSATDSGCDT(0.998)PPS(0.002)SR	HLFT(-119.29)S(-112.58)T(-105.66)S(-105.66)S(-105.66)AT(-87.73)DS(-55.3)GCDT(27.78)PPS(-27.78)S(-33.07)R	16	3	0.68623	67243000	52267000	61831000	60447000	27291000	32902000	24416000	28203000	2.14328	0.00305987
P24788	Cyclin-dependent kinase 11B	Cdk11b	91.512	784	P24788	270	CD11B_MOUSE Cyclin-dependent kinase 11B OS=Mus musculus OX=10090 GN=Cdk11b PE=1 SV=2	P24788	270	270	S	EKVEERDLLSDLQDISDSERKTSSAESSSAE	217.91	183.77	DLLSDLQDIS(0.97)DS(0.03)ER	DLLS(-117.48)DLQDIS(15.08)DS(-15.08)ER	10	2	-0.26191	83108000	104820000	114630000	1.00853e+08	43595000	52997000	44657000	47083000	2.14202	0.0053281
Q78WZ7	DNA-directed RNA polymerase I subunit RPA43	Twistnb	36.721	330	Q78WZ7	226	RPA43_MOUSE DNA-directed RNA polymerase I subunit RPA43 OS=Mus musculus OX=10090 GN=Twistnb PE=1 SV=1	Q78WZ7	226	226	T	SEDVAETVVEEVVEKTPKKKKKKKDKDTDTC	125.53	125.53	HSAVSEDVAETVVEEVVEKT(1)PK	HS(-123.33)AVS(-114.25)EDVAET(-88.36)VVEEVVEKT(88.36)PK	20	3	-0.50834	20955000	27209000	26631000	2.49317e+07	10672000	7628400	16915000	1.17385e+07	2.12393	0.0175631
Q6NZJ6	Eukaryotic translation initiation factor 4 gamma 1	Eif4g1	176.07	1600	Q6NZJ6	212	IF4G1_MOUSE Eukaryotic translation initiation factor 4 gamma 1 OS=Mus musculus OX=10090 GN=Eif4g1 PE=1 SV=1	Q6NZJ6	212	212	T	KDITEEIMSGARTASTPTPPQTGGSLEPQPN	164.4	122.88	T(0.003)AS(0.052)T(0.944)PT(0.001)PPQTGGSLEPQPNGESPQVAVIIRPDDR	T(-25.25)AS(-12.56)T(12.56)PT(-30.6)PPQT(-73.14)GGS(-78.8)LEPQPNGES(-98.33)PQVAVIIRPDDR	4	3	0.39671	96046000	86039000	83117000	8.84007e+07	32532000	50996000		41764000	2.11667	0.0120567
Q04735	Cyclin-dependent kinase 16	Cdk16	55.913	496	Q04735	138	CDK16_MOUSE Cyclin-dependent kinase 16 OS=Mus musculus OX=10090 GN=Cdk16 PE=1 SV=1	Q04735	138	138	S	DIRLPEGYLEKLTLNSPIFDKPLSRRLRRVS	58.246	58.246	LT(0.014)LNS(0.985)PIFDKPLSR	LT(-18.34)LNS(18.34)PIFDKPLS(-34.61)R	5	2	0.066161	4393700	3753400	4185800	4.11097e+06	1237600	2271400	2331100	1946700	2.11176	0.00575192
P11157	Ribonucleoside-diphosphate reductase subunit M2	Rrm2	45.095	390	P11157	20	RIR2_MOUSE Ribonucleoside-diphosphate reductase subunit M2 OS=Mus musculus OX=10090 GN=Rrm2 PE=1 SV=1	P11157	20	20	S	RTPLATIADQQQLQLSPLKRLTLADKENTPP	261.49	156.88	TPLATIADQQQLQLS(1)PLKR	T(-134.5)PLAT(-110.07)IADQQQLQLS(110.07)PLKR	15	2	-0.31774	108450000	112420000	114150000	1.11673e+08	35199000	35495000	88242000	5.29787e+07	2.10789	0.0295504
O35126	Atrophin-1	Atn1	123.72	1175	O35126	654	ATN1_MOUSE Atrophin-1 OS=Mus musculus OX=10090 GN=Atn1 PE=1 SV=1	O35126	654	654	T	PPGYKPGSPPSFRTGTPPGYRGTSPPAGPGT	45.158	45.158	T(0.005)GT(0.995)PPGYR	T(-22.82)GT(22.82)PPGY(-36.25)R	3	2	-0.23411	3097200	3693800	4313800	3701600	2567800	721020	2000700	1.76317e+06	2.0994	0.0405341
P20934	Protein EVI2A	Evi2a	24.087	223	P20934	208	EVI2A_MOUSE Protein EVI2A OS=Mus musculus OX=10090 GN=Evi2a PE=1 SV=2	P20934	208	208	T	ELTGSNLLLQSPGVLTAARERKHEEGTEKLN	149.62	149.62	ELTGSNLLLQS(0.001)PGVLT(0.999)AAR	ELT(-116.25)GS(-119.15)NLLLQS(-30.86)PGVLT(30.86)AAR	16	2	1.4145	14373000	11146000	12004000	1.25077e+07	5010700	6403000	6700800	6.03817e+06	2.07143	0.00412986
Q7TPV4	Myb-binding protein 1A	Mybbp1a	152.04	1344	Q7TPV4	1329	MBB1A_MOUSE Myb-binding protein 1A OS=Mus musculus OX=10090 GN=Mybbp1a PE=1 SV=2	Q7TPV4	1329	1329	S	RARLSLVSRSPSLLQSGVKKRRVASRRVQTP	133.25	133.25	S(0.977)PS(0.023)LLQS(1)GVKK	S(16.37)PS(-16.37)LLQS(76.96)GVKK	7	2	-0.22642	18817000	21110000	12990000	17639000	8773600	6348400	10483000	8535000	2.06667	0.0279373
Q3UJB9	Enhancer of mRNA-decapping protein 4	Edc4	152.48	1406	Q3UJB9	731	EDC4_MOUSE Enhancer of mRNA-decapping protein 4 OS=Mus musculus OX=10090 GN=Edc4 PE=1 SV=2	Q3UJB9	731	731	T	QEVEPLGLPQASPSRTRSPDVISSASTALSQ	164.13	164.13	T(0.615)RS(0.383)PDVIS(0.002)SASTALSQDIPEIASEALSR	T(2.06)RS(-2.06)PDVIS(-25.77)S(-39.16)AS(-64.59)T(-76.85)ALS(-105.27)QDIPEIAS(-160.59)EALS(-164)R	1	3	-0.13913	245710000	278410000	198350000	2.40823e+08	90636000	117320000	142560000	1.16839e+08	2.06116	0.0109633
Q3UY34	Uncharacterized protein C12orf43 homolog		27.631	256	Q3UY34	58	CL043_MOUSE Uncharacterized protein C12orf43 homolog OS=Mus musculus OX=10090 PE=2 SV=1	Q3UY34	58	58	T	AAERPEAGAADKQAPTPQPSRRHEVNQHEED	50.372	50.372	QAPT(0.999)PQPS(0.001)R	QAPT(28.78)PQPS(-28.78)R	4	2	0.28926	12874000	12301000	11679000	1.22847e+07	6626200		5405300	6015750	2.04208	0.00222812
Q3TLH4	Protein PRRC2C	Prrc2c	310.89	2846	Q3TLH4	2625	PRC2C_MOUSE Protein PRRC2C OS=Mus musculus OX=10090 GN=Prrc2c PE=1 SV=3	Q3TLH4	2625	2625	T	MELKAFGSGIDIKPGTPPIGGRSTTPTSSPF	141.7	137.73	AFGSGIDIKPGT(1)PPIGGR	AFGS(-82.99)GIDIKPGT(82.99)PPIGGR	12	2	0.033548	91345000	67404000	82316000	80355000	32457000	49465000	36156000	3.93593e+07	2.04157	0.00916283
Q8BQ33	Treslin	Ticrr	208.33	1889	Q8BQ33	1251	TICRR_MOUSE Treslin OS=Mus musculus OX=10090 GN=Ticrr PE=1 SV=2	Q8BQ33	1251	1251	T	QARSQCLTPIRYSFRTPPRTALAGTSKQQEH	51.436	43.77	Y(0.002)S(0.009)FRT(0.989)PPR	Y(-27.23)S(-20.4)FRT(20.4)PPR	5	2	0.20373	5485200	7936600	5506700	6309500	3516700	2838900	3038400	3.13133e+06	2.01496	0.0192309
O88942	Nuclear factor of activated T-cells, cytoplasmic 1	Nfatc1	77.832	717	O88942	259	NFAC1_MOUSE Nuclear factor of activated T-cells, cytoplasmic 1 OS=Mus musculus OX=10090 GN=Nfatc1 PE=1 SV=1	O88942	259	259	S	PRASITEESWLGARGSRPTSPCNKRKYSLNG	55.335	55.335	GS(0.989)RPT(0.774)S(0.237)PCNK	GS(18.41)RPT(5.3)S(-5.3)PCNK	2	2	1.2942	14162000	6912100	10166000	1.04134e+07	15992000	22351000	24318000	20887000	0.498557	0.0328796
O88942	Nuclear factor of activated T-cells, cytoplasmic 1	Nfatc1	77.832	717	O88942	262	NFAC1_MOUSE Nuclear factor of activated T-cells, cytoplasmic 1 OS=Mus musculus OX=10090 GN=Nfatc1 PE=1 SV=1	O88942	262	262	T	SITEESWLGARGSRPTSPCNKRKYSLNGRQP	55.335	55.335	GS(0.989)RPT(0.774)S(0.237)PCNK	GS(18.41)RPT(5.3)S(-5.3)PCNK	5	2	1.2942	14162000	6912100	10166000	1.04134e+07	15992000	22351000	24318000	20887000	0.498557	0.0328796
P80314	T-complex protein 1 subunit beta	Cct2	57.477	535	P80314	260	TCPB_MOUSE T-complex protein 1 subunit beta OS=Mus musculus OX=10090 GN=Cct2 PE=1 SV=4	P80314	260	260	S	DTDKIKIFGSRVRVDSTAKVAEIEHAEKEKM	73.951	73.951	VRVDS(0.931)T(0.069)AK	VRVDS(11.32)T(-11.32)AK	5	2	0.12635	65532000	74185000	61084000	6.69337e+07	125980000	142290000	135320000	134530000	0.497537	0.00037538
Q8R0S2	IQ motif and SEC7 domain-containing protein 1	Iqsec1	108.01	961	Q8R0S2	106	IQEC1_MOUSE IQ motif and SEC7 domain-containing protein 1 OS=Mus musculus OX=10090 GN=Iqsec1 PE=1 SV=2	Q8R0S2	106	106	S	RKQAEEEAIKRSRSLSESYELSSDLQDKQVE	129.11	129.11	S(0.003)LS(0.991)ES(0.006)YELSSDLQDK	S(-25.23)LS(22.18)ES(-22.18)Y(-62.86)ELS(-87.04)S(-92.47)DLQDK	3	2	-1.289	3436400	4029200	4161600	3.87573e+06	5295400	9703400	8722800	7907200	0.490152	0.0409044
Q8C0J6	Ankyrin repeat domain-containing protein SOWAHC	Sowahc	54.937	512	Q8C0J6	205	SWAHC_MOUSE Ankyrin repeat domain-containing protein SOWAHC OS=Mus musculus OX=10090 GN=Sowahc PE=1 SV=2	Q8C0J6	205	205	S	PRSARQNFRDLVLGSSPQLKRSVGPGDGNAG	65.043	65.043	DLVLGS(0.175)S(0.825)PQLK	DLVLGS(-6.72)S(6.72)PQLK	7	2	0.66805	3897800	3381900	3268300	3516000	6356700	9380900	5790500	7.17603e+06	0.489964	0.0318075
A6H619	PHD and RING finger domain-containing protein 1	Phrf1	184.08	1682	A6H619	622	PHRF1_MOUSE PHD and RING finger domain-containing protein 1 OS=Mus musculus OX=10090 GN=Phrf1 PE=1 SV=2	A6H619	622	622	S	SDPSLTPRSGLSRTLSDENRPSRTHSSSPQL	96.82	66.989	TLS(1)DENRPSR	T(-37.05)LS(37.05)DENRPS(-39.02)R	3	2	0.48223	10963000	19616000	19470000	16683000	32817000	33723000	36542000	3.43607e+07	0.485526	0.00452454
Q9CWK8	Sorting nexin-2	Snx2	58.47	519	Q9CWK8	104	SNX2_MOUSE Sorting nexin-2 OS=Mus musculus OX=10090 GN=Snx2 PE=1 SV=2	Q9CWK8	104	104	T	ELILSSEPSPAVTPVTPTTLIAPRIESKSIS	53.998	53.679	ELILS(0.001)S(0.001)EPS(0.009)PAVT(0.029)PVT(0.811)PT(0.074)T(0.074)LIAPR	ELILS(-29.81)S(-29.81)EPS(-19.46)PAVT(-14.49)PVT(10.37)PT(-10.37)T(-10.37)LIAPR	16	2	0.6241		17261000	16503000	16882000	27912000	37758000	39682000	3.51173e+07	0.480731	0.0305688
Q3UYV9	Nuclear cap-binding protein subunit 1	Ncbp1	91.926	790	Q3UYV9	7	NCBP1_MOUSE Nuclear cap-binding protein subunit 1 OS=Mus musculus OX=10090 GN=Ncbp1 PE=1 SV=2	Q3UYV9	7	7	S	_________MSRRRHSYENDGGQPHKRRKTS	143.99	110.29	RHS(1)YENDGGQPHK	RHS(75.5)Y(-75.5)ENDGGQPHK	3	2	0.41466	47691000	74546000	93440000	7.18923e+07	134630000	189960000	131330000	1.51973e+08	0.473059	0.0259811
P19426	Negative elongation factor E	Nelfe	42.554	375	P19426	51	NELFE_MOUSE Negative elongation factor E OS=Mus musculus OX=10090 GN=Nelfe PE=1 SV=2	P19426	51	51	S	SSSGPASQGGVKRSLSEQPVVDTATATEQAK	148.75	148.75	S(0.11)LS(0.89)EQPVVDTATATEQAK	S(-9.06)LS(9.06)EQPVVDT(-119.17)AT(-127.05)AT(-134.06)EQAK	3	2	1.1063		22253000	17000000	19626500	38218000	42637000	44977000	41944000	0.467922	0.00616634
Q6NZF1	Zinc finger CCCH domain-containing protein 11A	Zc3h11a	86.491	792	Q6NZF1	289	ZC11A_MOUSE Zinc finger CCCH domain-containing protein 11A OS=Mus musculus OX=10090 GN=Zc3h11a PE=1 SV=1	Q6NZF1	289	289	S	LVRLSLSERLGKRKLSVGGDSDPPLKRSLAQ	117.65	110.34	KLS(1)VGGDSDPPLKR	KLS(55.53)VGGDS(-55.53)DPPLKR	3	3	0.12032	32488000	79364000	55030000	5.56273e+07	139220000	116860000	101960000	1.19347e+08	0.466099	0.021276
Q8BMS9	Ras association domain-containing protein 2	Rassf2	37.973	326	Q8BMS9	145	RASF2_MOUSE Ras association domain-containing protein 2 OS=Mus musculus OX=10090 GN=Rassf2 PE=1 SV=1	Q8BMS9	145	145	S	LKPVQEDTPQLMRTRSDVGVRRRGNVRTSSD	67.519	67.519	T(0.002)RS(0.998)DVGVR	T(-26.28)RS(26.28)DVGVR	3	2	0.56997	6652500	32132000	28626000	2.24702e+07	54429000	49128000	41548000	4.83683e+07	0.464564	0.0423477
Q6NZF1	Zinc finger CCCH domain-containing protein 11A	Zc3h11a	86.491	792	Q6NZF1	740	ZC11A_MOUSE Zinc finger CCCH domain-containing protein 11A OS=Mus musculus OX=10090 GN=Zc3h11a PE=1 SV=1	Q6NZF1	740	740	S	SGPSSSQTATKPRRLSSASTGKPPLSVEDDF	148.15	148.15	RLS(0.983)S(0.017)ASTGKPPLSVEDDFEK	RLS(17.72)S(-17.72)AS(-33.25)T(-38.96)GKPPLS(-99.86)VEDDFEK	3	3	0.051306	37268000	68280000	60700000	55416000	92559000	127200000	141320000	1.2036e+08	0.46042	0.019627
P97310	DNA replication licensing factor MCM2	Mcm2	102.08	904	P97310	140	MCM2_MOUSE DNA replication licensing factor MCM2 OS=Mus musculus OX=10090 GN=Mcm2 PE=1 SV=3	P97310	140	140	S	GRGLGRMRRGLLYDSSEEDEERPARKRRHVE	211.09	174.72	GLLYDS(1)S(1)EEDEERPAR	GLLY(-80.96)DS(80.96)S(89.55)EEDEERPAR	7	2	-0.24954	56317000	58617000	34647000	4.98603e+07	104420000	133780000	87860000	1.08687e+08	0.458753	0.0189636
O08648	Mitogen-activated protein kinase kinase kinase 4	Map3k4	179.83	1597	O08648	207	M3K4_MOUSE Mitogen-activated protein kinase kinase kinase 4 OS=Mus musculus OX=10090 GN=Map3k4 PE=1 SV=2	O08648	207	207	S	PVSMPMPIARTARQTSRTDCPADRLKFFETL	51.726	51.726	QT(0.239)S(0.674)RT(0.086)DCPADR	QT(-4.5)S(4.5)RT(-8.93)DCPADR	3	2	0.82939	5567100	6403800		5985450	15124000	13638000	10573000	1.31117e+07	0.456498	0.0270332
Q9DBR7	Protein phosphatase 1 regulatory subunit 12A	Ppp1r12a	114.99	1029	Q9DBR7	507	MYPT1_MOUSE Protein phosphatase 1 regulatory subunit 12A OS=Mus musculus OX=10090 GN=Ppp1r12a PE=1 SV=2	Q9DBR7	507	507	S	TRLAYVTPTIPRRLASTSDIEEKENRESSSL	94.507	92.38	LAS(0.977)T(0.022)S(0.001)DIEEKENR	LAS(16.47)T(-16.47)S(-30.33)DIEEKENR	3	2	-0.16978	4747200	6838000	6631500	6.07223e+06	15550000	11737000	13000000	13429000	0.452173	0.00485798
Q9Z120	tRNA (guanine-N(7)-)-methyltransferase	Mettl1	30.603	268	Q9Z120	21	TRMB_MOUSE tRNA (guanine-N(7)-)-methyltransferase OS=Mus musculus OX=10090 GN=Mettl1 PE=1 SV=1	Q9Z120	21	21	S	EAPQPQKRYYRQRAHSNPMADHTLRYPVKPE	63.682	55.755	AHS(1)NPMADHTLR	AHS(47.41)NPMADHT(-47.41)LR	3	3	0.054179	2102400		3262500	2682450	5726400	7072200	5008800	5935800	0.45191	0.0356099
Q8C147	Dedicator of cytokinesis protein 8	Dock8	238.98	2100	Q8C147	2097	DOCK8_MOUSE Dedicator of cytokinesis protein 8 OS=Mus musculus OX=10090 GN=Dock8 PE=1 SV=4	Q8C147	2097	2097	S	DSFHRSSFRKCETQLSQGS____________	60.364	57.425	KCETQLS(0.998)QGS(0.001)	KCET(-34.93)QLS(28.9)QGS(-28.9)	7	2	0.040016		23517000	20078000	21797500	50536000	48681000	45760000	4.83257e+07	0.451054	0.00123607
Q7TT50	Serine/threonine-protein kinase MRCK beta	Cdc42bpb	194.75	1713	Q7TT50	970	MRCKB_MOUSE Serine/threonine-protein kinase MRCK beta OS=Mus musculus OX=10090 GN=Cdc42bpb PE=1 SV=2	Q7TT50	970	970	S	FNTAPLAHDLTFRTSSASDQETQASKMDLSP	51.76	51.76	T(0.031)S(0.031)S(0.932)AS(0.005)DQETQASK	T(-14.72)S(-14.72)S(14.72)AS(-22.77)DQET(-39.23)QAS(-48.13)K	3	2	-2.1704	11643000		8700700	10171850	19999000	23805000	23967000	2.25903e+07	0.450274	0.00842994
O35685	Nuclear migration protein nudC	Nudc	38.358	332	O35685	99	NUDC_MOUSE Nuclear migration protein nudC OS=Mus musculus OX=10090 GN=Nudc PE=1 SV=1	O35685	99	99	T	KAERAARLAKEAKAETPGPQIKELTDEEAER	82.954	60	AET(1)PGPQIK	AET(60)PGPQIK	3	2	-4.4123	5281500		2674600	3978050	8092600	9473200	8951100	8.83897e+06	0.450058	0.0216051
Q3UZA1	CapZ-interacting protein	Rcsd1	44.114	412	Q3UZA1	83	CPZIP_MOUSE CapZ-interacting protein OS=Mus musculus OX=10090 GN=Rcsd1 PE=1 SV=1	Q3UZA1	83	83	S	SPSGASHPPKIKVKSSPLIEKLQANLAFDPA	115.37	99.732	VKS(0.013)S(0.987)PLIEK	VKS(-18.86)S(18.86)PLIEK	4	2	-0.10051	33421000	44687000	32495000	3.68677e+07	105280000	74857000	67027000	82388000	0.447488	0.0208618
Q60592	Microtubule-associated serine/threonine-protein kinase 2	Mast2	190.53	1734	Q60592	149	MAST2_MOUSE Microtubule-associated serine/threonine-protein kinase 2 OS=Mus musculus OX=10090 GN=Mast2 PE=1 SV=1	Q60592	149	149	S	HGHTGNSPLDSPRNFSPNAPAHFSFVPARRT	66.387	66.387	NFS(1)PNAPAHFSFVPAR	NFS(49.25)PNAPAHFS(-49.25)FVPAR	3	3	-1.0214	1535200	1480200	1387800	1.46773e+06		3527900	3048600	3288250	0.446357	0.00230421
O09130	NFATC2-interacting protein	Nfatc2ip	45.121	412	O09130	79	NF2IP_MOUSE NFATC2-interacting protein OS=Mus musculus OX=10090 GN=Nfatc2ip PE=1 SV=1	O09130	79	79	S	VPVARLPAPAKPEQDSDSDSEGAAEGPAGAP	108.58	51.811	LPAPAKPEQDS(1)DS(1)DS(1)EGAAEGPAGAPR	LPAPAKPEQDS(51.81)DS(51.81)DS(51.81)EGAAEGPAGAPR	11	3	-1.0094	28243000	20842000	19759000	22948000		48024000	54938000	51481000	0.445757	0.00696995
O09130	NFATC2-interacting protein	Nfatc2ip	45.121	412	O09130	83	NF2IP_MOUSE NFATC2-interacting protein OS=Mus musculus OX=10090 GN=Nfatc2ip PE=1 SV=1	O09130	83	83	S	RLPAPAKPEQDSDSDSEGAAEGPAGAPRTLV	108.58	51.811	LPAPAKPEQDS(1)DS(1)DS(1)EGAAEGPAGAPR	LPAPAKPEQDS(51.81)DS(51.81)DS(51.81)EGAAEGPAGAPR	15	3	-1.0094	28243000	20842000	19759000	22948000		48024000	54938000	51481000	0.445757	0.00696995
O09130	NFATC2-interacting protein	Nfatc2ip	45.121	412	O09130	81	NF2IP_MOUSE NFATC2-interacting protein OS=Mus musculus OX=10090 GN=Nfatc2ip PE=1 SV=1	O09130	81	81	S	VARLPAPAKPEQDSDSDSEGAAEGPAGAPRT	108.58	51.811	LPAPAKPEQDS(1)DS(1)DS(1)EGAAEGPAGAPR	LPAPAKPEQDS(51.81)DS(51.81)DS(51.81)EGAAEGPAGAPR	13	3	-1.0094	28243000	20842000	19759000	22948000		48024000	54938000	51481000	0.445757	0.00696995
Q8BTI8	Serine/arginine repetitive matrix protein 2	Srrm2	294.84	2703	Q8BTI8	1533	SRRM2_MOUSE Serine/arginine repetitive matrix protein 2 OS=Mus musculus OX=10090 GN=Srrm2 PE=1 SV=3	Q8BTI8	1533	1533	S	SPDSKPKTRTPLRQRSHSGSSPEVDSKSRHS	67.994	48.677	QRS(1)HS(0.999)GS(0.999)S(0.999)PEVDS(0.002)K	QRS(40.33)HS(31.61)GS(32.3)S(32.3)PEVDS(-31.61)K	3	2	0.9321	17961000	14870000	17785000	16872000	45276000	35280000	33136000	3.78973e+07	0.445203	0.00558383
Q8R0S1	Cyclic AMP-dependent transcription factor ATF-7	Atf7	44.607	413	Q8R0S1	53	ATF7_MOUSE Cyclic AMP-dependent transcription factor ATF-7 OS=Mus musculus OX=10090 GN=Atf7 PE=2 SV=1	Q8R0S1	53	53	T	GPARTDSVIIADQTPTPTRFLKNCEEVGLFN	135.38	132.14	TDSVIIADQT(0.992)PT(0.888)PT(0.12)R	T(-88.77)DS(-76.61)VIIADQT(20.32)PT(8.95)PT(-8.95)R	12	2	0.25383	2582200	13558000	11138000	9.09273e+06	21604000	21416000	18327000	20449000	0.444654	0.0313906
P48193	Protein 4.1	Epb41	95.91	858	P48193	87	41_MOUSE Protein 4.1 OS=Mus musculus OX=10090 GN=Epb41 PE=1 SV=2	P48193	87	87	S	KERTSESRGLSRLLSSFLKRPKSQVSEEEGR	60.019	45.368	LLS(1)S(1)FLK	LLS(45.37)S(45.37)FLK	4	2	0.41068	517050	1091000	1055500	887850	1717000	2680400	1649900	2.01577e+06	0.440453	0.0415908
Q9DBT5	AMP deaminase 2	Ampd2	92.023	798	Q9DBT5	87	AMPD2_MOUSE AMP deaminase 2 OS=Mus musculus OX=10090 GN=Ampd2 PE=1 SV=1	Q9DBT5	87	87	S	IEQLEERRQRLERQISQDVKLEPDILLRAKQ	145.43	56.817	QIS(1)QDVKLEPDILLR	QIS(56.82)QDVKLEPDILLR	3	3	-0.18435	49672000	101340000	90330000	8.04473e+07	192110000	181910000	173960000	182660000	0.440421	0.00350475
Q61687	Transcriptional regulator ATRX	Atrx	278.58	2476	Q61687	84	ATRX_MOUSE Transcriptional regulator ATRX OS=Mus musculus OX=10090 GN=Atrx PE=1 SV=3	Q61687	84	84	S	EKSRSSGSSRSKRKPSIVTKYVESDDEKPTD	63.624	63.624	RKPS(1)IVTK	RKPS(36.14)IVT(-36.14)K	4	3	-0.1853	6529800	11319000	7813900	8.55423e+06	17455000	19976000	21009000	19480000	0.439129	0.00355908
Q6PR54	Telomere-associated protein RIF1	Rif1	266.23	2419	Q6PR54	1407	RIF1_MOUSE Telomere-associated protein RIF1 OS=Mus musculus OX=10090 GN=Rif1 PE=1 SV=2	Q6PR54	1407	1407	S	LAPNPKTLRRSSRRRSEAVDSCSDSQERESG	90.308	90.308	RRS(1)EAVDSCSDSQER	RRS(56.65)EAVDS(-56.65)CS(-79.27)DS(-84.84)QER	3	3	-0.31947	11174000	14336000	21211000	1.55737e+07	32543000	31943000	41992000	3.54927e+07	0.438785	0.0106091
P63085	Mitogen-activated protein kinase 1	Mapk1	41.275	358	P63085	183	MK01_MOUSE Mitogen-activated protein kinase 1 OS=Mus musculus OX=10090 GN=Mapk1 PE=1 SV=3	P63085	183	183	T	LARVADPDHDHTGFLTEYVATRWYRAPEIML	154.13	154.13	VADPDHDHTGFLT(1)EY(1)VATR	VADPDHDHT(-49.46)GFLT(49.46)EY(33.5)VAT(-33.5)R	13	3	0.35167	36366000	32910000	26185000	3.18203e+07	69283000	66408000	83563000	7.30847e+07	0.43539	0.00247402
Q9CXK9	RNA-binding protein 33	Rbm33	137.32	1231	Q9CXK9	1032	RBM33_MOUSE RNA-binding protein 33 OS=Mus musculus OX=10090 GN=Rbm33 PE=1 SV=2	Q9CXK9	1032	1032	S	DTKPGVKRTVMHRANSGGGGDGPHVSSKVRV	108.64	108.64	ANS(1)GGGGDGPHVSSK	ANS(84.95)GGGGDGPHVS(-84.95)S(-91.84)K	3	2	-0.2702		13859000	12709000	13284000	28505000	29392000	34101000	30666000	0.433183	0.00469915
P58058	NAD kinase	Nadk	48.597	439	P58058	64	NADK_MOUSE NAD kinase OS=Mus musculus OX=10090 GN=Nadk PE=1 SV=2	P58058	64	64	S	ASPALGSTKEFRRTRSLHGPCPVTTFGPKAC	123.76	105.28	S(1)LHGPCPVTTFGPK	S(76.65)LHGPCPVT(-76.65)T(-81.64)FGPK	1	2	0.59544		13040000	12768000	12904000	34088000	28979000	26310000	2.97923e+07	0.433132	0.0105542
Q8R0S1	Cyclic AMP-dependent transcription factor ATF-7	Atf7	44.607	413	Q8R0S1	51	ATF7_MOUSE Cyclic AMP-dependent transcription factor ATF-7 OS=Mus musculus OX=10090 GN=Atf7 PE=2 SV=1	Q8R0S1	51	51	T	KFGPARTDSVIIADQTPTPTRFLKNCEEVGL	135.38	135.38	TDSVIIADQT(0.996)PT(0.834)PT(0.17)R	T(-117.66)DS(-112.45)VIIADQT(22.83)PT(7)PT(-7)R	10	2	0.44755		7092400	5342700	6217550	15605000	15317000	12227000	14383000	0.432285	0.0131095
Q9JKX4	Protein AATF	Aatf	59.481	526	Q9JKX4	288	AATF_MOUSE Protein AATF OS=Mus musculus OX=10090 GN=Aatf PE=1 SV=1	Q9JKX4	288	288	S	IVNGAKPNTESEEISSEDDELVGEKKKQRKA	65.508	65.508	HIVNGAKPNT(0.22)ES(0.791)EEIS(0.994)S(0.994)EDDELVGEK	HIVNGAKPNT(-5.72)ES(5.72)EEIS(21.35)S(21.35)EDDELVGEK	17	3	0.53899	20725000	29126000		24925500		61856000	53469000	57662500	0.432265	0.0313354
Q9JKX4	Protein AATF	Aatf	59.481	526	Q9JKX4	287	AATF_MOUSE Protein AATF OS=Mus musculus OX=10090 GN=Aatf PE=1 SV=1	Q9JKX4	287	287	S	HIVNGAKPNTESEEISSEDDELVGEKKKQRK	65.508	65.508	HIVNGAKPNT(0.22)ES(0.791)EEIS(0.994)S(0.994)EDDELVGEK	HIVNGAKPNT(-5.72)ES(5.72)EEIS(21.35)S(21.35)EDDELVGEK	16	3	0.53899	20725000	29126000		24925500		61856000	53469000	57662500	0.432265	0.0313354
Q9QXZ0	Microtubule-actin cross-linking factor 1	Macf1	831.87	7354	Q9QXZ0	1376	MACF1_MOUSE Microtubule-actin cross-linking factor 1 OS=Mus musculus OX=10090 GN=Macf1 PE=1 SV=2	Q9QXZ0	1376	1376	S	VESQQKSPGKRRRMISSSDAITQEFMDLRTR	108.71	100.97	MIS(0.968)S(0.03)S(0.001)DAITQEFMDLR	MIS(15.03)S(-15.03)S(-28.61)DAIT(-69.88)QEFMDLR	3	2	-0.17323	2959200		2819500	2889350		6793600	6600300	6696950	0.431443	0.000979413
Q9D6Z1	Nucleolar protein 56	Nop56	64.464	580	Q9D6Z1	554	NOP56_MOUSE Nucleolar protein 56 OS=Mus musculus OX=10090 GN=Nop56 PE=1 SV=2	Q9D6Z1	554	554	S	EEAASPTTPKKKRKFSEEPEVAANFTKSSTK	219.06	115.47	KFS(1)EEPEVAANFTK	KFS(105.94)EEPEVAANFT(-105.94)K	3	2	-0.32044	9015600	13376000	14213000	1.22015e+07	21148000	34406000	29995000	2.85163e+07	0.427879	0.0180238
Q69Z38	Inactive tyrosine-protein kinase PEAK1	Peak1	191.09	1735	Q69Z38	584	PEAK1_MOUSE Inactive tyrosine-protein kinase PEAK1 OS=Mus musculus OX=10090 GN=Peak1 PE=1 SV=4	Q69Z38	584	584	S	SPTATNISSKTIPVKSPNLSEIKFNSYNNAG	54.281	46.156	T(0.001)IPVKS(0.991)PNLS(0.008)EIK	T(-30.36)IPVKS(20.79)PNLS(-20.79)EIK	6	3	0.10378	5578300	3440000	3535500	4184600	8147800	11614000		9880900	0.423504	0.0363068
Q65Z40	Wings apart-like protein homolog	Wapl	134.07	1200	Q65Z40	77	WAPL_MOUSE Wings apart-like protein homolog OS=Mus musculus OX=10090 GN=Wapl PE=1 SV=2	Q65Z40	77	77	S	PKVEEEDTGDPFGFDSDDESLPVSSKNLAQG	107.01	107.01	VEEEDTGDPFGFDS(0.997)DDES(0.003)LPVSSK	VEEEDT(-53.57)GDPFGFDS(25.04)DDES(-25.04)LPVS(-49.17)S(-55.23)K	14	3	0.015218	17143000	12829000	18593000	1.61883e+07	26884000	43711000	44595000	3.83967e+07	0.421608	0.0209947
O35691	Pinin	Pnn	82.435	725	O35691	703	PININ_MOUSE Pinin OS=Mus musculus OX=10090 GN=Pnn PE=1 SV=4	O35691	703	703	S	DKSSRPDRKRSISESSRSGKRSSRSERDRKS	82.008	82.008	SIS(0.999)ES(0.044)S(0.957)R	S(-42.13)IS(31.03)ES(-13.48)S(13.48)R	6	2	0.38698	21380000	21734000	36104000	26406000		67566000	58498000	63032000	0.41893	0.01421
A2AJI0	MAP7 domain-containing protein 1	Map7d1	93.275	846	A2AJI0	454	MA7D1_MOUSE MAP7 domain-containing protein 1 OS=Mus musculus OX=10090 GN=Map7d1 PE=1 SV=1	A2AJI0	454	454	S	LKKRQSLPASIRPRLSTGSELSPKSKARPSS	51.726	44.311	LS(0.952)T(0.043)GS(0.005)ELSPK	LS(13.44)T(-13.44)GS(-22.96)ELS(-33.96)PK	2	2	-2.8377	3157100	6211600	3544900	4.30453e+06	9469900		11220000	10344950	0.4161	0.0229584
P62754	40S ribosomal protein S6	Rps6	28.68	249	P62754	244	RS6_MOUSE 40S ribosomal protein S6 OS=Mus musculus OX=10090 GN=Rps6 PE=1 SV=1	P62754	244	244	S	AKRRRLSSLRASTSKSESSQK__________	115.2	69.27	LS(0.2)S(0.046)LRAS(0.662)T(0.073)S(0.024)KS(0.987)ES(0.006)S(0.002)QK	LS(-5.2)S(-11.58)LRAS(5.2)T(-9.73)S(-15.27)KS(23.53)ES(-23.53)S(-29.09)QK	11	2	0.59859	147080000	108610000	145060000	1.33583e+08	216400000	381250000	369400000	322350000	0.414405	0.0257885
Q9EPR4	Solute carrier family 23 member 2	Slc23a2	70.048	648	Q9EPR4	81	S23A2_MOUSE Solute carrier family 23 member 2 OS=Mus musculus OX=10090 GN=Slc23a2 PE=1 SV=2	Q9EPR4	81	81	S	IAEKSSLAETLDSTGSLDPQRSDMIYTIEDV	94.087	78.976	SSLAETLDS(0.809)T(0.241)GS(0.951)LDPQR	S(-51.05)S(-50.68)LAET(-37.06)LDS(5.99)T(-5.99)GS(11.87)LDPQR	12	2	-0.25285	4799800	7188900	12712000	8.23357e+06		19783000	20186000	19984500	0.411998	0.0303224
Q8R080	G2 and S phase-expressed protein 1	Gtse1	78.751	741	Q8R080	476	GTSE1_MOUSE G2 and S phase-expressed protein 1 OS=Mus musculus OX=10090 GN=Gtse1 PE=1 SV=2	Q8R080	476	476	S	PGGVTPKFSRTHRLQSWTPASRVVSSTPVRR	96.745	83.137	LQS(1)WTPASR	LQS(39.53)WT(-39.53)PAS(-51.54)R	3	2	-0.30266	3879800	5380200	3571600	4277200	12089000	9408000	9859300	10452100	0.409219	0.00348652
A2AAY5	SH3 and PX domain-containing protein 2B	Sh3pxd2b	101.52	908	A2AAY5	672	SPD2B_MOUSE SH3 and PX domain-containing protein 2B OS=Mus musculus OX=10090 GN=Sh3pxd2b PE=1 SV=1	A2AAY5	672	672	S	HVDIYNLRSKLRPAKSQEKALLDGESHHAAG	124.12	77.674	LRPAKS(1)QEK	LRPAKS(77.67)QEK	6	2	2.0309	5833100	11409000		8621050	26136000	17480000	20355000	2.13237e+07	0.404295	0.0468745
P35486	Pyruvate dehydrogenase E1 component subunit alpha, somatic form, mitochondrial	Pdha1	43.231	390	P35486	300	ODPA_MOUSE Pyruvate dehydrogenase E1 component subunit alpha, somatic form, mitochondrial OS=Mus musculus OX=10090 GN=Pdha1 PE=1 SV=1	P35486	300	300	S	QTYRYHGHSMSDPGVSYRTREEIQEVRSKSD	140.22	140.22	YHGHSMSDPGVS(1)YR	Y(-123.48)HGHS(-71.74)MS(-47.84)DPGVS(47.84)Y(-61.89)R	12	3	0.23792	96146000	79737000	62536000	79473000	185090000	237960000	169750000	197600000	0.402191	0.00662791
Q8BUH8	Sentrin-specific protease 7	Senp7	116.34	1037	Q8BUH8	12	SENP7_MOUSE Sentrin-specific protease 7 OS=Mus musculus OX=10090 GN=Senp7 PE=1 SV=1	Q8BUH8	12	12	S	____MDRARPGRRRASSEIVTEGKRKKSSPA	93.424	93.424	RAS(0.96)S(0.04)EIVTEGK	RAS(13.77)S(-13.77)EIVT(-41.7)EGK	3	2	0.1582	4717400	4496900	5128200	4.78083e+06	11745000	11675000	12428000	1.19493e+07	0.400092	1.89657e-05
Q3TLR7	Denticleless protein homolog	Dtl	79.13	729	Q3TLR7	716	DTL_MOUSE Denticleless protein homolog OS=Mus musculus OX=10090 GN=Dtl PE=1 SV=2	Q3TLR7	716	716	T	TPSSMRKICTYFRRKTQDDFCSPEHSTEL__	50.957	50.957	RKT(1)QDDFCSPEHSTEL	RKT(35.11)QDDFCS(-35.11)PEHS(-45.83)T(-48.07)EL	3	3	-0.4463	3787900	5092200	6441200	5107100	12558000	13009000		12783500	0.399507	0.00463343
Q8BL80	Rho GTPase-activating protein 22	Arhgap22	77.785	702	Q8BL80	22	RHG22_MOUSE Rho GTPase-activating protein 22 OS=Mus musculus OX=10090 GN=Arhgap22 PE=1 SV=2	Q8BL80	22	22	S	SKRRTFAARYFTRSKSLVMGEQSRSPGRPLV	64.52	64.52	S(0.009)KS(0.991)LVMGEQSR	S(-20.27)KS(20.27)LVMGEQS(-50.44)R	3	2	-0.21395		3334800	2192700	2763750	8747800	5834800	6286800	6.95647e+06	0.397292	0.0433659
Q58A65	C-Jun-amino-terminal kinase-interacting protein 4	Spag9	146.22	1321	Q58A65	226	JIP4_MOUSE C-Jun-amino-terminal kinase-interacting protein 4 OS=Mus musculus OX=10090 GN=Spag9 PE=1 SV=2	Q58A65	226	226	T	AGDGLLTPDTQKGGETPGSEQWKFQELSQPR	119.96	90.412	GGET(1)PGSEQWK	GGET(46.65)PGS(-46.65)EQWK	4	2	-0.18485	4170000	6877200	7424700	6157300	17071000	16514000	13658000	1.57477e+07	0.390998	0.00277504
P20152	Vimentin	Vim	53.687	466	P20152	7	VIME_MOUSE Vimentin OS=Mus musculus OX=10090 GN=Vim PE=1 SV=3	P20152	7	7	S	_________MSTRSVSSSSYRRMFGGSGTSS	107.95	107.95	SVS(0.972)S(0.027)SSYR	S(-37.59)VS(15.52)S(-15.52)S(-34.45)S(-41.76)Y(-80.22)R	3	2	-0.34913	8624600		12713000	10668800	22325000	29265000	30766000	27452000	0.388635	0.0198529
P04627	Serine/threonine-protein kinase A-Raf	Araf	67.581	604	P04627	181	ARAF_MOUSE Serine/threonine-protein kinase A-Raf OS=Mus musculus OX=10090 GN=Araf PE=1 SV=2	P04627	181	181	T	RQQEAPSNLSVNELLTPQGPSPFTQQRDQEH	75.764	75.764	QQEAPSNLSVNELLT(0.676)PQGPS(0.285)PFT(0.04)QQR	QQEAPS(-48.09)NLS(-39.26)VNELLT(3.76)PQGPS(-3.76)PFT(-12.31)QQR	15	3	-0.11986	6646400	6982200	6330100	6652900	13123000	21159000		17141000	0.388128	0.0397502
Q9D4H9	PHD finger protein 14	Phf14	99.104	881	Q9D4H9	828	PHF14_MOUSE PHD finger protein 14 OS=Mus musculus OX=10090 GN=Phf14 PE=1 SV=1	Q9D4H9	828	828	S	KKIPIRNTRTRGRKRSFVPEEEKHEERVPRE	41.695	41.695	S(1)FVPEEEKHEER	S(41.7)FVPEEEKHEER	1	3	0.14437	3908200		4492500	4200350	12120000	10447000	10098000	1.08883e+07	0.385766	0.00405573
Q9JJF3	Ribosomal oxygenase 1	Riox1	67.556	603	Q9JJF3	107	RIOX1_MOUSE Ribosomal oxygenase 1 OS=Mus musculus OX=10090 GN=Riox1 PE=1 SV=2	Q9JJF3	107	107	S	RSAEPRPVSARPRSASATLPSRVEGWAALSR	79.697	78.884	SAS(0.999)AT(0.001)LPSR	S(-41.38)AS(28.77)AT(-28.77)LPS(-54.19)R	3	2	-0.74649	5338100		6598000	5968050	19689000	13239000	13857000	15595000	0.38269	0.0374565
Q63844	Mitogen-activated protein kinase 3	Mapk3	43.066	380	Q63844	203	MK03_MOUSE Mitogen-activated protein kinase 3 OS=Mus musculus OX=10090 GN=Mapk3 PE=1 SV=5	Q63844	203	203	T	LARIADPEHDHTGFLTEYVATRWYRAPEIML	174.99	174.99	IADPEHDHTGFLT(1)EYVATR	IADPEHDHT(-39.35)GFLT(39.35)EY(-113.23)VAT(-52.6)R	13	3	0.39634	43726000		37315000	40520500	92852000	102770000	124370000	106664000	0.379889	0.0124442
Q8VDD9	PH-interacting protein	Phip	206.72	1821	Q8VDD9	1315	PHIP_MOUSE PH-interacting protein OS=Mus musculus OX=10090 GN=Phip PE=1 SV=2	Q8VDD9	1315	1315	S	RKDHQPRRRLRNRAQSYDIQAWKKQCQELLN	135.94	135.94	AQS(1)YDIQAWK	AQS(59.71)Y(-59.71)DIQAWK	3	2	0.064291	2719100	2094600	2775300	2.52967e+06	6448000	6755300	6834700	6.67933e+06	0.37873	7.47157e-05
O35691	Pinin	Pnn	82.435	725	O35691	66	PININ_MOUSE Pinin OS=Mus musculus OX=10090 GN=Pnn PE=1 SV=4	O35691	66	66	S	GGGRGRGSLLLRRGFSDSGGGPPAKQRDLEG	162.67	162.67	GFS(1)DSGGGPPAK	GFS(40.57)DS(-40.57)GGGPPAK	3	2	0.041674	8987400	24611000	18488000	1.73621e+07	54626000	44721000	42029000	4.71253e+07	0.368425	0.00745057
Q6Y7W8	GRB10-interacting GYF protein 2	Gigyf2	149.19	1291	Q6Y7W8	202	GGYF2_MOUSE GRB10-interacting GYF protein 2 OS=Mus musculus OX=10090 GN=Gigyf2 PE=1 SV=2	Q6Y7W8	202	202	S	GPTSVGRKHEFIRSESENWRIFREEQNGEDE	122.52	122.19	SES(1)ENWR	S(-57.92)ES(57.92)ENWR	3	2	0.27079	7420200	20805000	14378000	1.42011e+07	37519000	34953000	44800000	3.90907e+07	0.363285	0.00688784
Q63844	Mitogen-activated protein kinase 3	Mapk3	43.066	380	Q63844	205	MK03_MOUSE Mitogen-activated protein kinase 3 OS=Mus musculus OX=10090 GN=Mapk3 PE=1 SV=5	Q63844	205	205	Y	RIADPEHDHTGFLTEYVATRWYRAPEIMLNS	154.74	93.583	IADPEHDHT(0.002)GFLT(0.998)EY(0.999)VAT(0.001)R	IADPEHDHT(-26.47)GFLT(26.47)EY(28.38)VAT(-28.38)R	15	3	-0.099893	39571000	26541000	30386000	32166000	68366000	84904000	117660000	90310000	0.356173	0.0178637
A6H8H2	DENN domain-containing protein 4C	Dennd4c	211.46	1906	A6H8H2	1221	DEN4C_MOUSE DENN domain-containing protein 4C OS=Mus musculus OX=10090 GN=Dennd4c PE=1 SV=1	A6H8H2	1221	1221	S	TECVEKTSDSEDKLFSPVISRNLADEIESYM	135.18	121.44	TSDSEDKLFS(1)PVISR	T(-95.08)S(-81.45)DS(-40.28)EDKLFS(35.22)PVIS(-35.22)R	10	3	-0.14314	6962500	8412000	9014900	8129800	19385000	28457000	22759000	2.35337e+07	0.345454	0.00477087
P51150	Ras-related protein Rab-7a	Rab7a	23.489	207	P51150	72	RAB7A_MOUSE Ras-related protein Rab-7a OS=Mus musculus OX=10090 GN=Rab7a PE=1 SV=2	P51150	72	72	S	VTMQIWDTAGQERFQSLGVAFYRGADCCVLV	124.89	116.24	FQS(1)LGVAFYR	FQS(101.56)LGVAFY(-101.56)R	3	2	0.032162	15590000	31724000	27511000	2.49417e+07	52772000	83791000	82315000	7.29593e+07	0.341857	0.0127677
Q80TJ7	Histone lysine demethylase PHF8	Phf8	113.55	1023	Q80TJ7	984	PHF8_MOUSE Histone lysine demethylase PHF8 OS=Mus musculus OX=10090 GN=Phf8 PE=1 SV=2	Q80TJ7	984	984	S	TTPMAPGVFLTQRRPSVGSQSSQAGQGKRPK	71.872	71.872	RPS(0.993)VGS(0.003)QS(0.002)S(0.002)QAGQGK	RPS(24.65)VGS(-24.65)QS(-27.92)S(-27.92)QAGQGK	3	2	0.3053	3457100	6970200		5213650	17095000	13193000	16551000	15613000	0.33393	0.0147591
E9Q6J5	Biorientation of chromosomes in cell division protein 1-like 1	Bod1l	327.45	3032	E9Q6J5	1071	BD1L1_MOUSE Biorientation of chromosomes in cell division protein 1-like 1 OS=Mus musculus OX=10090 GN=Bod1l PE=1 SV=1	E9Q6J5	1071	1071	S	TEKKLSRRLCENRRGSTSQEMAKEDKLVANM	108.09	108.09	RGS(0.932)T(0.059)S(0.009)QEMAK	RGS(12)T(-12)S(-19.96)QEMAK	3	2	-0.20841	10856000	28853000	18628000	1.94457e+07	58356000	58913000	58754000	5.86743e+07	0.331417	0.00167079
Q8BGD9	Eukaryotic translation initiation factor 4B	Eif4b	68.839	611	Q8BGD9	14	IF4B_MOUSE Eukaryotic translation initiation factor 4B OS=Mus musculus OX=10090 GN=Eif4b PE=1 SV=1	Q8BGD9	14	14	T	__MAASAKKKNKKGKTISLTDFLAEDGGTGG	65.741	65.741	T(0.53)IS(0.459)LT(0.012)DFLAEDGGTGGGSTYVPK	T(0.62)IS(-0.62)LT(-16.6)DFLAEDGGT(-60.24)GGGS(-62.94)T(-63.94)Y(-64.72)VPK	1	2	0.24395	4225900	5886000	9044400	6.38543e+06		16733000	21861000	19297000	0.330903	0.0163878
Q9JHJ0	Tropomodulin-3	Tmod3	39.502	352	Q9JHJ0	71	TMOD3_MOUSE Tropomodulin-3 OS=Mus musculus OX=10090 GN=Tmod3 PE=1 SV=1	Q9JHJ0	71	71	S	TSKSATGPFDRERLLSYLEKQALEHKDRDDY	91.867	91.867	LLS(0.999)Y(0.001)LEK	LLS(32.89)Y(-32.89)LEK	3	2	0.25429	3870800		7983100	5926950	16978000		19582000	18280000	0.324231	0.0366913
Q8BKT7	THO complex subunit 5 homolog	Thoc5	78.685	683	Q8BKT7	328	THOC5_MOUSE THO complex subunit 5 homolog OS=Mus musculus OX=10090 GN=Thoc5 PE=1 SV=2	Q8BKT7	328	328	T	DSDAEEEQTTKRRRPTLGVQLDDKRKEMLKR	127.57	98.281	RRPT(1)LGVQLDDK	RRPT(98.28)LGVQLDDK	4	3	0.025826	7152200	16573000	16497000	13407400	44496000	51681000	35021000	4.37327e+07	0.306576	0.00619385
Q8R1B4	Eukaryotic translation initiation factor 3 subunit C	Eif3c	105.53	911	Q8R1B4	907	EIF3C_MOUSE Eukaryotic translation initiation factor 3 subunit C OS=Mus musculus OX=10090 GN=Eif3c PE=1 SV=1	Q8R1B4	907	907	S	KNEGYMRRGGYRQQQSQTAY___________	85.862	85.862	QQQS(1)QTAY	QQQS(40.88)QT(-40.88)AY(-71.19)	4	2	0.42112		14443000	10914000	12678500	54917000	34578000	35840000	4.17783e+07	0.303471	0.0429143
Q9CQT2	RNA-binding protein 7	Rbm7	30.148	265	Q9CQT2	136	RBM7_MOUSE RNA-binding protein 7 OS=Mus musculus OX=10090 GN=Rbm7 PE=1 SV=1	Q9CQT2	136	136	S	VGNVSPTAQMVQRSFSSPEDYQRQAVMNSVF	101.89	86.288	SFS(0.997)S(0.003)PEDYQR	S(-40.22)FS(25.18)S(-25.18)PEDY(-72.35)QR	3	2	-0.29953	3100100	10344000	7444100	6.96273e+06	23844000	20757000	26501000	2.37007e+07	0.293778	0.0033528
O54916	RalBP1-associated Eps domain-containing protein 1	Reps1	86.518	795	O54916	273	REPS1_MOUSE RalBP1-associated Eps domain-containing protein 1 OS=Mus musculus OX=10090 GN=Reps1 PE=1 SV=2	O54916	273	273	S	TVASAATANEIRRQSSSYEDPWKITDEQRQY	57.288	57.288	RQS(0.952)S(0.811)S(0.227)Y(0.01)EDPWK	RQS(12.36)S(6.26)S(-6.26)Y(-21)EDPWK	4	2	-0.020364		1046000	1282300	1164150	3840600		4321600	4081100	0.285254	0.00833315
Q8K1C9	Leucine-rich repeat-containing protein 41	Lrrc41	88.179	807	Q8K1C9	276	LRC41_MOUSE Leucine-rich repeat-containing protein 41 OS=Mus musculus OX=10090 GN=Lrrc41 PE=1 SV=3	Q8K1C9	276	276	S	LPCRLCGEASRGRAPSRDEGSLLLGSRRPRR	65.298	65.298	APS(0.821)RDEGS(0.179)LLLGSR	APS(6.61)RDEGS(-6.61)LLLGS(-61.44)R	3	3	-0.046263	1070100	2456500		1763300	6603500	7268500	5011200	6294400	0.280138	0.0205065
Q5SSZ5	Tensin-3	Tns3	155.59	1440	Q5SSZ5	745	TENS3_MOUSE Tensin-3 OS=Mus musculus OX=10090 GN=Tns3 PE=1 SV=1	Q5SSZ5	745	745	S	PDGVGSGLRCSGRLDSVDGPGRSPGRQGDDP	83.652	50.178	LDS(1)VDGPGRS(1)PGR	LDS(50.18)VDGPGRS(50.18)PGR	3	2	-0.53175	13929000		5878700	9903850	36264000	35785000	43180000	3.84097e+07	0.257848	0.00700515
P35486	Pyruvate dehydrogenase E1 component subunit alpha, somatic form, mitochondrial	Pdha1	43.231	390	P35486	232	ODPA_MOUSE Pyruvate dehydrogenase E1 component subunit alpha, somatic form, mitochondrial OS=Mus musculus OX=10090 GN=Pdha1 PE=1 SV=1	P35486	232	232	S	PCIFICENNRYGMGTSVERAAASTDYYKRGD	139.76	139.76	YGMGT(0.008)S(0.992)VER	Y(-108.47)GMGT(-20.73)S(20.73)VER	6	2	-0.33286	17860000	21933000	18502000	1.94317e+07	89468000	83041000	58074000	76861000	0.252816	0.00401264
Q569Z6	Thyroid hormone receptor-associated protein 3	Thrap3	108.18	951	Q569Z6	238	TR150_MOUSE Thyroid hormone receptor-associated protein 3 OS=Mus musculus OX=10090 GN=Thrap3 PE=1 SV=1	Q569Z6	238	238	S	WPDATTYGAGSASRASVSDLSPRERSPALKS	107.93	107.93	AS(1)VSDLS(1)PR	AS(42.43)VS(-42.43)DLS(46.69)PR	2	2	-0.099216	10383000	1545300	24034000	1.19874e+07	55021000	46350000	44154000	4.85083e+07	0.247121	0.00760079
Q8K327	Chromosome alignment-maintaining phosphoprotein 1	Champ1	87.56	802	Q8K327	309	CHAP1_MOUSE Chromosome alignment-maintaining phosphoprotein 1 OS=Mus musculus OX=10090 GN=Champ1 PE=1 SV=1	Q8K327	309	309	S	TPAVSPGSWKPGPPGSPRPWKSSPSATSGPW	71.066	60.691	PGPPGS(1)PR	PGPPGS(60.69)PR	6	2	-0.1526	11432000	8239000	4743200	8.13807e+06	29776000	30904000	48159000	3.62797e+07	0.224315	0.0108263
P05627	Transcription factor AP-1	Jun	35.943	334	P05627	63	JUN_MOUSE Transcription factor AP-1 OS=Mus musculus OX=10090 GN=Jun PE=1 SV=3	P05627	63	63	S	SLKPHLRAKNSDLLTSPDVGLLKLASPELER	201.57	201.57	NSDLLT(0.001)S(0.999)PDVGLLK	NS(-154.31)DLLT(-29.79)S(29.79)PDVGLLK	7	2	0.10456	3432100	7021300	6989900	5.81443e+06	25559000	32433000	21384000	2.64587e+07	0.219755	0.00385626
Q80TJ7	Histone lysine demethylase PHF8	Phf8	113.55	1023	Q80TJ7	820	PHF8_MOUSE Histone lysine demethylase PHF8 OS=Mus musculus OX=10090 GN=Phf8 PE=1 SV=2	Q80TJ7	820	820	S	GACFKDAEYIYPSLESDDDDPALKSRPKKKK	69.27	67.877	DAEYIYPS(0.087)LES(0.912)DDDDPALK	DAEY(-53.73)IY(-36.25)PS(-10.19)LES(10.19)DDDDPALK	11	2	-0.19348	1113800	1154200		1134000	5709500	6237600	3906000	5.28437e+06	0.214595	0.0198429
Q8R5A3	Amyloid beta A4 precursor protein-binding family B member 1-interacting protein	Apbb1ip	74.318	670	Q8R5A3	532	AB1IP_MOUSE Amyloid beta A4 precursor protein-binding family B member 1-interacting protein OS=Mus musculus OX=10090 GN=Apbb1ip PE=1 SV=2	Q8R5A3	532	532	S	PKSSLPPPPPPVRRSSDTCGSPALPSKVKGP	150.68	150.68	RS(0.183)S(0.817)DTCGSPALPSK	RS(-6.51)S(6.51)DT(-36.79)CGS(-39.46)PALPS(-129)K	3	2	-0.064555		15270000	15618000	15444000	72642000	75243000	71529000	73138000	0.211162	3.32669e-05
P39429	TNF receptor-associated factor 2	Traf2	56.026	501	P39429	11	TRAF2_MOUSE TNF receptor-associated factor 2 OS=Mus musculus OX=10090 GN=Traf2 PE=1 SV=1	P39429	11	11	S	_____MAAASVTSPGSLELLQPGFSKTLLGT	64.705	64.705	AAAS(0.004)VT(0.018)S(0.052)PGS(0.926)LELLQPGFSK	AAAS(-23.26)VT(-17.14)S(-12.52)PGS(12.52)LELLQPGFS(-42.45)K	10	2	0.24352		656410	1306900	981655	3773000	5530800	5727200	5.01033e+06	0.195926	0.0171285
Q3TWL2	Type 1 phosphatidylinositol 4,5-bisphosphate 4-phosphatase	Pip4p1	30.047	284	Q3TWL2	169	PP4P1_MOUSE Type 1 phosphatidylinositol 4,5-bisphosphate 4-phosphatase OS=Mus musculus OX=10090 GN=Pip4p1 PE=1 SV=1	Q3TWL2	169	169	S	CKRIINLGPVHPGPLSPEPQPMGVRVICGHC	84.169	50.505	IINLGPVHPGPLS(1)PEPQPMGVR	IINLGPVHPGPLS(50.5)PEPQPMGVR	13	3	0.30736	8267500	8188100		8227800	40752000	43107000	42566000	4.21417e+07	0.195241	4.3892e-05
Q6ZQ58	La-related protein 1	Larp1	121.12	1072	Q6ZQ58	824	LARP1_MOUSE La-related protein 1 OS=Mus musculus OX=10090 GN=Larp1 PE=1 SV=3	Q6ZQ58	824	824	S	VGWVMDSREHRPRTASISSSPSEGTPAVGSY	60.34	57.144	T(0.183)AS(0.697)IS(0.067)S(0.021)S(0.019)PS(0.006)EGT(0.006)PAVGSYGCTPQSLPK	T(-5.82)AS(5.82)IS(-10.18)S(-15.21)S(-15.59)PS(-20.43)EGT(-20.43)PAVGS(-38.54)Y(-42.29)GCT(-50.78)PQS(-54.65)LPK	3	3	0.34387	5122200	5175500	4158300	4.81867e+06	29112000	29847000		29479500	0.163458	1.9143e-05
Q6Y7W8	GRB10-interacting GYF protein 2	Gigyf2	149.19	1291	Q6Y7W8	30	GGYF2_MOUSE GRB10-interacting GYF protein 2 OS=Mus musculus OX=10090 GN=Gigyf2 PE=1 SV=2	Q6Y7W8	30	30	S	LRALSSGGSITSPPLSPALPKYKLADYRYGR	91.883	91.883	ALSS(0.001)GGS(0.004)IT(0.2)S(0.796)PPLS(1)PALPK	ALS(-32.33)S(-31.71)GGS(-23.31)IT(-6)S(6)PPLS(37.23)PALPK	14	2	0.04643	3916000	4619000		4267500	22417000	36008000	33895000	3.07733e+07	0.138675	0.0166653
Q3UZ39	Leucine-rich repeat flightless-interacting protein 1	Lrrfip1	79.248	729	Q3UZ39	284	LRRF1_MOUSE Leucine-rich repeat flightless-interacting protein 1 OS=Mus musculus OX=10090 GN=Lrrfip1 PE=1 SV=2	Q3UZ39	284	284	S	QPKPNTGKDCVDRGVSHPGEKAENQRPAEDS	95.483	58.63	GVS(1)HPGEK	GVS(58.63)HPGEK	3	2	0.64389	2714600		6271900	4493250	37515000	34059000	43685000	3.84197e+07	0.116952	0.00312345
A2A6A1	G patch domain-containing protein 8	Gpatch8	164.99	1505	A2A6A1	1018	GPTC8_MOUSE G patch domain-containing protein 8 OS=Mus musculus OX=10090 GN=Gpatch8 PE=1 SV=1	A2A6A1	1018	1018	S	PSQRSGSRKGSWGHESPEERRSGRRDFIRSK	74.726	42.58	KGS(1)WGHES(1)PEER	KGS(42.58)WGHES(42.58)PEER	8	2	-0.88762	6157700	6710200	7251700	6.70653e+06	9534800		10352000	9943400	0.674471	0.00786414
A2A7S8	Uncharacterized protein KIAA1522	Kiaa1522	104.84	1013	A2A7S8	340	K1522_MOUSE Uncharacterized protein KIAA1522 OS=Mus musculus OX=10090 GN=Kiaa1522 PE=1 SV=1	A2A7S8	340	340	S	SPASVRSLGRFSSASSPRPRSRNASSSSDNW	66.784	65.329	FSS(0.013)AS(0.261)S(0.726)PRPR	FS(-43.01)S(-17.51)AS(-4.44)S(4.44)PRPR	6	2	-1.0317	19340000	24432000	23339000	2.23703e+07	31105000	29631000		30368000	0.736642	0.0307421
A2A7S8	Uncharacterized protein KIAA1522	Kiaa1522	104.84	1013	A2A7S8	909	K1522_MOUSE Uncharacterized protein KIAA1522 OS=Mus musculus OX=10090 GN=Kiaa1522 PE=1 SV=1	A2A7S8	909	909	S	IFSKGTKKLQLERPVSPEAQADLQRNLVAEL	217.42	59.709	PVS(1)PEAQADLQR	PVS(59.71)PEAQADLQR	3	2	0.045412	50052000	50000000	51807000	5.06197e+07	55453000	61581000	56289000	5.77743e+07	0.876162	0.0235352
A2AGT5	Cytoskeleton-associated protein 5	Ckap5	225.63	2032	A2AGT5	223	CKAP5_MOUSE Cytoskeleton-associated protein 5 OS=Mus musculus OX=10090 GN=Ckap5 PE=1 SV=1	A2AGT5	223	223	T	SVQLKELEEEWVKLPTGAPKPSRFLRSQQEL	57.722	57.722	LPT(1)GAPK	LPT(57.72)GAPK	3	2	-0.25764	5868000	6132600	7171000	6.39053e+06		8434600	9441200	8937900	0.714993	0.02789
A2AHC3	Calmodulin-regulated spectrin-associated protein 1	Camsap1	175.89	1581	A2AHC3	1069	CAMP1_MOUSE Calmodulin-regulated spectrin-associated protein 1 OS=Mus musculus OX=10090 GN=Camsap1 PE=1 SV=1	A2AHC3	1069	1069	S	QDQKIKAPVHFVEPLSPTGVPGHRKPPRLGQ	117.37	117.37	APVHFVEPLS(0.999)PT(0.001)GVPGHR	APVHFVEPLS(28.36)PT(-28.36)GVPGHR	10	3	1.2067	16618000	16771000	14261000	1.58833e+07	19347000	24987000	25194000	23176000	0.685335	0.0247813
A2AHC3	Calmodulin-regulated spectrin-associated protein 1	Camsap1	175.89	1581	A2AHC3	559	CAMP1_MOUSE Calmodulin-regulated spectrin-associated protein 1 OS=Mus musculus OX=10090 GN=Camsap1 PE=1 SV=1	A2AHC3	559	559	T	IIRTDVSPPSPQMPRTSPQAPGLVASIRSPQ	71.143	71.143	T(0.5)S(0.5)PQAPGLVASIR	T(0)S(0)PQAPGLVAS(-70.15)IR	1	2	0.11606	18350000	17594000	17754000	1.78993e+07		20281000	19244000	19762500	0.905722	0.0315128
A2AHC3	Calmodulin-regulated spectrin-associated protein 1	Camsap1	175.89	1581	A2AHC3	560	CAMP1_MOUSE Calmodulin-regulated spectrin-associated protein 1 OS=Mus musculus OX=10090 GN=Camsap1 PE=1 SV=1	A2AHC3	560	560	S	IRTDVSPPSPQMPRTSPQAPGLVASIRSPQR	71.143	71.143	T(0.5)S(0.5)PQAPGLVASIR	T(0)S(0)PQAPGLVAS(-70.15)IR	2	2	0.11606	18350000	17594000	17754000	1.78993e+07		20281000	19244000	19762500	0.905722	0.0315128
A2AJ88	Patatin-like phospholipase domain-containing protein 7	Pnpla7	150.49	1352	A2AJ88	379	PLPL7_MOUSE Patatin-like phospholipase domain-containing protein 7 OS=Mus musculus OX=10090 GN=Pnpla7 PE=1 SV=1	A2AJ88	379	379	S	SSCVTVSGPLLKRSCSVPLPSNHGEVDELRQ	92.098	92.098	S(0.037)CS(0.963)VPLPSNHGEVDELR	S(-14.14)CS(14.14)VPLPS(-52.76)NHGEVDELR	3	3	0.12039	25835000	30485000	29324000	28548000	34257000	37970000	37686000	3.66377e+07	0.779198	0.0116659
A2AJI0	MAP7 domain-containing protein 1	Map7d1	93.275	846	A2AJI0	95	MA7D1_MOUSE MAP7 domain-containing protein 1 OS=Mus musculus OX=10090 GN=Map7d1 PE=1 SV=1	A2AJI0	95	95	S	QPAPPQEECPSSEAKSRGPTPTATGPREAKP	48.288	48.288	S(0.999)RGPT(0.642)PT(0.329)AT(0.029)GPR	S(31.71)RGPT(2.9)PT(-2.9)AT(-13.42)GPR	1	2	-0.56341	16851000	17890000	17384000	17375000	15312000	14949000	14983000	1.50813e+07	1.15209	0.0020419
A2AJI0	MAP7 domain-containing protein 1	Map7d1	93.275	846	A2AJI0	99	MA7D1_MOUSE MAP7 domain-containing protein 1 OS=Mus musculus OX=10090 GN=Map7d1 PE=1 SV=1	A2AJI0	99	99	T	PQEECPSSEAKSRGPTPTATGPREAKPSRRS	63.091	63.091	GPT(0.998)PT(0.002)ATGPR	GPT(27.32)PT(-27.32)AT(-36.43)GPR	3	2	0.22924	24130000	25060000	24011000	2.44003e+07	15312000	20162000	14983000	16819000	1.45076	0.0113161
A2AR02	Peptidyl-prolyl cis-trans isomerase G	Ppig	88.324	752	A2AR02	685	PPIG_MOUSE Peptidyl-prolyl cis-trans isomerase G OS=Mus musculus OX=10090 GN=Ppig PE=1 SV=1	A2AR02	685	685	S	NSSSNNREKKADREQSPVSKTKQSSQDNEVK	134.04	119.17	ADREQS(1)PVSK	ADREQS(41.96)PVS(-41.96)K	6	2	0.15508	161150000	185870000	174640000	1.73887e+08	136600000	149640000	137830000	1.41357e+08	1.23013	0.0170329
A2RTL5	Arginine/serine-rich coiled-coil protein 2	Rsrc2	43.876	376	A2RTL5	45	RSRC2_MOUSE Arginine/serine-rich coiled-coil protein 2 OS=Mus musculus OX=10090 GN=Rsrc2 PE=2 SV=1	A2RTL5	45	45	S	NDKEHSSDKGRERLNSSENGEDRHKRKERKS	156.52	156.52	LNS(1)SENGEDR	LNS(42.99)S(-42.99)ENGEDR	3	2	-0.83124		15814000	16205000	16009500		19377000	20778000	20077500	0.797385	0.0305066
A6H8H2	DENN domain-containing protein 4C	Dennd4c	211.46	1906	A6H8H2	1274	DEN4C_MOUSE DENN domain-containing protein 4C OS=Mus musculus OX=10090 GN=Dennd4c PE=1 SV=1	A6H8H2	1274	1274	S	PGSPAVFAHPLERSSSLPSDRGPPARDSTET	98.254	80.706	SS(0.001)S(0.999)LPSDR	S(-34.67)S(-30.41)S(30.41)LPS(-59.31)DR	3	2	0.14273	18643000	31306000	31575000	2.71747e+07	44241000	37521000	39643000	4.04683e+07	0.671504	0.0475644
B2RY56	RNA-binding protein 25	Rbm25	99.551	838	B2RY56	578	RBM25_MOUSE RNA-binding protein 25 OS=Mus musculus OX=10090 GN=Rbm25 PE=1 SV=2	B2RY56	578	578	S	EAERRRQPQIKQEPESEEEEEEKQEKEEKRE	101.48	42.123	QEPES(1)EEEEEEKQEKEEK	QEPES(42.12)EEEEEEKQEKEEK	5	3	0.53937	17514000	14201000	15325000	15680000	11497000	13268000	10757000	1.18407e+07	1.32425	0.0350623
E9PVX6	Proliferation marker protein Ki-67	Mki67	350.86	3177	E9PVX6	1000	KI67_MOUSE Proliferation marker protein Ki-67 OS=Mus musculus OX=10090 GN=Mki67 PE=1 SV=1	E9PVX6	1000	1000	S	KDKPITEDRTRVLCKSPQVTTENITTNTKPQ	45.703	45.703	VLCKS(0.938)PQVT(0.026)T(0.026)ENIT(0.004)T(0.004)NT(0.001)KPQTSTSGK	VLCKS(15.63)PQVT(-15.63)T(-15.63)ENIT(-23.3)T(-23.3)NT(-29.45)KPQT(-37.17)S(-39.23)T(-40.85)S(-41.3)GK	5	3	-0.090988	25015000	24077000	23335000	2.41423e+07	13928000		18439000	16183500	1.49179	0.0213031
E9PVX6	Proliferation marker protein Ki-67	Mki67	350.86	3177	E9PVX6	2333	KI67_MOUSE Proliferation marker protein Ki-67 OS=Mus musculus OX=10090 GN=Mki67 PE=1 SV=1	E9PVX6	2333	2333	S	LSKTGLNKMDVREGHSPLSKSSCASQKVMQT	110.88	110.88	EGHS(1)PLSK	EGHS(57.86)PLS(-57.86)K	4	2	-0.12349	153730000	180480000	146990000	160400000	117460000	117850000	130220000	1.21843e+08	1.31645	0.0251519
E9Q5C9	Nucleolar and coiled-body phosphoprotein 1	Nolc1	73.697	702	E9Q5C9	212	NOLC1_MOUSE Nucleolar and coiled-body phosphoprotein 1 OS=Mus musculus OX=10090 GN=Nolc1 PE=1 SV=1	E9Q5C9	212	212	T	AVAAKAQTKAEAKPGTPAKAQPKVANGKAAA	165.51	65.565	AEAKPGT(1)PAK	AEAKPGT(65.56)PAK	7	3	0.22954	1262300000	1465200000	1248600000	1.32537e+09	793400000	899820000	882620000	8.58613e+08	1.54361	0.00381249
E9Q5C9	Nucleolar and coiled-body phosphoprotein 1	Nolc1	73.697	702	E9Q5C9	312	NOLC1_MOUSE Nucleolar and coiled-body phosphoprotein 1 OS=Mus musculus OX=10090 GN=Nolc1 PE=1 SV=1	E9Q5C9	312	312	S	PYSSVPPPSVPLPKKSPGTQAPKKAAAQTQP	70.697	70.697	KS(1)PGTQAPK	KS(34.04)PGT(-34.04)QAPK	2	2	1.5535	474100000	589010000	476910000	513340000	327480000	341010000	401420000	3.56637e+08	1.43939	0.0238042
E9Q5F9	Histone-lysine N-methyltransferase SETD2	Setd2	285.66	2537	E9Q5F9	633	SETD2_MOUSE Histone-lysine N-methyltransferase SETD2 OS=Mus musculus OX=10090 GN=Setd2 PE=1 SV=1	E9Q5F9	633	633	S	SNQLNDSPTFKKLDESPVLKPEFIGHDGRES	107.75	44.788	LDES(1)PVLKPEFIGHDGR	LDES(44.79)PVLKPEFIGHDGR	4	3	0.46366	13305000	13812000		13558500	7749500	9393500	11162000	9435000	1.43704	0.0490892
E9Q6J5	Biorientation of chromosomes in cell division protein 1-like 1	Bod1l	327.45	3032	E9Q6J5	2989	BD1L1_MOUSE Biorientation of chromosomes in cell division protein 1-like 1 OS=Mus musculus OX=10090 GN=Bod1l PE=1 SV=1	E9Q6J5	2989	2989	S	KLAKEKLSTSEKVSKSPPLGRSKAQLSPSVK	71.888	69.261	VSKS(1)PPLGR	VS(-35.72)KS(35.72)PPLGR	4	2	-0.29247	15206000	17579000	13159000	1.53147e+07	11536000	9594000	8781700	9.97057e+06	1.53599	0.0243432
E9Q6J5	Biorientation of chromosomes in cell division protein 1-like 1	Bod1l	327.45	3032	E9Q6J5	896	BD1L1_MOUSE Biorientation of chromosomes in cell division protein 1-like 1 OS=Mus musculus OX=10090 GN=Bod1l PE=1 SV=1	E9Q6J5	896	896	S	FKPEELPHKERRRTKSLLEDKVVSKSKSKGQ	91.62	74.962	T(0.001)KS(0.999)LLEDK	T(-32.75)KS(32.75)LLEDK	3	2	0.54203		5829700	3492400	4661050	8643900	7852000	8037400	8.17777e+06	0.569966	0.0318884
E9Q784	Zinc finger CCCH domain-containing protein 13	Zc3h13	203.75	1729	E9Q784	1273	ZC3HD_MOUSE Zinc finger CCCH domain-containing protein 13 OS=Mus musculus OX=10090 GN=Zc3h13 PE=1 SV=1	E9Q784	1273	1273	S	GSNRSHRSHTSGRLRSPSNDSAHRSGDDQGS	137.93	119.62	LRS(1)PSNDSAHR	LRS(51.45)PS(-51.45)NDS(-64.28)AHR	3	2	-1.124	211820000	236150000	229350000	2.25773e+08	167350000	183670000	184940000	1.78653e+08	1.26375	0.00687247
E9Q784	Zinc finger CCCH domain-containing protein 13	Zc3h13	203.75	1729	E9Q784	1256	ZC3HD_MOUSE Zinc finger CCCH domain-containing protein 13 OS=Mus musculus OX=10090 GN=Zc3h13 PE=1 SV=1	E9Q784	1256	1256	S	EDTPHRKLVDQKRSSSLGSNRSHRSHTSGRL	81.771	74.562	SSS(1)LGSNR	S(-46.57)S(-36.98)S(36.98)LGS(-48.55)NR	3	2	-0.025792	11750000	11822000	11668000	1.17467e+07	9426300	10997000	9514500	9.97927e+06	1.17711	0.0259187
E9QAG8	Zinc finger protein 431	Znf431	61.28	526	E9QAG8;Q9EQB9;Q6A085;Q99JB0;Q60980;O35738;Q8BZW4;Q9Z0Z7;P08043;Q9Z1D9;Q571J5;Q8BMU0;Q3US17;Q07230;Q6P560;Q7TSH9;B2KFW1	155;473;200;243;284;342;319;387;151;489;269;220;106;273;594;224;776	ZN431_MOUSE Zinc finger protein 431 OS=Mus musculus OX=10090 GN=Znf431 PE=1 SV=1;ZN287_MOUSE Zinc finger protein 287 OS=Mus musculus OX=10090 GN=Znf287 PE=2 SV=2;ZN629_MOUSE Zinc finger protein 629 OS=Mus musculus OX=10090 GN=Znf629 PE=2 SV=2;KLF7_MOUSE Kr	E9QAG8;Q6A085	155;200	155	T	AFTQHSHLKIHMVTHTGEKPYKCDQCGKAFA;SFTQSSHLVQHQRTHTGEKPYKCPDCGKCFS	108.01	75.986	THT(1)GEKPYK	T(-40.19)HT(40.19)GEKPY(-58.17)K	3	2	0.79269	37154000	42038000	39027000	3.94063e+07	19732000	26882000	33758000	2.67907e+07	1.4709	0.0424122
G5E829	Plasma membrane calcium-transporting ATPase 1	Atp2b1	134.75	1220	G5E829	1155	AT2B1_MOUSE Plasma membrane calcium-transporting ATPase 1 OS=Mus musculus OX=10090 GN=Atp2b1 PE=1 SV=1	G5E829	1155	1155	S	SIHNFMTHPEFRIEDSEPHIPLIDDTDAEDD	218.98	159.56	IEDS(1)EPHIPLIDDTDAEDDAPTKR	IEDS(89.98)EPHIPLIDDT(-89.98)DAEDDAPT(-135.81)KR	4	3	0.26514	56737000	59228000	52926000	56297000	32653000	39709000	44305000	38889000	1.44763	0.0106676
G5E870	E3 ubiquitin-protein ligase TRIP12	Trip12	224.13	2025	G5E870	1111	TRIPC_MOUSE E3 ubiquitin-protein ligase TRIP12 OS=Mus musculus OX=10090 GN=Trip12 PE=1 SV=1	G5E870	1111	1111	S	EPARTAGVSGLARAASKDTISNNREKIKGWI	48.405	48.405	AAS(0.997)KDT(0.002)IS(0.001)NNR	AAS(26.52)KDT(-26.52)IS(-32.3)NNR	3	2	-0.1287	16919000	18374000		17646500	12020000	13282000	13358000	1.28867e+07	1.36936	0.00882882
O08739	AMP deaminase 3	Ampd3	88.651	766	O08739	85	AMPD3_MOUSE AMP deaminase 3 OS=Mus musculus OX=10090 GN=Ampd3 PE=1 SV=2	O08739	85	85	S	ETAKRKKSFKMIRSQSLSLQMPTQQDWKGPP	102.89	102.89	S(0.007)QS(0.984)LS(0.01)LQMPTQQDWK	S(-21.74)QS(20.02)LS(-20.02)LQMPT(-82.64)QQDWK	3	2	-0.098452		4223300	2574800	3399050	6088300	5478700	5985000	5.85067e+06	0.580968	0.0340311
O08784	Treacle protein	Tcof1	135	1320	O08784	395	TCOF_MOUSE Treacle protein OS=Mus musculus OX=10090 GN=Tcof1 PE=1 SV=1	O08784	395	395	T	SAPAKESSQKGAPAVTPGKARPVAAQAGKPE	85.355	65.627	GAPAVT(1)PGK	GAPAVT(65.63)PGK	6	1	-1.7806	25435000	31345000	26847000	2.78757e+07	22947000	21953000	20133000	2.16777e+07	1.28592	0.0342783
O08784	Treacle protein	Tcof1	135	1320	O08784	324	TCOF_MOUSE Treacle protein OS=Mus musculus OX=10090 GN=Tcof1 PE=1 SV=1	O08784	324	324	T	SVSAKGISGKGPILATPGKTGPAATQAKAER	112.64	40.475	GPILAT(1)PGK	GPILAT(40.48)PGK	6	2	0.038616	23562000	24961000	20730000	2.30843e+07	14360000	17725000	15915000	16000000	1.44277	0.0109418
O09000	Nuclear receptor coactivator 3	Ncoa3	151.57	1398	O09000	544	NCOA3_MOUSE Nuclear receptor coactivator 3 OS=Mus musculus OX=10090 GN=Ncoa3 PE=1 SV=2	O09000	544	544	S	SLLSTLSSPGPKLDNSPNMNISQPSKVSGQD	96.447	96.447	LDNS(1)PNMNISQPSK	LDNS(51.71)PNMNIS(-51.71)QPS(-75.09)K	4	2	-0.3966		11891000	10496000	11193500	8038000	6475400	6092900	6.86877e+06	1.62962	0.0186167
O35130	Ribosomal RNA small subunit methyltransferase NEP1	Emg1	26.974	244	O35130	16	NEP1_MOUSE Ribosomal RNA small subunit methyltransferase NEP1 OS=Mus musculus OX=10090 GN=Emg1 PE=1 SV=1	O35130	16	16	S	MSAASGGFQPRERRFSVQEQDWETTPPKKLR	153.04	140.59	RFS(1)VQEQDWET(0.238)T(0.762)PPKK	RFS(129.2)VQEQDWET(-5.06)T(5.06)PPKK	3	3	-0.081438	28162000	35110000	43950000	3.57407e+07	49528000	65787000	62233000	5.91827e+07	0.603904	0.0252199
O35280	Serine/threonine-protein kinase Chk1	Chek1	54.381	476	O35280	280	CHK1_MOUSE Serine/threonine-protein kinase Chk1 OS=Mus musculus OX=10090 GN=Chek1 PE=1 SV=2	O35280	280	280	S	YNKPLNRGAKRPRATSGGMSESSSGFSKHIH	83.666	83.666	AT(0.003)S(0.996)GGMS(0.001)ESSSGFSK	AT(-25.54)S(25.54)GGMS(-31.48)ES(-42.7)S(-48.04)S(-53.18)GFS(-67.65)K	3	2	-2.0158	5831800	9558300	8390500	7.92687e+06	12614000	11170000	12353000	1.20457e+07	0.658068	0.0255676
O35344	Importin subunit alpha-4	Kpna3	57.772	521	O35344	60	IMA4_MOUSE Importin subunit alpha-4 OS=Mus musculus OX=10090 GN=Kpna3 PE=1 SV=1	O35344	60	60	S	LLKKRNVPQEESLEDSDVDADFKAQNVTLEA	174.7	147.26	NVPQEESLEDS(1)DVDADFK	NVPQEES(-68.29)LEDS(68.29)DVDADFK	11	2	-0.20745	105200000	112350000	104920000	107490000	59463000	89196000	87345000	78668000	1.36637	0.043877
O54781	SRSF protein kinase 2	Srpk2	76.756	681	O54781	490	SRPK2_MOUSE SRSF protein kinase 2 OS=Mus musculus OX=10090 GN=Srpk2 PE=1 SV=2	O54781	490	490	S	ESSPSHDRSRTVSASSTGDLPKTKTRAADLL	100.04	68.41	T(0.003)VS(0.991)AS(0.058)S(0.764)T(0.183)GDLPK	T(-25.46)VS(22.16)AS(-11.59)S(6.21)T(-6.21)GDLPK	6	2	0.28994		13551000	12173000	12862000	17353000	16446000	16194000	1.66643e+07	0.771828	0.0115624
O54885	TYRO protein tyrosine kinase-binding protein	Tyrobp	12.367	114	O54885	90	TYOBP_MOUSE TYRO protein tyrosine kinase-binding protein OS=Mus musculus OX=10090 GN=Tyrobp PE=1 SV=1	O54885	90	90	S	GTAEGTRKQHIAETESPYQELQGQRPEVYSD	213.35	205.44	KQHIAETES(1)PYQELQGQRPEVYSDLNTQR	KQHIAET(-38.27)ES(38.27)PY(-78.2)QELQGQRPEVY(-172.48)S(-158.63)DLNT(-171.05)QR	9	4	-0.092521	200760000	226370000	205910000	2.11013e+08	144310000	177220000	175150000	165560000	1.27454	0.0262527
O54916	RalBP1-associated Eps domain-containing protein 1	Reps1	86.518	795	O54916	708	REPS1_MOUSE RalBP1-associated Eps domain-containing protein 1 OS=Mus musculus OX=10090 GN=Reps1 PE=1 SV=2	O54916	708	708	S	TPLAPPPKPVRRRLKSEDELRPDVDEHTQKT	180.52	120.25	LKS(1)EDELRPDVDEHTQK	LKS(87.42)EDELRPDVDEHT(-87.42)QK	3	4	0.2525	92655000	95280000	87376000	9.17703e+07	73696000	68354000	60091000	6.73803e+07	1.36197	0.00602863
O55003	BCL2/adenovirus E1B 19 kDa protein-interacting protein 3	Bnip3	20.978	187	O55003	88	BNIP3_MOUSE BCL2/adenovirus E1B 19 kDa protein-interacting protein 3 OS=Mus musculus OX=10090 GN=Bnip3 PE=1 SV=1	O55003	88	88	S	AEIDSHSFGEKNSTLSEEDYIERRREVESIL	83.54	78.69	NST(0.001)LS(0.999)EEDYIER	NS(-45.76)T(-29.1)LS(29.1)EEDY(-38.96)IER	5	2	0.74785	5150900		5892900	5521900	9311200	8067600	7325200	8.23467e+06	0.670568	0.0424031
O55098	Serine/threonine-protein kinase 10	Stk10	111.9	966	O55098	185	STK10_MOUSE Serine/threonine-protein kinase 10 OS=Mus musculus OX=10090 GN=Stk10 PE=1 SV=2	O55098	185	185	T	DIRLADFGVSAKNLKTLQKRDSFIGTPYWMA	129.28	104.39	NLKT(1)LQK	NLKT(104.39)LQK	4	2	0.25728	436160000	409360000	427580000	4.24367e+08	345360000	330870000	273950000	3.16727e+08	1.33985	0.00970989
O55201	Transcription elongation factor SPT5	Supt5h	120.66	1082	O55201	800	SPT5H_MOUSE Transcription elongation factor SPT5 OS=Mus musculus OX=10090 GN=Supt5h PE=1 SV=1	O55201	800	800	T	TPLQDGSRTPHYGSQTPLHDGSRTPAQSGAW	92.474	75.533	TPHYGS(0.194)QT(0.805)PLHDGSR	T(-50.17)PHY(-47.37)GS(-6.17)QT(6.17)PLHDGS(-37.16)R	8	3	0.26217	22717000	19333000	17243000	1.97643e+07	11539000	8496100	11782000	10605700	1.86356	0.00873337
O70305	Ataxin-2	Atxn2	136.48	1285	O70305	710	ATX2_MOUSE Ataxin-2 OS=Mus musculus OX=10090 GN=Atxn2 PE=1 SV=1	O70305	710	710	T	AASPTPASPASNRALTPSIEAKDSRLQDQRQ	117.09	117.09	ALT(1)PSIEAK	ALT(36.85)PS(-36.85)IEAK	3	2	0.018133	30267000	36390000	26136000	30931000	21618000	20609000	20584000	20937000	1.47734	0.0290106
O70310	Glycylpeptide N-tetradecanoyltransferase 1	Nmt1	56.888	496	O70310	47	NMT1_MOUSE Glycylpeptide N-tetradecanoyltransferase 1 OS=Mus musculus OX=10090 GN=Nmt1 PE=1 SV=1	O70310	47	47	S	DCENEEDNSHNRSGLSPANDTGAKKKKKKQK	160.79	155.06	SGLS(1)PANDTGAK	S(-39.97)GLS(39.97)PANDT(-97.27)GAK	4	2	0.11255	253980000	286480000	293580000	2.78013e+08	215390000	248280000	238150000	233940000	1.1884	0.0475246
O70310	Glycylpeptide N-tetradecanoyltransferase 1	Nmt1	56.888	496	O70310	69	NMT1_MOUSE Glycylpeptide N-tetradecanoyltransferase 1 OS=Mus musculus OX=10090 GN=Nmt1 PE=1 SV=1	O70310	69	69	S	AKKKKKKQKKKKEKGSDMESTQDQPVKMTSL	49.773	49.773	EKGS(0.98)DMES(0.015)T(0.005)QDQPVK	EKGS(18.18)DMES(-18.18)T(-22.51)QDQPVK	4	2	0.55507	5326700	5907600	5877200	5.70383e+06	4583600		4367200	4475400	1.27449	0.0173504
O70404	Vesicle-associated membrane protein 8	Vamp8	11.451	101	O70404	54	VAMP8_MOUSE Vesicle-associated membrane protein 8 OS=Mus musculus OX=10090 GN=Vamp8 PE=1 SV=1	O70404	54	54	T	ENLDHLRNKTEDLEATSEHFKTTSQKVARKF	172.5	88.565	NKTEDLEAT(0.952)S(0.048)EHFK	NKT(-61.73)EDLEAT(13.02)S(-13.02)EHFK	9	2	-1.0407	110910000	114110000	121280000	1.15433e+08	89181000	91068000	99555000	93268000	1.23765	0.00744024
O70551	SRSF protein kinase 1	Srpk1	73.088	648	O70551	448	SRPK1_MOUSE SRSF protein kinase 1 OS=Mus musculus OX=10090 GN=Srpk1 PE=1 SV=2	O70551	448	448	T	TRQDITQLEESIRADTPSGDEQEPNGALDSK	91.503	88.244	ADT(1)PS(1)GDEQEPNGALDSK	ADT(85.48)PS(78.43)GDEQEPNGALDS(-78.43)K	3	2	-1.5651		18227000	18104000	18165500	13830000	11957000	12852000	1.28797e+07	1.4104	0.00481093
O88286	Protein Wiz	Wiz	184.29	1684	O88286	1167	WIZ_MOUSE Protein Wiz OS=Mus musculus OX=10090 GN=Wiz PE=1 SV=2	O88286	1167	1167	S	PGSSLEARSPSDLHISPLTKKLPPPPGSPLG	178.01	138.05	SPSDLHIS(1)PLTK	S(-104.9)PS(-74.76)DLHIS(35.75)PLT(-35.75)K	8	2	0.74291	8073800	8031000	8470600	8191800	7052500		6142100	6597300	1.24169	0.0254551
O88447	Kinesin light chain 1	Klc1	61.449	541	O88447	459	KLC1_MOUSE Kinesin light chain 1 OS=Mus musculus OX=10090 GN=Klc1 PE=1 SV=3	O88447	459	459	S	AFGEYGGWYKACKVDSPTVTTTLKNLGALYR	105.19	105.03	VDS(0.999)PTVTTTLK	VDS(33.15)PT(-33.15)VT(-46.71)T(-53.3)T(-59.75)LK	3	2	-0.050686	10544000	10452000	9983200	10326400	8295000	8535200	8929400	8.58653e+06	1.20263	0.00236594
O88796	Ribonuclease P protein subunit p30	Rpp30	29.473	268	O88796	251	RPP30_MOUSE Ribonuclease P protein subunit p30 OS=Mus musculus OX=10090 GN=Rpp30 PE=1 SV=1	O88796	251	251	S	KTAFGIISTVKKPRPSEADDESLPVCKKAKC	180.16	138.03	KPRPS(1)EADDESLPVCK	KPRPS(94.09)EADDES(-94.09)LPVCK	5	3	-0.023867	19502000	38036000	28118000	28552000	50474000	45817000	46305000	47532000	0.60069	0.0268584
P05627	Transcription factor AP-1	Jun	35.943	334	P05627;P15066	73;100	JUN_MOUSE Transcription factor AP-1 OS=Mus musculus OX=10090 GN=Jun PE=1 SV=3;JUND_MOUSE Transcription factor jun-D OS=Mus musculus OX=10090 GN=Jund PE=1 SV=1	P05627	73	73	S	SDLLTSPDVGLLKLASPELERLIIQSSNGHI	106.62	100.88	LAS(1)PELER	LAS(100.88)PELER	3	2	-0.081201	18178000	43326000	31914000	3.11393e+07	59856000	56258000	50004000	5.53727e+07	0.562359	0.0362457
P09405	Nucleolin	Ncl	76.722	707	P09405	76	NUCL_MOUSE Nucleolin OS=Mus musculus OX=10090 GN=Ncl PE=1 SV=2	P09405	76	76	T	AKKVVVSQTKKAAVPTPAKKAAVTPGKKAVA	126.83	47.606	KAAVPT(1)PAKK	KAAVPT(47.61)PAKK	6	2	0.046297	32024000	30468000	28564000	30352000	25432000	26650000	21205000	24429000	1.24246	0.0373066
P09411	Phosphoglycerate kinase 1	Pgk1	44.55	417	P09411	203	PGK1_MOUSE Phosphoglycerate kinase 1 OS=Mus musculus OX=10090 GN=Pgk1 PE=1 SV=4	P09411	203	203	S	FLMKKELNYFAKALESPERPFLAILGGAKVA	146.19	105.38	ALES(1)PERPFLAILGGAK	ALES(105.38)PERPFLAILGGAK	4	2	-0.065486	77888000	81759000	60577000	73408000	30521000	31888000	58513000	4.03073e+07	1.82121	0.0417365
P10923	Osteopontin	Spp1	32.459	294	P10923	250	OSTP_MOUSE Osteopontin OS=Mus musculus OX=10090 GN=Spp1 PE=1 SV=1	P10923	250	250	S	ADQSDVIDSQASSKASLEHQSHKFHSHKDKL	140.24	117.09	AS(1)LEHQSHK	AS(82.32)LEHQS(-82.32)HK	2	2	-0.19639	1187000000	1688000000	1296900000	1.39063e+09	818000000	887110000	996990000	900700000	1.54395	0.0380853
P10923	Osteopontin	Spp1	32.459	294	P10923	283	OSTP_MOUSE Osteopontin OS=Mus musculus OX=10090 GN=Spp1 PE=1 SV=1	P10923	283	283	S	DPKSKEDDRYLKFRISHELESSSSEVN____	138.05	82.635	FRIS(1)HELES(0.976)S(0.507)S(0.427)S(0.09)EVN	FRIS(60.05)HELES(14.22)S(0.75)S(-0.75)S(-7.57)EVN	4	2	0.02838	346840000	366460000	384140000	3.65813e+08	236590000	265500000	227630000	243240000	1.50392	0.00145381
P11157	Ribonucleoside-diphosphate reductase subunit M2	Rrm2	45.095	390	P11157	33	RIR2_MOUSE Ribonucleoside-diphosphate reductase subunit M2 OS=Mus musculus OX=10090 GN=Rrm2 PE=1 SV=1	P11157	33	33	T	QLSPLKRLTLADKENTPPTLSSTRVLASKAA	105.51	96.881	LTLADKENT(0.999)PPT(0.001)LSSTR	LT(-67.04)LADKENT(30.15)PPT(-30.15)LS(-41.04)S(-46.02)T(-44.79)R	9	3	0.41582		7455300	5341700	6398500	3715800	2853200	3531700	3366900	1.90041	0.0384779
P11531	Dystrophin	Dmd	425.83	3678	P11531	58	DMD_MOUSE Dystrophin OS=Mus musculus OX=10090 GN=Dmd PE=1 SV=3	P11531	58	58	T	DLQDGKRLLDLLEGLTGQKLPKEKGSTRVHA	72.891	57.434	LLDLLEGLT(1)GQK	LLDLLEGLT(57.43)GQK	9	2	-0.52357	44617000	51981000	43987000	4.68617e+07	29069000	26985000	24690000	2.69147e+07	1.74112	0.00222467
P12382	ATP-dependent 6-phosphofructokinase, liver type	Pfkl	85.359	780	P12382	775	PFKAL_MOUSE ATP-dependent 6-phosphofructokinase, liver type OS=Mus musculus OX=10090 GN=Pfkl PE=1 SV=4	P12382	775	775	S	DYVSGELEHVTRRTLSIDKGF__________	80.706	73.841	TLS(1)IDKGF	T(-51.28)LS(51.28)IDKGF	3	2	0.0058139	7114800	7454800	8051800	7.54047e+06	11355000	13937000	16529000	1.39403e+07	0.54091	0.0135363
P15261	Interferon gamma receptor 1	Ifngr1	52.343	477	P15261	302	INGR1_MOUSE Interferon gamma receptor 1 OS=Mus musculus OX=10090 GN=Ifngr1 PE=1 SV=3	P15261	302	302	T	SIMLPKSLLSVVKSATLETKPESKYSLVTPH	52.201	52.201	S(0.036)AT(0.963)LET(0.001)KPESK	S(-14.32)AT(14.32)LET(-30.16)KPES(-43.07)K	3	2	-0.33587	5531200		5069700	5300450	3584700	2387900	3748600	3240400	1.63574	0.0380024
P15379	CD44 antigen	Cd44	85.616	778	P15379	771	CD44_MOUSE CD44 antigen OS=Mus musculus OX=10090 GN=Cd44 PE=1 SV=3	P15379	771	771	S	TPDQCMTADETRNLQSVDMKIGV________	61.78	52.579	NLQS(1)VDMK	NLQS(52.58)VDMK	4	2	-0.43914	3309700		3723500	3516600	2712700	2488600	2612500	2604600	1.35015	0.0138331
P18572	Basigin	Bsg	42.444	389	P18572	358	BASI_MOUSE Basigin OS=Mus musculus OX=10090 GN=Bsg PE=1 SV=2	P18572	358	358	T	VTIIFIYEKRRKPDQTLDEDDPGAAPLKGSG	140.48	57.152	RKPDQT(1)LDEDDPGAAPLK	RKPDQT(57.15)LDEDDPGAAPLK	6	3	-1.1864	21791000	27228000	24470000	2.44963e+07	20349000	17573000	17717000	1.85463e+07	1.32082	0.0303155
P20152	Vimentin	Vim	53.687	466	P20152	430	VIME_MOUSE Vimentin OS=Mus musculus OX=10090 GN=Vim PE=1 SV=3	P20152	430	430	S	LPTFSSLNLRETNLESLPLVDTHSKRTLLIK	147.06	147.06	ETNLES(1)LPLVDTHSK	ET(-37.35)NLES(37.35)LPLVDT(-65.91)HS(-81.64)K	6	2	-0.30002	17766000	17515000		17640500	28320000	36842000	35003000	3.33883e+07	0.528343	0.0181225
P20491	High affinity immunoglobulin epsilon receptor subunit gamma	Fcer1g	9.6523	86	P20491	78	FCERG_MOUSE High affinity immunoglobulin epsilon receptor subunit gamma OS=Mus musculus OX=10090 GN=Fcer1g PE=1 SV=1	P20491	78	78	T	AVYTGLNTRSQETYETLKHEKPPQ_______	127.97	99.5	SQETYET(1)LK	S(-93.31)QET(-39.24)Y(-47.01)ET(39.24)LK	7	2	0.08706	88445000	82588000	66065000	7.90327e+07	50284000	34331000	49402000	4.46723e+07	1.76916	0.0153755
P20934	Protein EVI2A	Evi2a	24.087	223	P20934	195	EVI2A_MOUSE Protein EVI2A OS=Mus musculus OX=10090 GN=Evi2a PE=1 SV=2	P20934	195	195	T	LWTAESDTWKRAKELTGSNLLLQSPGVLTAA	139.28	102.9	ELT(0.989)GS(0.011)NLLLQSPGVLTAAR	ELT(19.46)GS(-19.46)NLLLQS(-87.46)PGVLT(-95.99)AAR	3	2	-0.1122	52968000	62340000	51778000	5.56953e+07	27009000	44514000	34396000	3.53063e+07	1.57749	0.0283959
P22893	mRNA decay activator protein ZFP36	Zfp36	33.613	319	P22893	178	TTP_MOUSE mRNA decay activator protein ZFP36 OS=Mus musculus OX=10090 GN=Zfp36 PE=1 SV=1	P22893	178	178	S	DLALPGQPHVLRQSISFSGLPSGRRSSPPPP	127.18	127.18	QS(0.001)IS(0.999)FSGLPSGR	QS(-29.41)IS(29.41)FS(-35.21)GLPS(-67.5)GR	4	2	-0.02535	5786300	8670400	8464900	7.64053e+06	10732000	13960000	14984000	1.32253e+07	0.57772	0.0242551
P23116	Eukaryotic translation initiation factor 3 subunit A	Eif3a	161.93	1344	P23116	1149	EIF3A_MOUSE Eukaryotic translation initiation factor 3 subunit A OS=Mus musculus OX=10090 GN=Eif3a PE=1 SV=5	P23116	1149	1149	S	VKPGGWREKEKAREESWGPPRESRPSEEREW	94.688	47.712	AREES(1)WGPPR	AREES(47.71)WGPPR	5	3	0.0078748	19487000	31435000	26231000	2.57177e+07	12701000	13091000	14443000	1.34117e+07	1.91756	0.0245089
P23950	mRNA decay activator protein ZFP36L1	Zfp36l1	36.384	338	P23950	92	TISB_MOUSE mRNA decay activator protein ZFP36L1 OS=Mus musculus OX=10090 GN=Zfp36l1 PE=1 SV=1	P23950	92	92	S	PSLSSRDSRFRDRSFSEGGERLLPTQKQPGS	82.417	81.017	SFS(1)EGGER	S(-42.23)FS(42.23)EGGER	3	2	-0.3382	4543900	8301900	5397500	6081100	9874300	11336000	10506000	10572100	0.575203	0.0208257
P25976	Nucleolar transcription factor 1	Ubtf	89.508	765	P25976	484	UBF1_MOUSE Nucleolar transcription factor 1 OS=Mus musculus OX=10090 GN=Ubtf PE=1 SV=1	P25976	484	484	S	RKPGGEREDRGKLPESPKRAEEIWQQSVIGD	84.169	47.039	GKLPES(1)PKR	GKLPES(47.04)PKR	6	3	-0.067775	28449000	30033000	27059000	2.85137e+07	26355000	24374000	24936000	2.52217e+07	1.13052	0.0341957
P26039	Talin-1	Tln1	269.82	2541	P26039	144	TLN1_MOUSE Talin-1 OS=Mus musculus OX=10090 GN=Tln1 PE=1 SV=2	P26039	144	144	T	LVRELMEEKKDEGTGTLRKDKTLLRDEKKME	164.92	164.92	KDEGT(0.001)GT(0.999)LRK	KDEGT(-29.88)GT(29.88)LRK	7	2	-0.15256	25377000	31254000	32192000	2.96077e+07		12807000	17491000	15149000	1.95443	0.0213029
P27546	Microtubule-associated protein 4	Map4	117.43	1125	P27546	1046	MAP4_MOUSE Microtubule-associated protein 4 OS=Mus musculus OX=10090 GN=Map4 PE=1 SV=3	P27546	1046	1046	S	SQKLNFKEKAQAKVGSLDNVGHLPAGGAVKT	167.53	77.08	VGS(1)LDNVGHLPAGGAVK	VGS(77.08)LDNVGHLPAGGAVK	3	2	0.056704	39105000	41323000	43350000	4.12593e+07	27336000	25487000	30414000	2.77457e+07	1.48706	0.00201958
P27546	Microtubule-associated protein 4	Map4	117.43	1125	P27546	914	MAP4_MOUSE Microtubule-associated protein 4 OS=Mus musculus OX=10090 GN=Map4 PE=1 SV=3	P27546	914	914	S	TVSAPDLKSVRSKVGSTENIKHQPGGGRAKV	171.11	117.02	VGS(0.996)T(0.004)ENIK	VGS(23.47)T(-23.47)ENIK	3	2	1.1236	53349000	77026000	59815000	6.33967e+07	28348000	36063000	39308000	34573000	1.8337	0.0207255
P31324	cAMP-dependent protein kinase type II-beta regulatory subunit	Prkar2b	46.167	416	P31324	112	KAP3_MOUSE cAMP-dependent protein kinase type II-beta regulatory subunit OS=Mus musculus OX=10090 GN=Prkar2b PE=1 SV=3	P31324	112	112	S	GAFNAPVINRFTRRASVCAEAYNPDEEEDDA	112.8	112.8	RAS(1)VCAEAYNPDEEEDDAESR	RAS(35.58)VCAEAY(-35.58)NPDEEEDDAES(-101.15)R	3	3	-0.41583	82798000	91176000	88588000	8.75207e+07	60828000	77237000	73150000	70405000	1.2431	0.0361716
P33174	Chromosome-associated kinesin KIF4	Kif4	139.52	1231	P33174	802	KIF4_MOUSE Chromosome-associated kinesin KIF4 OS=Mus musculus OX=10090 GN=Kif4 PE=1 SV=3	P33174	802	802	S	ESGENPPLKLRRRTFSYDEIHGQDSGAEDSI	62.617	62.617	T(0.011)FS(0.848)Y(0.141)DEIHGQDSGAEDSIAK	T(-18.92)FS(7.78)Y(-7.78)DEIHGQDS(-44.3)GAEDS(-50.96)IAK	3	3	0.0091211		7249200	9909200	8579200	15971000	19408000	15565000	1.69813e+07	0.505214	0.0202776
P35486	Pyruvate dehydrogenase E1 component subunit alpha, somatic form, mitochondrial	Pdha1	43.231	390	P35486	293	ODPA_MOUSE Pyruvate dehydrogenase E1 component subunit alpha, somatic form, mitochondrial OS=Mus musculus OX=10090 GN=Pdha1 PE=1 SV=1	P35486	293	293	S	GPILMELQTYRYHGHSMSDPGVSYRTREEIQ	144.3	135.57	YHGHS(0.999)MS(0.001)DPGVSYR	Y(-75.82)HGHS(28.75)MS(-28.75)DPGVS(-112.34)Y(-120.78)R	5	3	-0.12435	282820000	276640000	256410000	2.71957e+08	444020000	519620000	437910000	4.67183e+08	0.58212	0.00206849
P35979	60S ribosomal protein L12	Rpl12	17.804	165	P35979	38	RL12_MOUSE 60S ribosomal protein L12 OS=Mus musculus OX=10090 GN=Rpl12 PE=1 SV=2	P35979	38	38	S	GATSALAPKIGPLGLSPKKVGDDIAKATGDW	118.87	98.902	IGPLGLS(1)PK	IGPLGLS(98.9)PK	7	2	-0.063674	26177000	29119000	26065000	2.71203e+07	16151000	22854000	22129000	20378000	1.33086	0.0453667
P40201	Chromodomain-helicase-DNA-binding protein 1	Chd1	196.38	1711	P40201	1688	CHD1_MOUSE Chromodomain-helicase-DNA-binding protein 1 OS=Mus musculus OX=10090 GN=Chd1 PE=1 SV=3	P40201	1688	1688	S	SSGPRSPLDQRSPYGSRSPFEHSAEHRSTPE	138.75	138.75	SPYGS(0.963)RS(0.037)PFEHSAEHR	S(-76.69)PY(-46.37)GS(14.12)RS(-14.12)PFEHS(-58.16)AEHR	5	4	0.2575	28929000	33228000	25647000	29268000	17793000	22934000	20162000	2.02963e+07	1.44203	0.0276593
P43277	Histone H1.2	Hist1h1c	22.099	221	P15864;P43277	36;37	H12_MOUSE Histone H1.2 OS=Mus musculus OX=10090 GN=Hist1h1c PE=1 SV=2;H13_MOUSE Histone H1.3 OS=Mus musculus OX=10090 GN=Hist1h1d PE=1 SV=2	P15864;P43277	36;37	37	S	KKAKKTGAAAGKRKASGPPVSELITKAVAAS;KKKAAKKPAGVRRKASGPPVSELITKAVAAS	158.92	155.92	KAS(1)GPPVSELITK	KAS(66.61)GPPVS(-66.61)ELIT(-137.09)K	3	2	0.042061	18138000	17789000	19849000	18592000	17045000	14413000	15519000	15659000	1.1873	0.0418971
P47911	60S ribosomal protein L6	Rpl6	33.509	296	P47911	21	RL6_MOUSE 60S ribosomal protein L6 OS=Mus musculus OX=10090 GN=Rpl6 PE=1 SV=3	P47911	21	21	S	APDTKEKKPAAKKAGSDAAASRPRAAKVAKK	134.02	69.422	KAGS(1)DAAAS(1)RPR	KAGS(69.42)DAAAS(69.42)RPR	4	2	0.079495	103470000	163200000	139670000	1.35447e+08	200920000	224960000	208240000	2.11373e+08	0.640794	0.0155433
P48678	Prelamin-A/C	Lmna	74.237	665	P48678	429	LMNA_MOUSE Prelamin-A/C OS=Mus musculus OX=10090 GN=Lmna PE=1 SV=2	P48678	429	429	S	SVTKKRKLESSESRSSFSQHARTSGRVAVEE	115.42	91.658	S(0.024)S(0.976)FSQHAR	S(-16.15)S(16.15)FS(-41.36)QHAR	2	2	0.2387	158080000	196620000	195370000	1.83357e+08	130840000	147730000	131880000	1.36817e+08	1.34016	0.0278155
P48678	Prelamin-A/C	Lmna	74.237	665	P48678	3	LMNA_MOUSE Prelamin-A/C OS=Mus musculus OX=10090 GN=Lmna PE=1 SV=2	P48678	3	3	T	_____________METPSQRRATRSGAQASS	91.087	86.744	MET(1)PSQR	MET(40.41)PS(-40.41)QR	3	2	0.22753	44150000	47066000	40818000	4.40113e+07	29178000	32879000	27172000	29743000	1.47972	0.00439467
P48678	Prelamin-A/C	Lmna	74.237	665	P48678	458	LMNA_MOUSE Prelamin-A/C OS=Mus musculus OX=10090 GN=Lmna PE=1 SV=2	P48678	458	458	S	EEVDEEGKFVRLRNKSNEDQSMGNWQIRRQN	120.9	87.676	NKS(1)NEDQSMGNWQIR	NKS(58.86)NEDQS(-58.86)MGNWQIR	3	2	-1.2716	27504000	29496000	26137000	2.77123e+07	21922000	16059000	20693000	19558000	1.41693	0.0160133
P51125	Calpastatin	Cast	84.921	788	P51125	11	ICAL_MOUSE Calpastatin OS=Mus musculus OX=10090 GN=Cast PE=1 SV=2	P51125	11	11	S	_____MSQPGPKPAASPRPSRGAAARHTQEH	64.565	64.565	SQPGPKPAAS(1)PR	S(-49.8)QPGPKPAAS(49.8)PR	10	2	0.83071	15778000	19100000	14736000	16538000	21065000	30688000	26222000	2.59917e+07	0.636281	0.0371696
P51125	Calpastatin	Cast	84.921	788	P51125	479	ICAL_MOUSE Calpastatin OS=Mus musculus OX=10090 GN=Cast PE=1 SV=2	P51125	479	479	T	KPSTPAEKKSNDTSQTPPGETVPRASMCSIR	157.98	157.98	SNDTSQT(1)PPGETVPR	S(-92.18)NDT(-69.2)S(-49.27)QT(49.27)PPGET(-67.6)VPR	7	2	0.20661		24997000	28565000	26781000	19685000	19874000	17590000	1.90497e+07	1.40585	0.0178106
P51432	1-phosphatidylinositol 4,5-bisphosphate phosphodiesterase beta-3	Plcb3	139.49	1234	P51432	537	PLCB3_MOUSE 1-phosphatidylinositol 4,5-bisphosphate phosphodiesterase beta-3 OS=Mus musculus OX=10090 GN=Plcb3 PE=1 SV=2	P51432	537	537	S	GEEVGLEKTSLEPQKSLGEESLSREPNVPMP	88.945	76.165	S(1)LGEESLSR	S(63.37)LGEES(-63.37)LS(-70.79)R	1	2	0.050882		3016300	3092000	3054150	4463400	4756500	4725800	4.64857e+06	0.657009	0.000999324
P53564	Homeobox protein cut-like 1	Cux1	165.59	1515	P53564	1265	CUX1_MOUSE Homeobox protein cut-like 1 OS=Mus musculus OX=10090 GN=Cux1 PE=1 SV=3	P53564	1265	1265	S	EKEALKRAYQQKPYPSPKTIEELATQLNLKT	125.22	125.22	AYQQKPYPS(1)PK	AY(-119.27)QQKPY(-87.22)PS(87.22)PK	9	2	-0.14414	20152000	17802000	17472000	1.84753e+07	14084000	13916000	14822000	14274000	1.29434	0.00911116
P54227	Stathmin	Stmn1	17.274	149	P54227	25	STMN1_MOUSE Stathmin OS=Mus musculus OX=10090 GN=Stmn1 PE=1 SV=2	P54227	25	25	S	ELEKRASGQAFELILSPRSKESVPDFPLSPP	200.71	69.765	RAS(1)GQAFELILS(1)PR	RAS(69.77)GQAFELILS(69.77)PR	12	3	-0.14009	90261000	112690000	105410000	102787000	147490000	189600000	241150000	1.92747e+08	0.533275	0.0320664
P54276	DNA mismatch repair protein Msh6	Msh6	151.08	1358	P54276	14	MSH6_MOUSE DNA mismatch repair protein Msh6 OS=Mus musculus OX=10090 GN=Msh6 PE=1 SV=3	P54276	14	14	S	__MSRQSTLYSFFPKSPALGDTKKAAAEASR	50.452	50.452	S(1)PALGDTK	S(43.07)PALGDT(-43.07)K	1	2	0.076061	3681100	3729700		3705400	5333800		4871200	5102500	0.726193	0.0266106
P55012	Solute carrier family 12 member 2	Slc12a2	131.03	1205	P55012	210	S12A2_MOUSE Solute carrier family 12 member 2 OS=Mus musculus OX=10090 GN=Slc12a2 PE=1 SV=2	P55012	210	210	T	DTHTNTYYLRTFGHNTMDAVPRIDHYRHTAA	125.86	56.817	T(1)FGHNT(1)MDAVPR	T(56.82)FGHNT(56.82)MDAVPR	6	3	0.15772	36706000	46061000	34330000	3.90323e+07	25261000	24980000	24975000	25072000	1.55681	0.0175789
P55012	Solute carrier family 12 member 2	Slc12a2	131.03	1205	P55012	223	S12A2_MOUSE Solute carrier family 12 member 2 OS=Mus musculus OX=10090 GN=Slc12a2 PE=1 SV=2	P55012	223	223	T	HNTMDAVPRIDHYRHTAAQLGEKLLRPSLAE	100.07	100.07	IDHYRHT(1)AAQLGEK	IDHY(-46.12)RHT(46.12)AAQLGEK	7	3	0.37174	26235000	32397000	34279000	3.09703e+07	16401000	21417000	17528000	1.84487e+07	1.67873	0.0119662
P55012	Solute carrier family 12 member 2	Slc12a2	131.03	1205	P55012	205	S12A2_MOUSE Solute carrier family 12 member 2 OS=Mus musculus OX=10090 GN=Slc12a2 PE=1 SV=2	P55012	205	205	T	QQYYYDTHTNTYYLRTFGHNTMDAVPRIDHY	83.758	56.817	T(1)FGHNT(1)MDAVPR	T(56.82)FGHNT(56.82)MDAVPR	1	3	0.15772	22010000	20283000	19946000	2.07463e+07	13760000	12704000	14680000	1.37147e+07	1.51271	0.00120269
P55194	SH3 domain-binding protein 1	Sh3bp1	74.172	680	P55194	632	3BP1_MOUSE SH3 domain-binding protein 1 OS=Mus musculus OX=10090 GN=Sh3bp1 PE=1 SV=3	P55194	632	632	S	VPPQPARRQSRRLPASPVISNMPAQVDQGVA	101.34	101.34	RLPAS(1)PVISNMPAQVDQGVATEDR	RLPAS(39.73)PVIS(-39.73)NMPAQVDQGVAT(-98.06)EDR	5	3	0.27151	32473000	34049000	36071000	3.41977e+07	47293000	61136000		54214500	0.630785	0.0330116
P56183	Ribosomal RNA processing protein 1 homolog A	Rrp1	54.776	494	P56183	319	RRP1_MOUSE Ribosomal RNA processing protein 1 homolog A OS=Mus musculus OX=10090 GN=Rrp1 PE=1 SV=2	P56183	319	319	T	GDSNKSSEGEQDLQDTPPKKLPAGTAHRAGP	57.525	57.525	SSEGEQDLQDT(1)PPK	S(-47.38)S(-47.38)EGEQDLQDT(47.38)PPK	11	2	0.82811	10658000	16361000	10670000	12563000	6226700	6535400	7834200	6.86543e+06	1.82989	0.0439322
P59328	WD repeat and HMG-box DNA-binding protein 1	Wdhd1	124.25	1117	P59328	388	WDHD1_MOUSE WD repeat and HMG-box DNA-binding protein 1 OS=Mus musculus OX=10090 GN=Wdhd1 PE=1 SV=2	P59328	388	388	S	DDENSVDVTMLKADLSHKEEGDDDQARSIHN	109.72	54.253	ADLS(1)HKEEGDDDQAR	ADLS(54.25)HKEEGDDDQAR	4	3	-0.72652	14533000	15622000	15693000	1.52827e+07	12955000	14250000	12576000	1.32603e+07	1.15251	0.0326939
P59328	WD repeat and HMG-box DNA-binding protein 1	Wdhd1	124.25	1117	P59328	400	WDHD1_MOUSE WD repeat and HMG-box DNA-binding protein 1 OS=Mus musculus OX=10090 GN=Wdhd1 PE=1 SV=2	P59328	400	400	S	ADLSHKEEGDDDQARSIHNLPLIRPQRPFYD	84.507	51.286	S(1)IHNLPLIR	S(51.29)IHNLPLIR	1	2	-0.0173	6836300	9370100	8387400	8.19793e+06	4812100	4821600	5569700	5067800	1.61765	0.0158945
P59328	WD repeat and HMG-box DNA-binding protein 1	Wdhd1	124.25	1117	P59328	821	WDHD1_MOUSE WD repeat and HMG-box DNA-binding protein 1 OS=Mus musculus OX=10090 GN=Wdhd1 PE=1 SV=2	P59328	821	821	S	SELAAEKAAELAETQSEEEKEEDFREKLNAG	185.45	185.45	AAELAETQS(1)EEEKEEDFREK	AAELAET(-39.2)QS(39.2)EEEKEEDFREK	9	3	0.10034	152930000	170470000	176300000	1.66567e+08	140940000	137160000	143680000	1.40593e+08	1.18474	0.0233494
P59672	Ankyrin repeat and SAM domain-containing protein 1A	Anks1a	125.24	1150	P59672	663	ANS1A_MOUSE Ankyrin repeat and SAM domain-containing protein 1A OS=Mus musculus OX=10090 GN=Anks1a PE=1 SV=3	P59672	663	663	S	TCSPTEDATMGSRSESLSNCSIGKKRLEKSP	94.09	94.09	SES(1)LSNCSIGK	S(-40)ES(39.19)LS(-39.19)NCS(-57.15)IGK	3	2	-0.24793	25860000	37216000	30681000	3.12523e+07	19829000	18118000	21262000	1.97363e+07	1.58349	0.0279565
P59808	SAM and SH3 domain-containing protein 1	Sash1	135.59	1230	P59808	130	SASH1_MOUSE SAM and SH3 domain-containing protein 1 OS=Mus musculus OX=10090 GN=Sash1 PE=1 SV=1	P59808	130	130	S	STPEVERKYPLHKSNSEDGCVGKGDWKKKNK	61.415	61.415	S(0.002)NS(0.998)EDGCVGK	S(-26.17)NS(26.17)EDGCVGK	3	2	0.70726	5741500	8879300	9173400	7931400	17139000	14583000	10760000	1.41607e+07	0.560101	0.044503
P59997	Lysine-specific demethylase 2A	Kdm2a	132.68	1161	P59997	422	KDM2A_MOUSE Lysine-specific demethylase 2A OS=Mus musculus OX=10090 GN=Kdm2a PE=1 SV=2	P59997	422	422	S	LGKACRSLPSLKKTLSGDSSSDSTRGSHNGQ	69.331	54.281	T(0.001)LS(0.997)GDS(0.001)SSDSTR	T(-29.8)LS(29.8)GDS(-29.8)S(-34.03)S(-37.49)DS(-41.76)T(-41.76)R	3	2	0.181	3134300	4358400		3746350	5641700	5894500	5199400	5.57853e+06	0.671565	0.0399991
P61460	GATOR complex protein DEPDC5	Depdc5	180.38	1591	P61460	579	DEPD5_MOUSE GATOR complex protein DEPDC5 OS=Mus musculus OX=10090 GN=Depdc5 PE=1 SV=2	P61460	579	579	S	PPQRDSSAPGRFHVGSAESMLHVRPGGYTPQ	87.519	87.519	FHVGS(1)AESMLHVR	FHVGS(35.75)AES(-35.75)MLHVR	5	3	-0.45643	4878200	4407700	5286500	4.85747e+06	2456300	2672900	4014000	3.04773e+06	1.5938	0.0300944
P62192	26S proteasome regulatory subunit 4	Psmc1	49.184	440	P62192	53	PRS4_MOUSE 26S proteasome regulatory subunit 4 OS=Mus musculus OX=10090 GN=Psmc1 PE=1 SV=1	P62192	53	53	T	KKTKGPDAASKLPLVTPHTQCRLKLLKLERI	147.73	116.19	LPLVT(1)PHTQCR	LPLVT(33.1)PHT(-33.1)QCR	5	2	-0.44177	22997000	24565000	20770000	2.27773e+07	18494000	19118000	18568000	1.87267e+07	1.2163	0.0223252
P62482	Voltage-gated potassium channel subunit beta-2	Kcnab2	41.021	367	P62482	9	KCAB2_MOUSE Voltage-gated potassium channel subunit beta-2 OS=Mus musculus OX=10090 GN=Kcnab2 PE=1 SV=1	P62482	9	9	S	_______MYPESTTGSPARLSLRQTGSPGMI	100.43	76.341	MYPES(0.001)T(0.002)T(0.017)GS(0.979)PAR	MY(-59.99)PES(-30.73)T(-26.04)T(-17.53)GS(17.53)PAR	9	2	0.39525	11637000	15776000	12117000	1.31767e+07	10120000	9000600	9075300	9.39863e+06	1.40198	0.0495117
P62754	40S ribosomal protein S6	Rps6	28.68	249	P62754	247	RS6_MOUSE 40S ribosomal protein S6 OS=Mus musculus OX=10090 GN=Rps6 PE=1 SV=1	P62754	247	247	S	RRLSSLRASTSKSESSQK_____________	115.2	83.435	LS(0.459)S(0.539)LRAS(0.823)T(0.089)S(0.102)KS(0.949)ES(0.062)S(0.976)QK	LS(-0.77)S(0.77)LRAS(9.5)T(-10.22)S(-9.5)KS(14.15)ES(-14.15)S(16.22)QK	14	2	-0.67819	132450000	158100000	174710000	1.55087e+08	225580000	278140000	300810000	2.68177e+08	0.5783	0.0112975
P62821	Ras-related protein Rab-1A	Rab1A	22.677	205	P62821;Q9D1G1	75;72	RAB1A_MOUSE Ras-related protein Rab-1A OS=Mus musculus OX=10090 GN=Rab1A PE=1 SV=3;RAB1B_MOUSE Ras-related protein Rab-1B OS=Mus musculus OX=10090 GN=Rab1b PE=1 SV=1	P62821;Q9D1G1	75;72	75	T	IKLQIWDTAGQERFRTITSSYYRGAHGIIVV	60.161	50.897	FRT(0.996)IT(0.002)S(0.001)S(0.001)YYR	FRT(26.66)IT(-26.66)S(-30.87)S(-32.29)Y(-33)Y(-41.24)R	3	2	0.15137	3999600	5917700	5328500	5.08193e+06		8911200	8868500	8889850	0.571656	0.01383
P63017	Heat shock cognate 71 kDa protein	Hspa8	70.87	646	P63017;P17156;P16627;Q61696;P17879	265;268;267;265;265	HSP7C_MOUSE Heat shock cognate 71 kDa protein OS=Mus musculus OX=10090 GN=Hspa8 PE=1 SV=1;HSP72_MOUSE Heat shock-related 70 kDa protein 2 OS=Mus musculus OX=10090 GN=Hspa2 PE=1 SV=2;HS71L_MOUSE Heat shock 70 kDa protein 1-like OS=Mus musculus OX=10090 GN=H	P63017	265	265	T	KKDISENKRAVRRLRTACERAKRTLSSSTQA	91.469	54.486	LRT(1)ACER	LRT(54.49)ACER	3	2	-0.40232	23922000	26433000	24343000	2.48993e+07	22834000	21176000	21228000	21746000	1.14501	0.0292194
P63166	Small ubiquitin-related modifier 1	Sumo1	11.557	101	P63166	2	SUMO1_MOUSE Small ubiquitin-related modifier 1 OS=Mus musculus OX=10090 GN=Sumo1 PE=1 SV=1	P63166	2	2	S	______________MSDQEAKPSTEDLGDKK	150.13	132.6	S(1)DQEAKPSTEDLGDKK	S(96.29)DQEAKPS(-96.29)T(-100.02)EDLGDKK	1	3	-2.627	162560000	220320000	158750000	1.80543e+08	117610000	127000000	111810000	1.18807e+08	1.51964	0.0389466
P70362	Ubiquitin recognition factor in ER-associated degradation protein 1	Ufd1	34.481	307	P70362	299	UFD1_MOUSE Ubiquitin recognition factor in ER-associated degradation protein 1 OS=Mus musculus OX=10090 GN=Ufd1 PE=1 SV=2	P70362	299	299	S	DEAGGRFIAFSGEGQSLRKKGRKP_______	72.898	72.898	FIAFS(0.003)GEGQS(0.997)LR	FIAFS(-25.86)GEGQS(25.86)LR	10	2	0.16789		4732600	4149400	4441000	2461400	3029700	2108800	2533300	1.75305	0.0185857
P83741	Serine/threonine-protein kinase WNK1	Wnk1	250.93	2377	P83741	2027	WNK1_MOUSE Serine/threonine-protein kinase WNK1 OS=Mus musculus OX=10090 GN=Wnk1 PE=1 SV=2	P83741	2027	2027	S	AFLSRGTEDGSGSPHSPPHLCSKSLPVQNLS	141.78	124.08	GTEDGSGS(0.001)PHS(0.999)PPHLCSK	GT(-100.21)EDGS(-45.37)GS(-32.8)PHS(32.8)PPHLCS(-40.68)K	11	3	-0.12895	48872000	61579000	54025000	5.48253e+07	37316000	43602000	39491000	4.01363e+07	1.36598	0.0235591
P97302	Transcription regulator protein BACH1	Bach1	81.373	739	P97302	448	BACH1_MOUSE Transcription regulator protein BACH1 OS=Mus musculus OX=10090 GN=Bach1 PE=1 SV=1	P97302	448	448	S	QRRSECPWLGIRISESPEPGQRTFTTLSSVN	61.532	61.532	ISES(1)PEPGQR	IS(-33.1)ES(33.1)PEPGQR	4	2	0.0099124	13983000	15798000	15563000	1.51147e+07	10376000	9981800	12015000	1.07909e+07	1.40068	0.00687169
P97393	Rho GTPase-activating protein 5	Arhgap5	172.11	1501	P97393	1201	RHG05_MOUSE Rho GTPase-activating protein 5 OS=Mus musculus OX=10090 GN=Arhgap5 PE=1 SV=2	P97393	1201	1201	S	KRKGRHRGSEEDPLLSPVETWKGGIDNPAIT	73.928	44.683	HRGS(1)EEDPLLS(0.986)PVET(0.014)WK	HRGS(42.25)EEDPLLS(18.64)PVET(-18.64)WK	11	3	0.11648		3036600	6565600	4801100	8818200	10266000	9705400	9.59653e+06	0.500295	0.0434349
P97412	Lysosomal-trafficking regulator	Lyst	425.28	3788	P97412	866	LYST_MOUSE Lysosomal-trafficking regulator OS=Mus musculus OX=10090 GN=Lyst PE=1 SV=1	P97412	866	866	S	LSVGPSLHKQQASSDSPCSLRKFYASLREPD	71.08	71.08	QQAS(0.001)S(0.011)DS(0.941)PCS(0.047)LR	QQAS(-31.45)S(-19.31)DS(13)PCS(-13)LR	7	2	-0.14679		7717000	8465400	8091200	5591500		5844900	5718200	1.41499	0.0266155
P97801	Survival motor neuron protein	Smn1	31.254	288	P97801	59	SMN_MOUSE Survival motor neuron protein OS=Mus musculus OX=10090 GN=Smn1 PE=1 SV=1	P97801	59	59	T	VASFKHALKNGDICETPDKPKGTARRKPAKK	153.08	92.773	NGDICET(1)PDKPK	NGDICET(92.77)PDKPK	7	2	-0.82943	25396000	26138000	28537000	2.66903e+07	12898000	21174000	14159000	16077000	1.66016	0.0180119
P97820	Mitogen-activated protein kinase kinase kinase kinase 4	Map4k4	140.6	1233	P97820	646	M4K4_MOUSE Mitogen-activated protein kinase kinase kinase kinase 4 OS=Mus musculus OX=10090 GN=Map4k4 PE=1 SV=1	P97820	646	646	S	LQGGGQQNSQAGQRNSTSSIEPRLLWERVEK	54.343	47.039	NS(0.979)T(0.019)S(0.002)S(0.001)IEPR	NS(17.23)T(-17.23)S(-26.61)S(-30.95)IEPR	2	2	0.013808		17064000	14658000	15861000	8703700	8780900	9260300	8.91497e+06	1.77914	0.00488456
P97825	Jupiter microtubule associated homolog 1	Jpt1	16.08	154	P97825	54	JUPI1_MOUSE Jupiter microtubule associated homolog 1 OS=Mus musculus OX=10090 GN=Jpt1 PE=1 SV=3	P97825	54	54	T	EQPVRKNKMASNIFGTPEENPPSWAKSAGSK	145.04	145.04	MASNIFGT(1)PEENPPSWAK	MAS(-78.15)NIFGT(67.82)PEENPPS(-67.82)WAK	8	2	-1.7068	11406000	15953000	15600000	1.43197e+07	17886000	19281000	20066000	1.90777e+07	0.750598	0.0404997
P97825	Jupiter microtubule associated homolog 1	Jpt1	16.08	154	P97825	87	JUPI1_MOUSE Jupiter microtubule associated homolog 1 OS=Mus musculus OX=10090 GN=Jpt1 PE=1 SV=3	P97825	87	87	S	GGREDSESPGTQRSNSSEASSGDFLDLKGEG	207.16	206.63	SNS(1)SEASSGDFLDLK	S(-44.26)NS(38.71)S(-38.71)EAS(-129.6)S(-141.55)GDFLDLK	3	2	-0.23015	52357000	71939000	63102000	62466000	93487000	119770000	106930000	106729000	0.585277	0.00948085
P97868	E3 ubiquitin-protein ligase RBBP6	Rbbp6	199.59	1790	P97868	1194	RBBP6_MOUSE E3 ubiquitin-protein ligase RBBP6 OS=Mus musculus OX=10090 GN=Rbbp6 PE=1 SV=5	P97868	1194	1194	T	SPKRKMEGDVEKLERTPEKDKIASSTTPAKK	102.57	73.927	LERT(1)PEKDK	LERT(73.93)PEKDK	4	2	0.23852	163620000		184950000	174285000		313960000	285710000	299835000	0.58127	0.0192998
P97868	E3 ubiquitin-protein ligase RBBP6	Rbbp6	199.59	1790	P97868	1205	RBBP6_MOUSE E3 ubiquitin-protein ligase RBBP6 OS=Mus musculus OX=10090 GN=Rbbp6 PE=1 SV=5	P97868	1205	1205	T	KLERTPEKDKIASSTTPAKKIKLNRETGKKI	143.42	120.87	IASS(0.01)T(0.029)T(0.961)PAKK	IAS(-45.05)S(-19.94)T(-15.22)T(15.22)PAKK	6	2	0.13274	154410000	176360000	131590000	154120000	121200000	117440000	101050000	113230000	1.36112	0.0462236
P97868	E3 ubiquitin-protein ligase RBBP6	Rbbp6	199.59	1790	P97868	517	RBBP6_MOUSE E3 ubiquitin-protein ligase RBBP6 OS=Mus musculus OX=10090 GN=Rbbp6 PE=1 SV=5	P97868	517	517	S	GRPGWEHSNKLGYLVSPPQQIRRGERSCYRS	71.279	71.279	LGYLVS(1)PPQQIR	LGY(-53.21)LVS(53.21)PPQQIR	6	2	-4.06	9084100	10681000	11634000	1.04664e+07	7529600	7314100	7706600	7.51677e+06	1.3924	0.0172502
P97929	Breast cancer type 2 susceptibility protein homolog	Brca2	370.66	3329	P97929	231	BRCA2_MOUSE Breast cancer type 2 susceptibility protein homolog OS=Mus musculus OX=10090 GN=Brca2 PE=1 SV=2	P97929	231	231	S	DSPATLKSCFSNHNESPQKNDRSVPSVIDSE	60.938	60.938	SCFS(0.04)NHNES(0.96)PQKNDR	S(-53.43)CFS(-13.86)NHNES(13.86)PQKNDR	9	3	-0.19529		9082100	11277000	10179550	5152300	5586300	7547100	6.09523e+06	1.67008	0.0472764
Q01320	DNA topoisomerase 2-alpha	Top2a	172.79	1528	Q01320	1521	TOP2A_MOUSE DNA topoisomerase 2-alpha OS=Mus musculus OX=10090 GN=Top2a PE=1 SV=2	Q01320	1521	1521	S	AKSDRARKPIKYLEESDDDDDLF________	85.554	84.892	YLEES(1)DDDDDLF	Y(-69.31)LEES(69.31)DDDDDLF	5	2	0.062683	32141000	29102000	27889000	2.97107e+07	40490000		38742000	39616000	0.749966	0.0110557
Q03267	DNA-binding protein Ikaros	Ikzf1	57.336	517	Q03267	63	IKZF1_MOUSE DNA-binding protein Ikaros OS=Mus musculus OX=10090 GN=Ikzf1 PE=1 SV=2	Q03267	63	63	S	KSDRGMGSNVKVETQSDEENGRACEMNGEEC	164.06	164.06	VETQS(1)DEENGR	VET(-79.91)QS(79.91)DEENGR	5	2	-1.2771	40100000	39871000	46278000	42083000	30752000	34456000	32471000	3.25597e+07	1.29249	0.0155687
Q08874	Microphthalmia-associated transcription factor	Mitf	58.605	526	Q08874	414	MITF_MOUSE Microphthalmia-associated transcription factor OS=Mus musculus OX=10090 GN=Mitf PE=1 SV=4	Q08874	414	414	S	ARAHGLSLIPSTGLCSPDLVNRIIKQEPVLE	86.557	69.98	AHGLSLIPSTGLCS(0.999)PDLVNR	AHGLS(-58.06)LIPS(-34.13)T(-34.77)GLCS(34.13)PDLVNR	14	3	-1.6503	9363300	9922600	10856000	10047300	12908000	17842000	18596000	1.64487e+07	0.610828	0.0252024
Q09014	Neutrophil cytosol factor 1	Ncf1	44.666	390	Q09014	324	NCF1_MOUSE Neutrophil cytosol factor 1 OS=Mus musculus OX=10090 GN=Ncf1 PE=1 SV=3	Q09014	324	324	T	AQSIHQRSRKRLSQDTYRRNSVRFLQQRRRP	67.334	67.334	LSQDT(1)YRR	LS(-45.96)QDT(45.96)Y(-55.29)RR	5	3	-0.36367	4677800	5489700	6371600	5.51303e+06		9939200	11182000	10560600	0.522038	0.00757246
Q0VGB7	Serine/threonine-protein phosphatase 4 regulatory subunit 2	Ppp4r2	46.478	417	Q0VGB7	226	PP4R2_MOUSE Serine/threonine-protein phosphatase 4 regulatory subunit 2 OS=Mus musculus OX=10090 GN=Ppp4r2 PE=1 SV=1	Q0VGB7	226	226	S	GHSDSSASESEVSLLSPVKNKHPDEDAVESE	297.5	278.02	GHSDSSASESEVSLLS(1)PVK	GHS(-213.26)DS(-185.73)S(-175.12)AS(-145.54)ES(-112.01)EVS(-60.37)LLS(60.37)PVK	16	2	-0.42681	60108000	74505000	67897000	6.75033e+07	76997000	83237000	82872000	8.10353e+07	0.833011	0.0430186
Q148V8	Protein FAM83H	Fam83h	131.11	1209	Q148V8	948	FA83H_MOUSE Protein FAM83H OS=Mus musculus OX=10090 GN=Fam83h PE=1 SV=1	Q148V8	948	948	S	EQKGSPTSTYPDRRGSPVPPVPERRGSPVPP	77.068	71.279	RGS(1)PVPPVPER	RGS(71.28)PVPPVPER	3	2	0.030725	21954000	24053000	21774000	2.25937e+07	17708000		15253000	16480500	1.37093	0.0187654
Q14AX6	Cyclin-dependent kinase 12	Cdk12	163.68	1484	Q14AX6	384	CDK12_MOUSE Cyclin-dependent kinase 12 OS=Mus musculus OX=10090 GN=Cdk12 PE=1 SV=2	Q14AX6	384	384	S	SKKKRSGSRSRHSSISPVRLPLNSSLGAELS	146.11	110.25	HS(0.041)S(0.959)IS(1)PVRLPLNSSLGAELSR	HS(-13.65)S(13.65)IS(46.59)PVRLPLNS(-69.8)S(-74.32)LGAELS(-92.28)R	5	3	-0.06091	52120000	57161000	46587000	51956000	20079000	26419000	39393000	2.86303e+07	1.81472	0.0224551
Q14B71	Cell division cycle-associated protein 2	Cdca2	106.36	982	Q14B71	409	CDCA2_MOUSE Cell division cycle-associated protein 2 OS=Mus musculus OX=10090 GN=Cdca2 PE=1 SV=2	Q14B71	409	409	T	FDESLPANTPLCKGGTPVRPRTVKTTSPLQS	44.57	40.727	GGT(1)PVRPR	GGT(40.73)PVRPR	3	2	0.24146	16651000	15333000	12715000	1.48997e+07	8140400	9760200	12182000	1.00275e+07	1.48588	0.041729
Q3TEA8	Heterochromatin protein 1-binding protein 3	Hp1bp3	60.866	554	Q3TEA8	158	HP1B3_MOUSE Heterochromatin protein 1-binding protein 3 OS=Mus musculus OX=10090 GN=Hp1bp3 PE=1 SV=1	Q3TEA8	158	158	S	ASQLARAQRQTPMASSPRPKMDAILTEAIKA	105.99	105.99	QTPMAS(0.06)S(0.94)PRPK	QT(-82.29)PMAS(-11.97)S(11.97)PRPK	7	2	-0.2092	50246000	43918000		47082000	26415000	34539000	35277000	32077000	1.46778	0.0411504
Q3TLH4	Protein PRRC2C	Prrc2c	310.89	2846	Q3TLH4	2634	PRC2C_MOUSE Protein PRRC2C OS=Mus musculus OX=10090 GN=Prrc2c PE=1 SV=3	Q3TLH4	2634	2634	T	IDIKPGTPPIGGRSTTPTSSPFRATSTSPNS	113.61	111.52	STT(0.999)PTSSPFR	S(-34.33)T(-34.33)T(34.33)PT(-40.44)S(-49.19)S(-63.53)PFR	3	2	0.42817	99156000	116640000	79425000	98407000	57512000	49895000	45686000	51031000	1.92838	0.0137489
Q3TQI7	Telomere length and silencing protein 1 homolog		33.543	289	Q3TQI7	17	TLS1_MOUSE Telomere length and silencing protein 1 homolog OS=Mus musculus OX=10090 PE=1 SV=2	Q3TQI7	17	17	S	RITGKTFRRRRADSESEEDEQESEEVRLKLE	85.087	59.628	RRADS(1)ES(1)EEDEQESEEVR	RRADS(55.99)ES(52.17)EEDEQES(-52.17)EEVR	7	3	-0.055646		6551200	7382600	6966900	8987500	8797700	7975900	8.58703e+06	0.811328	0.0494011
Q3TT38	Uncharacterized protein C6orf106 homolog	D17Wsu92e	32.081	291	Q3TT38	215	CF106_MOUSE Uncharacterized protein C6orf106 homolog OS=Mus musculus OX=10090 GN=D17Wsu92e PE=2 SV=2	Q3TT38	215	215	S	TQPHRKVEGNFNPFASPQKNRQSDENNLTDP	60.764	41.542	VEGNFNPFAS(1)PQK	VEGNFNPFAS(41.54)PQK	10	2	-0.19835		10006000	8618000	9312000	4170400	6946300	5370900	5.49587e+06	1.69436	0.0460313
Q3TWW8	Serine/arginine-rich splicing factor 6	Srsf6	39.025	339	Q3TWW8	314	SRSF6_MOUSE Serine/arginine-rich splicing factor 6 OS=Mus musculus OX=10090 GN=Srsf6 PE=1 SV=1	Q3TWW8	314	314	S	SRSHSPLPAPPSKARSMSPPPKRASRSRSRS	99.34	56.936	S(1)MS(1)PPPKR	S(56.94)MS(56.94)PPPKR	1	2	-0.54857	145770000	160010000	155760000	1.53847e+08	118620000	140250000	128190000	129020000	1.19243	0.0302401
Q3TXS7	26S proteasome non-ATPase regulatory subunit 1	Psmd1	105.73	953	Q3TXS7	315	PSMD1_MOUSE 26S proteasome non-ATPase regulatory subunit 1 OS=Mus musculus OX=10090 GN=Psmd1 PE=1 SV=1	Q3TXS7	315	315	S	EEKTASAVAGKTPDASPEPKDQTLKMIKILS	178.17	178.17	TASAVAGKT(1)PDAS(1)PEPK	T(-97.34)AS(-79.64)AVAGKT(79.64)PDAS(130.52)PEPK	13	2	0.19647	15058000	16237000	14270000	1.51883e+07	13418000	13665000	12907000	13330000	1.13941	0.0388321
Q3U1T9	DENN domain-containing protein 1B	Dennd1b	85.525	766	Q3U1T9	516	DEN1B_MOUSE DENN domain-containing protein 1B OS=Mus musculus OX=10090 GN=Dennd1b PE=1 SV=3	Q3U1T9	516	516	S	DDDDDDDDIERASKISSEDGEETRAYFYESD	84.375	76.378	ASKIS(1)S(1)EDGEETR	AS(-46.34)KIS(44.01)S(38.69)EDGEET(-38.69)R	5	2	0.68179	12803000	15249000		14026000	10181000	9633400	8378700	9397700	1.49249	0.0270917
Q3U821	WD repeat-containing protein 75	Wdr75	94.036	830	Q3U821	798	WDR75_MOUSE WD repeat-containing protein 75 OS=Mus musculus OX=10090 GN=Wdr75 PE=1 SV=1	Q3U821	798	798	T	EEYDLTEKDKETNNNTDLGEDAIHQLSKSEE	40.952	40.952	DKET(0.5)NNNT(0.5)DLGEDAIHQLSK	DKET(0)NNNT(0)DLGEDAIHQLS(-35.45)K	8	3	0.6782	5269200	5941200		5605200	3161500	3147500		3154500	1.77689	0.0182912
Q3U821	WD repeat-containing protein 75	Wdr75	94.036	830	Q3U821	794	WDR75_MOUSE WD repeat-containing protein 75 OS=Mus musculus OX=10090 GN=Wdr75 PE=1 SV=1	Q3U821	794	794	T	DDSDEEYDLTEKDKETNNNTDLGEDAIHQLS	40.952	40.952	DKET(0.5)NNNT(0.5)DLGEDAIHQLSK	DKET(0)NNNT(0)DLGEDAIHQLS(-35.45)K	4	3	0.6782	5269200	5941200		5605200	3161500	3147500		3154500	1.77689	0.0182912
Q3U9G9	Lamin-B receptor	Lbr	71.439	626	Q3U9G9	73	LBR_MOUSE Lamin-B receptor OS=Mus musculus OX=10090 GN=Lbr PE=1 SV=2	Q3U9G9	73	73	S	KSFKQRKSGSISSSPSRRRGSRSRSRSRSRS	131.79	88.092	SGSIS(0.448)S(0.267)S(0.541)PS(0.744)R	S(-69.91)GS(-34.15)IS(-0.23)S(-2.64)S(0.23)PS(2.93)R	9	2	-0.16244	50224000	61476000		55850000		27702000	28673000	28187500	1.98138	0.0392353
Q3UGC7	Eukaryotic translation initiation factor 3 subunit J-A	Eif3j1	29.343	261	Q3UGC7;Q66JS6	14;16	EI3JA_MOUSE Eukaryotic translation initiation factor 3 subunit J-A OS=Mus musculus OX=10090 GN=Eif3j1 PE=2 SV=1;EI3JB_MOUSE Eukaryotic translation initiation factor 3 subunit J-B OS=Mus musculus OX=10090 GN=Eif3j2 PE=1 SV=1	Q3UGC7	14	14	S	__MAAAAAAAAAAGDSDSWDADTFSMEDPVR	188.26	188.26	AAAAAAAAAAGDS(0.969)DS(0.031)WDADTFSMEDPVRK	AAAAAAAAAAGDS(15.01)DS(-15.01)WDADT(-64.85)FS(-81.32)MEDPVRK	13	3	-0.069761	73000000	52939000	63044000	6.29943e+07	86336000	97214000	114130000	9.92267e+07	0.634853	0.0219094
Q3UH60	Disco-interacting protein 2 homolog B	Dip2b	171.12	1574	Q3UH60;Q8BWT5	280;231	DIP2B_MOUSE Disco-interacting protein 2 homolog B OS=Mus musculus OX=10090 GN=Dip2b PE=1 SV=1;DIP2A_MOUSE Disco-interacting protein 2 homolog A OS=Mus musculus OX=10090 GN=Dip2a PE=1 SV=3	Q3UH60	280	280	T	PVNSRVSTKIQQLLNTLKRPKRPPLKEFFVD	91.961	40.767	IQQLLNT(1)LK	IQQLLNT(40.77)LK	7	2	-0.40855	8861900	11662000	12181000	1.09016e+07	6265100	7393500	7954900	7204500	1.51317	0.0319492
Q3UHH1	Zinc finger SWIM domain-containing protein 8	Zswim8	197.06	1832	Q3UHH1	564	ZSWM8_MOUSE Zinc finger SWIM domain-containing protein 8 OS=Mus musculus OX=10090 GN=Zswim8 PE=1 SV=1	Q3UHH1	564	564	S	GLGEGISSQRGPRRLSAEGGDKALHKMGPSG	116.82	89.26	RLS(1)AEGGDK	RLS(89.26)AEGGDK	3	2	-0.098226	33131000	45135000	47370000	4.18787e+07	61514000	63195000	64335000	6.30147e+07	0.664586	0.00930422
Q3UHH1	Zinc finger SWIM domain-containing protein 8	Zswim8	197.06	1832	Q3UHH1	1132	ZSWM8_MOUSE Zinc finger SWIM domain-containing protein 8 OS=Mus musculus OX=10090 GN=Zswim8 PE=1 SV=1	Q3UHH1	1132	1132	S	LALGSRGGYNGRGWGSPGRPKKKHTGMASID	79.201	52.903	GWGS(1)PGRPK	GWGS(52.9)PGRPK	4	2	-0.3077	35319000	34475000	32368000	34054000	21454000	22083000	22608000	2.20483e+07	1.54452	0.000215448
Q3UJB9	Enhancer of mRNA-decapping protein 4	Edc4	152.48	1406	Q3UJB9	849	EDC4_MOUSE Enhancer of mRNA-decapping protein 4 OS=Mus musculus OX=10090 GN=Edc4 PE=1 SV=2	Q3UJB9	849	849	S	TAPDITRETCSTLTESPRNGLQEKHKSLAFH	74.296	74.296	ETCSTLT(0.004)ES(0.996)PR	ET(-62.59)CS(-54.54)T(-44.97)LT(-23.49)ES(23.49)PR	9	2	-0.77628	17250000		17914000	17582000	8925400	13863000	11682000	1.14901e+07	1.53018	0.0466451
Q3UL36	Arginine and glutamate-rich protein 1	Arglu1	32.887	271	Q3UL36	75	ARGL1_MOUSE Arginine and glutamate-rich protein 1 OS=Mus musculus OX=10090 GN=Arglu1 PE=1 SV=2	Q3UL36	75	75	S	STNAAASRRERERASSPPDRIDIFGRTVSKR	108.57	108.57	ASS(1)PPDR	AS(-53.11)S(53.11)PPDR	3	2	-0.0096519	149830000	201370000	154010000	1.68403e+08	95219000	113440000	106100000	1.0492e+08	1.60507	0.0216166
Q3UND0	Src kinase-associated phosphoprotein 2	Skap2	40.712	358	Q3UND0	282	SKAP2_MOUSE Src kinase-associated phosphoprotein 2 OS=Mus musculus OX=10090 GN=Skap2 PE=1 SV=2	Q3UND0	282	282	S	EEDTASVKMDEQGKGSRDSVHHTSGDKSTDY	143.63	124.51	MDEQGKGS(1)RDS(1)VHHTSGDK	MDEQGKGS(62.48)RDS(45.76)VHHT(-45.76)S(-51.44)GDK	8	3	0.74016	62717000	78108000	73307000	7.13773e+07	45409000	50721000	48846000	4.83253e+07	1.47702	0.00866547
Q3UND0	Src kinase-associated phosphoprotein 2	Skap2	40.712	358	Q3UND0	285	SKAP2_MOUSE Src kinase-associated phosphoprotein 2 OS=Mus musculus OX=10090 GN=Skap2 PE=1 SV=2	Q3UND0	285	285	S	TASVKMDEQGKGSRDSVHHTSGDKSTDYANF	143.63	126.47	MDEQGKGS(1)RDS(1)VHHTSGDK	MDEQGKGS(55.71)RDS(53.26)VHHT(-53.26)S(-59.46)GDK	11	3	0.18206	62717000	78108000	73307000	7.13773e+07	45409000	50721000	48846000	4.83253e+07	1.47702	0.00866547
Q3UPF5	Zinc finger CCCH-type antiviral protein 1	Zc3hav1	106.69	946	Q3UPF5	324	ZCCHV_MOUSE Zinc finger CCCH-type antiviral protein 1 OS=Mus musculus OX=10090 GN=Zc3hav1 PE=1 SV=1	Q3UPF5	324	324	S	SSKAAGVRGPSQMRASQEFLEDGDPDGLFSR	152.06	105.46	AS(1)QEFLEDGDPDGLFSR	AS(102.85)QEFLEDGDPDGLFS(-102.85)R	2	2	0.63626	21879000	20175000	21338000	2.11307e+07	11466000	14218000	14556000	1.34133e+07	1.57535	0.00217461
Q3UY34	Uncharacterized protein C12orf43 homolog		27.631	256	Q3UY34	139	CL043_MOUSE Uncharacterized protein C12orf43 homolog OS=Mus musculus OX=10090 PE=2 SV=1	Q3UY34	139	139	S	RLFFTSIPGGHKKEASPRPCRKRQPPSSSED	87.806	61.765	EAS(1)PRPCR	EAS(61.76)PRPCR	3	2	-0.32953	157450000	215290000	171990000	1.81577e+08	127610000	130480000	135760000	1.31283e+08	1.38309	0.0455494
Q501J6	Probable ATP-dependent RNA helicase DDX17	Ddx17	72.399	650	Q501J6	520	DDX17_MOUSE Probable ATP-dependent RNA helicase DDX17 OS=Mus musculus OX=10090 GN=Ddx17 PE=1 SV=1	Q501J6	520	520	S	CDRRLRGVKDGGRRDSTSYRDRSETDRASYA	119.75	119.75	RDS(0.98)T(0.016)S(0.004)YR	RDS(17.85)T(-17.85)S(-24.39)Y(-95.12)R	3	2	0.21574	70242000	119840000	130830000	1.06971e+08	193610000	216910000	206410000	2.05643e+08	0.520176	0.00760128
Q505F1	Nuclear receptor subfamily 2 group C member 1	Nr2c1	65.475	590	Q505F1	203	NR2C1_MOUSE Nuclear receptor subfamily 2 group C member 1 OS=Mus musculus OX=10090 GN=Nr2c1 PE=1 SV=3	Q505F1	203	203	S	CAASTEKIYIRKDLRSPLAATPTFVTDSETA	43.476	43.476	DLRS(0.95)PLAAT(0.05)PTFVTDSETAR	DLRS(12.82)PLAAT(-12.82)PT(-32.92)FVT(-40.26)DS(-43.43)ET(-43.43)AR	4	3	-0.37873		2202600	2240800	2221700	3458300	3014000	3414900	3.29573e+06	0.674114	0.00988582
Q52KI8	Serine/arginine repetitive matrix protein 1	Srrm1	106.86	946	Q52KI8	795	SRRM1_MOUSE Serine/arginine repetitive matrix protein 1 OS=Mus musculus OX=10090 GN=Srrm1 PE=1 SV=2	Q52KI8	795	795	S	PSPQSVRRVSSSRSVSGSPEPAAKKPPAPPS	108.97	70.783	S(1)VS(1)GS(1)PEPAAK	S(70.78)VS(70.78)GS(70.78)PEPAAK	3	2	1.2251	200760000	219980000	227650000	216130000	177430000	186120000	167280000	1.76943e+08	1.22146	0.0154702
Q52KI8	Serine/arginine repetitive matrix protein 1	Srrm1	106.86	946	Q52KI8	816	SRRM1_MOUSE Serine/arginine repetitive matrix protein 1 OS=Mus musculus OX=10090 GN=Srrm1 PE=1 SV=2	Q52KI8	816	816	S	AAKKPPAPPSPVQSQSPSTNWSPAVPAKKAK	151.23	117.04	KPPAPPSPVQS(0.003)QS(0.996)PS(0.001)TNWSPAVPAK	KPPAPPS(-45.92)PVQS(-25.44)QS(25.44)PS(-32.48)T(-38.13)NWS(-64.14)PAVPAK	13	3	0.4419	350130000	371700000	371520000	364450000	392150000	438260000	421690000	4.17367e+08	0.873213	0.0256816
Q52KI8	Serine/arginine repetitive matrix protein 1	Srrm1	106.86	946	Q52KI8	412	SRRM1_MOUSE Serine/arginine repetitive matrix protein 1 OS=Mus musculus OX=10090 GN=Srrm1 PE=1 SV=2	Q52KI8	412	412	S	HRPSSPATPPPKTRHSPTPQQSNRTRKSRVS	172.2	125.45	TRHS(1)PT(0.997)PQQS(0.003)NR	T(-40.8)RHS(40.8)PT(25.41)PQQS(-25.41)NR	4	2	-0.47312	321370000	328830000	295560000	3.15253e+08	192390000	181780000	201510000	1.91893e+08	1.64286	0.000439735
Q52KI8	Serine/arginine repetitive matrix protein 1	Srrm1	106.86	946	Q52KI8	635	SRRM1_MOUSE Serine/arginine repetitive matrix protein 1 OS=Mus musculus OX=10090 GN=Srrm1 PE=1 SV=2	Q52KI8	635	635	S	QRRYSPSPPPKRRTASPPPPPKRRASPSPPP	126.19	52.5	T(1)AS(1)PPPPPKR	T(52.5)AS(52.5)PPPPPKR	3	2	0.051892	240460000	266400000	256980000	2.54613e+08	211010000	224350000	208910000	2.14757e+08	1.18559	0.0113987
Q52KI8	Serine/arginine repetitive matrix protein 1	Srrm1	106.86	946	Q52KI8	743	SRRM1_MOUSE Serine/arginine repetitive matrix protein 1 OS=Mus musculus OX=10090 GN=Srrm1 PE=1 SV=2	Q52KI8	743	743	S	GRQSPSPSTRPIRRVSRTPEPKKIKKTAMAT	109.79	53.448	RVS(1)RT(1)PEPK	RVS(53.45)RT(53.45)PEPK	3	3	-0.29176	1680700000	2009600000	1798900000	1.82973e+09	1517400000	1540100000	1593100000	1550200000	1.18032	0.0473368
Q52KI8	Serine/arginine repetitive matrix protein 1	Srrm1	106.86	946	Q52KI8	290	SRRM1_MOUSE Serine/arginine repetitive matrix protein 1 OS=Mus musculus OX=10090 GN=Srrm1 PE=1 SV=2	Q52KI8	290	290	S	RSRSRSKSRSRTRSRSPSHTRPRRRHRSRSR	78.324	62.338	S(0.999)PS(0.378)HT(0.623)RPR	S(30.86)PS(-2.18)HT(2.18)RPR	1	2	0.30236	109030000	132640000	115690000	119120000	101350000	83281000	76965000	8.71987e+07	1.36608	0.03456
Q569Z6	Thyroid hormone receptor-associated protein 3	Thrap3	108.18	951	Q569Z6	268	TR150_MOUSE Thyroid hormone receptor-associated protein 3 OS=Mus musculus OX=10090 GN=Thrap3 PE=1 SV=1	Q569Z6	268	268	S	SPLQSVVVRRRSPRPSPVPKPSPPLSNASQM	60.196	56.139	S(1)PRPS(1)PVPK	S(56.14)PRPS(56.14)PVPK	5	2	2.5558	6659700	9077400	7343400	7693500		3353700	4686800	4020250	1.91369	0.0398559
Q569Z6	Thyroid hormone receptor-associated protein 3	Thrap3	108.18	951	Q569Z6	737	TR150_MOUSE Thyroid hormone receptor-associated protein 3 OS=Mus musculus OX=10090 GN=Thrap3 PE=1 SV=1	Q569Z6	737	737	S	KKHKERDLKRGKSRESVDSRDSSHSRERSTE	99.5	99.5	S(0.001)RES(0.999)VDSR	S(-29.78)RES(29.78)VDS(-48.15)R	4	2	-2.3779	37292000	49360000	43063000	4.32383e+07	19822000	28512000	25882000	2.47387e+07	1.7478	0.0129426
Q569Z6	Thyroid hormone receptor-associated protein 3	Thrap3	108.18	951	Q569Z6	870	TR150_MOUSE Thyroid hormone receptor-associated protein 3 OS=Mus musculus OX=10090 GN=Thrap3 PE=1 SV=1	Q569Z6	870	870	T	DFQKRSREEEWDPEYTPKSKKYYLHDDREGE	159.04	159.04	SREEEWDPEYT(1)PK	S(-134.57)REEEWDPEY(-67.73)T(67.73)PK	11	2	-0.24517	37638000	36715000	34723000	3.63587e+07	20975000	17856000	19925000	1.95853e+07	1.85642	0.000182205
Q569Z6	Thyroid hormone receptor-associated protein 3	Thrap3	108.18	951	Q569Z6	264	TR150_MOUSE Thyroid hormone receptor-associated protein 3 OS=Mus musculus OX=10090 GN=Thrap3 PE=1 SV=1	Q569Z6	264	264	S	PALKSPLQSVVVRRRSPRPSPVPKPSPPLSN	60.196	56.139	S(1)PRPS(1)PVPK	S(56.14)PRPS(56.14)PVPK	1	2	2.5558	6659700	9077400	7343400	7693500		3353700	4686800	4020250	1.91369	0.0398559
Q571G4	Protein lin-54 homolog	Lin54	79.565	749	Q571G4	280	LIN54_MOUSE Protein lin-54 homolog OS=Mus musculus OX=10090 GN=Lin54 PE=2 SV=2	Q571G4	280	280	T	PPVVTGRVLSQSTPGTPSKTITISESGVIGS	75.445	48.899	VLSQS(0.001)T(0.015)PGT(0.826)PS(0.157)K	VLS(-37.32)QS(-28.07)T(-17.28)PGT(7.2)PS(-7.2)K	9	2	-0.55445	12602000	13419000	13395000	1.31387e+07	11060000	11390000	11243000	11231000	1.16986	0.00258751
Q571I4	Tyrosine-protein kinase PRAG1	PRAG1	126.64	1179	Q571I4	608	PRAG1_MOUSE Tyrosine-protein kinase PRAG1 OS=Mus musculus OX=10090 GN=PRAG1 PE=1 SV=2	Q571I4	608	608	S	QPPPLPQKKIVSRAASSPDGFFWTQGSPKPR	148.52	148.52	AAS(0.966)S(0.034)PDGFFWTQGSPK	AAS(14.57)S(-14.57)PDGFFWT(-111.12)QGS(-125.3)PK	3	2	-0.17777	6962800	10605000	9847300	9.13837e+06	11712000	14956000	13320000	1.33293e+07	0.685583	0.0447207
Q5DTT3	Protein FAM208B	Fam208b	264.28	2382	Q5DTT3	1990	F208B_MOUSE Protein FAM208B OS=Mus musculus OX=10090 GN=Fam208b PE=1 SV=2	Q5DTT3	1990	1990	S	QTSEASGLHLPPESRSPILVTVVRADTRQQS	67.385	67.385	S(1)PILVTVVR	S(55.79)PILVT(-55.79)VVR	1	2	0.35739	10477000	10283000	9058600	9.93953e+06	6085300		7593900	6839600	1.45323	0.0307154
Q5DW34	Histone-lysine N-methyltransferase EHMT1	Ehmt1	142	1296	Q5DW34	433	EHMT1_MOUSE Histone-lysine N-methyltransferase EHMT1 OS=Mus musculus OX=10090 GN=Ehmt1 PE=1 SV=2	Q5DW34	433	433	S	SSIKKKFLKRRGKTDSPWIKPARKRRRRSRK	80.69	80.69	TDS(1)PWIKPAR	T(-39.92)DS(39.92)PWIKPAR	3	2	0.84761	7238000	8613200	9797300	8549500	5474400	5832400	5974600	5.76047e+06	1.48417	0.0208823
Q5DW34	Histone-lysine N-methyltransferase EHMT1	Ehmt1	142	1296	Q5DW34	81	EHMT1_MOUSE Histone-lysine N-methyltransferase EHMT1 OS=Mus musculus OX=10090 GN=Ehmt1 PE=1 SV=2	Q5DW34	81	81	S	SHLNAPKHTQENTRASPQEGTNRVSRVAENG	100.41	41.117	AS(1)PQEGTNR	AS(36.23)PQEGT(-36.23)NR	2	2	0.78907	27490000	26432000	25801000	2.65743e+07	13760000	22281000	19278000	1.84397e+07	1.44115	0.0329546
Q5F2E7	Nuclear fragile X mental retardation-interacting protein 2	Nufip2	75.656	692	Q5F2E7	626	NUFP2_MOUSE Nuclear fragile X mental retardation-interacting protein 2 OS=Mus musculus OX=10090 GN=Nufip2 PE=1 SV=1	Q5F2E7	626	626	S	FLSKDYEIENQNPLASPTNTLLGSAKEQRYQ	98.98	97.771	DYEIENQNPLAS(0.952)PT(0.045)NT(0.003)LLGSAK	DY(-82.96)EIENQNPLAS(13.24)PT(-13.24)NT(-24.7)LLGS(-41.08)AK	12	3	0.17377	55131000	46287000	59918000	5.37787e+07		92794000	74960000	83877000	0.641161	0.0373255
Q5SSI6	U3 small nucleolar RNA-associated protein 18 homolog	Utp18	61.217	552	Q5SSI6	30	UTP18_MOUSE U3 small nucleolar RNA-associated protein 18 homolog OS=Mus musculus OX=10090 GN=Utp18 PE=1 SV=1	Q5SSI6	30	30	T	AGATPGRKARPGSGSTPAKAARSSQRTQPAE	103.76	103.76	ARPGS(0.001)GS(0.003)T(0.997)PAK	ARPGS(-32.87)GS(-25.99)T(25.99)PAK	8	2	-0.001355	256480000	279070000	215080000	250210000	143450000	168600000	174560000	1.62203e+08	1.54257	0.0138472
Q5SSZ5	Tensin-3	Tns3	155.59	1440	Q5SSZ5	945	TENS3_MOUSE Tensin-3 OS=Mus musculus OX=10090 GN=Tns3 PE=1 SV=1	Q5SSZ5	945	945	S	QRRESPPSAERQWVESSPKSTLTLLGNSHPS	99.568	91.658	QWVES(0.833)S(0.167)PK	QWVES(6.97)S(-6.97)PK	5	2	-0.0046284	22718000	30100000	27074000	2.66307e+07	15474000	16385000	19062000	1.69737e+07	1.56894	0.0157683
Q5SSZ5	Tensin-3	Tns3	155.59	1440	Q5SSZ5	752	TENS3_MOUSE Tensin-3 OS=Mus musculus OX=10090 GN=Tns3 PE=1 SV=1	Q5SSZ5	752	752	S	LRCSGRLDSVDGPGRSPGRQGDDPIGGRLRK	120.39	50.178	LDS(1)VDGPGRS(1)PGR	LDS(50.18)VDGPGRS(50.18)PGR	10	2	-0.53175	71452000	65941000	70347000	6.92467e+07	53639000	53224000	43298000	5.00537e+07	1.38345	0.00706603
Q5SXY1	Cytospin-B	Specc1	118.1	1067	Q5SXY1	847	CYTSB_MOUSE Cytospin-B OS=Mus musculus OX=10090 GN=Specc1 PE=1 SV=2	Q5SXY1	847	847	S	SGGTGQSISVHKTPRSPLSGIPVRTAPAAAV	87.777	87.777	S(1)PLSGIPVR	S(42.65)PLS(-42.65)GIPVR	1	2	0.02364	8219600	7436800	7709500	7.78863e+06	12423000	11270000	10096000	11263000	0.691524	0.0080758
Q5U4C3	Splicing factor, arginine/serine-rich 19	Scaf1	133.84	1256	Q5U4C3	535	SFR19_MOUSE Splicing factor, arginine/serine-rich 19 OS=Mus musculus OX=10090 GN=Scaf1 PE=1 SV=1	Q5U4C3	535	535	S	SWEAKKHRSRERKLGSHSTARRRSRSRSRRR	65.695	59.418	KLGS(0.997)HS(0.002)T(0.002)AR	KLGS(28.07)HS(-28.07)T(-28.07)AR	4	3	-1.1366	12038000	13902000	13099000	13013000	9814600	10890000	11753000	10819200	1.20277	0.047892
Q5XPI3	E3 ubiquitin-protein ligase RNF123	Rnf123	148.65	1314	Q5XPI3	675	RN123_MOUSE E3 ubiquitin-protein ligase RNF123 OS=Mus musculus OX=10090 GN=Rnf123 PE=1 SV=1	Q5XPI3	675	675	S	AIGGALPLPRPGWLSSPTLGRANRFLSTAAV	148.52	148.48	PGWLS(0.006)S(0.967)PT(0.027)LGR	PGWLS(-22.38)S(15.51)PT(-15.51)LGR	6	2	0.10968	37105000	34860000	32287000	3.47507e+07	27502000	28233000	27722000	27819000	1.24917	0.00792495
Q60591	Nuclear factor of activated T-cells, cytoplasmic 2	Nfatc2	100.02	927	Q60591	274	NFAC2_MOUSE Nuclear factor of activated T-cells, cytoplasmic 2 OS=Mus musculus OX=10090 GN=Nfatc2 PE=1 SV=3	Q60591	274	274	S	AEALVAPLPAASPQRSRSPSPQPSPHVALQD	41.475	41.475	HSCAEALVAPLPAAS(1)PQRS(1)R	HS(-40.62)CAEALVAPLPAAS(40.62)PQRS(41.15)R	19	3	-1.3554	5677000		5049200	5363100	3489200	3739700	2159300	3129400	1.71378	0.0454141
Q60591	Nuclear factor of activated T-cells, cytoplasmic 2	Nfatc2	100.02	927	Q60591	270	NFAC2_MOUSE Nuclear factor of activated T-cells, cytoplasmic 2 OS=Mus musculus OX=10090 GN=Nfatc2 PE=1 SV=3	Q60591	270	270	S	RHSCAEALVAPLPAASPQRSRSPSPQPSPHV	63.869	63.869	HSCAEALVAPLPAAS(1)PQR	HS(-61.83)CAEALVAPLPAAS(61.83)PQR	15	2	-2.3266	18782000		15972000	17377000	12285000	11972000	9298200	1.11851e+07	1.55359	0.0310507
Q60710	Deoxynucleoside triphosphate triphosphohydrolase SAMHD1	Samhd1	72.65	627	Q60710	603	SAMH1_MOUSE Deoxynucleoside triphosphate triphosphohydrolase SAMHD1 OS=Mus musculus OX=10090 GN=Samhd1 PE=1 SV=2	Q60710	603	603	T	DFTKPQDGDIIAPLITPLKWNNKTSSCLQEV	218.6	131.78	DFTKPQDGDIIAPLIT(1)PLK	DFT(-111.38)KPQDGDIIAPLIT(111.38)PLK	16	2	-0.02506	126660000	117430000	136240000	1.26777e+08	79463000	101280000	109410000	9.67177e+07	1.31079	0.0453083
Q60875	Rho guanine nucleotide exchange factor 2	Arhgef2	111.97	985	Q60875	646	ARHG2_MOUSE Rho guanine nucleotide exchange factor 2 OS=Mus musculus OX=10090 GN=Arhgef2 PE=1 SV=4	Q60875	646	646	S	GMPPPALPRGLFRLESFESLRGERLLKDALR	143.4	116.51	LES(1)FESLRGER	LES(73.48)FES(-73.48)LRGER	3	2	0.1183	39327000	46128000	40672000	4.20423e+07	52872000	78786000	70899000	67519000	0.622674	0.0327081
Q60875	Rho guanine nucleotide exchange factor 2	Arhgef2	111.97	985	Q60875	177	ARHG2_MOUSE Rho guanine nucleotide exchange factor 2 OS=Mus musculus OX=10090 GN=Arhgef2 PE=1 SV=4	Q60875	177	177	S	ESPLGLRQILSQSTDSLNMRNRTLSVESLID	82.709	82.709	QILS(0.016)QS(0.893)T(0.121)DS(0.97)LNMR	QILS(-17.29)QS(9.78)T(-9.78)DS(14.59)LNMR	9	2	-0.25153	10461000	12112000	12262000	1.16117e+07		7827600	5892600	6860100	1.69264	0.0195045
Q60875	Rho guanine nucleotide exchange factor 2	Arhgef2	111.97	985	Q60875	151	ARHG2_MOUSE Rho guanine nucleotide exchange factor 2 OS=Mus musculus OX=10090 GN=Arhgef2 PE=1 SV=4	Q60875	151	151	S	GSRRGLSSLSLAKSVSTTNIAGHFNDESPLG	169.91	165.96	S(0.001)VS(0.992)T(0.007)TNIAGHFNDESPLGLR	S(-29.25)VS(21.48)T(-21.48)T(-41.09)NIAGHFNDES(-152.39)PLGLR	3	2	0.27589	192500000	179080000	166560000	179380000	76016000	100880000	96358000	9.10847e+07	1.96938	0.00117793
Q60902	Epidermal growth factor receptor substrate 15-like 1	Eps15l1	99.307	907	Q60902	255	EP15R_MOUSE Epidermal growth factor receptor substrate 15-like 1 OS=Mus musculus OX=10090 GN=Eps15l1 PE=1 SV=3	Q60902	255	255	S	PSHGSVSSLNSTGSLSPKHSVKQPPVAWVVP	116.99	104.53	STPSHGSVSSLNS(0.002)T(0.001)GS(0.004)LS(0.993)PK	S(-102.7)T(-102.7)PS(-93.53)HGS(-67.59)VS(-44.99)S(-44.99)LNS(-27.64)T(-28.99)GS(-24.43)LS(24.43)PK	18	2	0.017341	24113000	25509000	22589000	2.40703e+07	14600000	12280000	13669000	1.35163e+07	1.78083	0.000613331
Q60974	Nuclear receptor corepressor 1	Ncor1	270.64	2453	Q60974	1333	NCOR1_MOUSE Nuclear receptor corepressor 1 OS=Mus musculus OX=10090 GN=Ncor1 PE=1 SV=1	Q60974	1333	1333	S	SFEDGLKYPKQIKRESPPIRAFEGAITKGKP	64.688	57.55	RES(1)PPIR	RES(57.55)PPIR	3	2	0.49235		34547000	33743000	34145000	22834000	26014000		24424000	1.39801	0.0273028
Q61037	Tuberin	Tsc2	202.07	1814	Q61037	1465	TSC2_MOUSE Tuberin OS=Mus musculus OX=10090 GN=Tsc2 PE=1 SV=1	Q61037	1465	1465	T	SSSPRSPSGLRPRGYTISDSAPSRRGKRVER	70.373	62.287	GYT(0.999)ISDSAPSR	GY(-33.5)T(33.5)IS(-33.51)DS(-41.5)APS(-50.92)R	3	2	-0.59248	12635000	11660000	11335000	1.18767e+07	9212200	6604200	7676400	7.83093e+06	1.51663	0.00896864
Q61124	Battenin	Cln3	47.656	438	Q61124	14	CLN3_MOUSE Battenin OS=Mus musculus OX=10090 GN=Cln3 PE=1 SV=2	Q61124	14	14	S	__MGSSAGSWRRLEDSEREETDSEPQAPRLD	98.443	58.5	RLEDS(0.998)EREET(0.001)DSEPQAPR	RLEDS(28.54)EREET(-28.54)DS(-39.21)EPQAPR	5	3	0.06337	9768400		11806000	10787200	16214000	16221000	15960000	1.61317e+07	0.668697	0.0060746
Q61188	Histone-lysine N-methyltransferase EZH2	Ezh2	85.291	746	Q61188	487	EZH2_MOUSE Histone-lysine N-methyltransferase EZH2 OS=Mus musculus OX=10090 GN=Ezh2 PE=1 SV=2	Q61188	487	487	T	KESSIIAPVPTEDVDTPPRKKKRKHRLWAAH	119.16	118.32	ESSIIAPVPTEDVDT(1)PPR	ES(-106.68)S(-103.41)IIAPVPT(-69.4)EDVDT(69.4)PPR	15	3	-0.1982	45684000	42996000	44459000	4.43797e+07	23999000	34559000	28649000	29069000	1.5267	0.00830265
Q61194	Phosphatidylinositol 4-phosphate 3-kinase C2 domain-containing subunit alpha	Pik3c2a	190.76	1686	Q61194	261	P3C2A_MOUSE Phosphatidylinositol 4-phosphate 3-kinase C2 domain-containing subunit alpha OS=Mus musculus OX=10090 GN=Pik3c2a PE=1 SV=2	Q61194	261	261	S	LEIANSKASVCNLQISPKSEDINKFDWLDLD	177.63	119.54	ASVCNLQIS(1)PK	AS(-116.79)VCNLQIS(116.79)PK	9	2	-0.22327	11783000	15100000	14107000	1.36633e+07	21961000	17962000	19528000	19817000	0.689475	0.0155988
Q61233	Plastin-2	Lcp1	70.148	627	Q61233	406	PLSL_MOUSE Plastin-2 OS=Mus musculus OX=10090 GN=Lcp1 PE=1 SV=4	Q61233	406	406	S	EGETREERTFRNWMNSLGVNPRVNHLYSDLS	101.39	86.699	NWMNS(1)LGVNPR	NWMNS(86.7)LGVNPR	5	2	-0.42662	10781000	10722000	10211000	1.05713e+07	8054200	8584200	8302800	8.31373e+06	1.27155	0.000678566
Q61233	Plastin-2	Lcp1	70.148	627	Q61233	5	PLSL_MOUSE Plastin-2 OS=Mus musculus OX=10090 GN=Lcp1 PE=1 SV=4	Q61233	5	5	S	___________MARGSVSDEEMMELREAFAK	196.33	52.172	GS(1)VS(1)DEEMMELR	GS(52.17)VS(52.17)DEEMMELR	2	2	-0.3349	327300000	403200000	351840000	360780000	468690000	709290000	667590000	615190000	0.586453	0.0304565
Q61656	Probable ATP-dependent RNA helicase DDX5	Ddx5	69.289	614	Q61656	498	DDX5_MOUSE Probable ATP-dependent RNA helicase DDX5 OS=Mus musculus OX=10090 GN=Ddx5 PE=1 SV=2	Q61656	498	498	S	SRGRGGMKDDRRDRYSAGKRGGFNTFRDREN	118.31	110.93	DRYS(1)AGKR	DRY(-71.39)S(71.39)AGKR	4	2	0.24079	140720000	183280000	167280000	163760000	50046000	108100000	101070000	8.64053e+07	1.89525	0.0249118
Q61937	Nucleophosmin	Npm1	32.56	292	Q61937	125	NPM_MOUSE Nucleophosmin OS=Mus musculus OX=10090 GN=Npm1 PE=1 SV=1	Q61937	125	125	S	HISGQHLVAVEEDAESEDEDEEDVKLLGMSG	236.89	195.35	CGSGPVHISGQHLVAVEEDAES(1)EDEDEEDVKLLGMSGK	CGS(-161.29)GPVHIS(-137.35)GQHLVAVEEDAES(84.46)EDEDEEDVKLLGMS(-84.46)GK	22	4	0.61167	538910000	671640000	566860000	592470000	481800000	348190000	452410000	4.27467e+08	1.386	0.0448698
Q62018	RNA polymerase-associated protein CTR9 homolog	Ctr9	133.41	1173	Q62018	970	CTR9_MOUSE RNA polymerase-associated protein CTR9 homolog OS=Mus musculus OX=10090 GN=Ctr9 PE=1 SV=2	Q62018	970	970	S	RKKKRRRRPPKGEEGSEEEETENGPKPKKRR	146.78	146.78	GEEGS(1)EEEETENGPKPK	GEEGS(83.29)EEEET(-83.29)ENGPKPK	5	2	-0.027034		26640000	28945000	27792500	22135000	19779000	20479000	2.07977e+07	1.33633	0.0111597
Q62093	Serine/arginine-rich splicing factor 2	Srsf2	25.476	221	Q62093	220	SRSF2_MOUSE Serine/arginine-rich splicing factor 2 OS=Mus musculus OX=10090 GN=Srsf2 PE=1 SV=4	Q62093	220	220	S	RSKSPPKSPEEEGAVSS______________	162.01	111.56	S(0.002)KS(0.998)PPKS(1)PEEEGAVS(0.859)S(0.141)	S(-26.39)KS(26.39)PPKS(67.26)PEEEGAVS(7.85)S(-7.85)	15	2	0.2264	46767000	56225000	58495000	53829000	41032000	41728000	31288000	38016000	1.41596	0.0325625
Q62179	Semaphorin-4B	Sema4b	91.391	823	Q62179	804	SEM4B_MOUSE Semaphorin-4B OS=Mus musculus OX=10090 GN=Sema4b PE=1 SV=2	Q62179	804	804	S	SEKRPLSIQDSFVEVSPVCPRPRVRLGSEIR	83.395	83.395	RPLSIQDSFVEVS(1)PVCPR	RPLS(-74.37)IQDS(-63.7)FVEVS(63.7)PVCPR	13	3	-0.74875	2838400		3505200	3171800	4385000	4294200	4269300	4.31617e+06	0.734865	0.0201261
Q62261	Spectrin beta chain, non-erythrocytic 1	Sptbn1	274.22	2363	Q62261	2102	SPTB2_MOUSE Spectrin beta chain, non-erythrocytic 1 OS=Mus musculus OX=10090 GN=Sptbn1 PE=1 SV=2	Q62261	2102	2102	S	VRRQQEEEERKRRPPSPDPNTKVSEEAESQQ	101.32	101.32	RPPS(1)PDPNTK	RPPS(62.3)PDPNT(-62.3)K	4	2	-0.10686	24546000	28185000	24178000	2.56363e+07	19525000	22750000	20968000	21081000	1.21609	0.0450993
Q62313	Trans-Golgi network integral membrane protein 1	Tgoln1	37.848	353	Q62313;Q62314	231;241	TGON1_MOUSE Trans-Golgi network integral membrane protein 1 OS=Mus musculus OX=10090 GN=Tgoln1 PE=1 SV=1;TGON2_MOUSE Trans-Golgi network integral membrane protein 2 OS=Mus musculus OX=10090 GN=Tgoln2 PE=1 SV=1	Q62313	231	231	S	GDSDFSLKPEKGDKSSEPTEDVETKEIEEGD	88.176	88.176	GDKS(1)S(0.998)EPT(0.002)EDVETK	GDKS(43.39)S(26.23)EPT(-26.23)EDVET(-55.82)K	5	2	1.4922	6520000		6498000	6509000	3400900	3379100		3390000	1.92006	2.46502e-05
Q62318	Transcription intermediary factor 1-beta	Trim28	88.846	834	Q62318	473	TIF1B_MOUSE Transcription intermediary factor 1-beta OS=Mus musculus OX=10090 GN=Trim28 PE=1 SV=3	Q62318	473	473	S	YSSAEPHVSGMKRSRSGEGEVSGLLRKVPRV	155.88	99.844	S(1)GEGEVSGLLR	S(92.55)GEGEVS(-92.55)GLLR	1	2	-0.096543		7693400	7365800	7529600	6122800		5752200	5937500	1.26814	0.0232911
Q62377	U2 small nuclear ribonucleoprotein auxiliary factor 35 kDa subunit-related protein 2	Zrsr2	55.357	462	Q62377	353	U2AFM_MOUSE U2 small nuclear ribonucleoprotein auxiliary factor 35 kDa subunit-related protein 2 OS=Mus musculus OX=10090 GN=Zrsr2 PE=1 SV=1	Q62377	353	353	S	NPNNEYRDANRDLYPSPDWTSSSFGKNSERR	71.08	64.52	DLY(0.036)PS(0.96)PDWT(0.002)S(0.001)SSFGK	DLY(-14.21)PS(14.21)PDWT(-26.14)S(-31.82)S(-37.26)S(-42.15)FGK	5	2	-2.1295	5558900	6108300	6352100	6.00643e+06	6821700	7182800	7049600	7.01803e+06	0.855857	0.017053
Q62393	Tumor protein D52	Tpd52	24.313	224	Q62393	170	TPD52_MOUSE Tumor protein D52 OS=Mus musculus OX=10090 GN=Tpd52 PE=1 SV=2	Q62393	170	170	S	SVGSVITKKLEDVKNSPTFKSFEEKVENLKS	263.04	226.08	KLEDVKNS(1)PTFK	KLEDVKNS(39.93)PT(-39.93)FK	8	2	-0.12207	91972000	134710000	114230000	1.13637e+08	186240000	151160000	220190000	1.85863e+08	0.611403	0.036884
Q62407	Striated muscle-specific serine/threonine-protein kinase	Speg	354.34	3262	Q62407	2396	SPEG_MOUSE Striated muscle-specific serine/threonine-protein kinase OS=Mus musculus OX=10090 GN=Speg PE=1 SV=2	Q62407	2396	2396	S	AGTPLELVRRPERSRSVQDLRVAGEPGLVRR	56.087	56.087	S(0.013)RS(0.987)VQDLR	S(-18.76)RS(18.76)VQDLR	3	2	-0.70211	14200000	19228000	16771000	16733000	12642000	12307000	10958000	11969000	1.39803	0.0364587
Q62441	Transducin-like enhancer protein 3	Tle3	83.786	773	Q08122;Q62441	319;325	TLE3_MOUSE Transducin-like enhancer protein 3 OS=Mus musculus OX=10090 GN=Tle3 PE=1 SV=3;TLE4_MOUSE Transducin-like enhancer protein 4 OS=Mus musculus OX=10090 GN=Tle4 PE=1 SV=4	Q08122;Q62441	319;325	325	T	LGHNDKSSTPGLKSNTPTPRNDAPTPGTSTT;LSLNEKSTTPVSKSNTPTPRTDAPTPGSNST	80.688	80.688	SNT(1)PTPR	S(-35.32)NT(35.32)PT(-39.96)PR	3	2	-0.32902	44783000	55418000	52075000	5.07587e+07	26268000	26306000	29053000	27209000	1.86551	0.00197582
Q63932	Dual specificity mitogen-activated protein kinase kinase 2	Map2k2	44.402	401	Q63932	295	MP2K2_MOUSE Dual specificity mitogen-activated protein kinase kinase 2 OS=Mus musculus OX=10090 GN=Map2k2 PE=1 SV=2	Q63932	295	295	S	GRPVVDGADGEPHSVSPRPRPPGRPISVGHG	204.86	204.86	ELEASFGRPVVDGADGEPHS(0.003)VS(0.997)PR	ELEAS(-149.6)FGRPVVDGADGEPHS(-24.62)VS(24.62)PR	22	3	0.17198	55602000	52902000	52220000	5.35747e+07	30003000	41415000	39214000	3.68773e+07	1.45278	0.0101741
Q64337	Sequestosome-1	Sqstm1	48.162	442	Q64337	308	SQSTM_MOUSE Sequestosome-1 OS=Mus musculus OX=10090 GN=Sqstm1 PE=1 SV=1	Q64337	308	308	S	SEVSKPDGAGEGPAQSLTEQMKKIALESVGQ	90.724	90.724	SNTQPSSCSSEVSKPDGAGEGPAQS(0.919)LT(0.081)EQMK	S(-87.15)NT(-83.25)QPS(-71.9)S(-71.9)CS(-65.1)S(-65.1)EVS(-56.96)KPDGAGEGPAQS(10.54)LT(-10.54)EQMK	25	3	-0.90786		52265000	51870000	52067500	64316000	80217000	70218000	7.15837e+07	0.727366	0.0472561
Q64511	DNA topoisomerase 2-beta	Top2b	181.91	1612	Q64511	1511	TOP2B_MOUSE DNA topoisomerase 2-beta OS=Mus musculus OX=10090 GN=Top2b PE=1 SV=2	Q64511	1511	1511	S	RAPKQKKIVETINSDSDSEFGIPKKTTTPKG	154.1	117.62	IVETINS(0.995)DS(0.952)DS(0.053)EFGIPK	IVET(-61.49)INS(22.43)DS(12.95)DS(-12.95)EFGIPK	9	2	-0.086317	45989000	40682000	47532000	4.47343e+07	66497000	67846000	62875000	6.57393e+07	0.68048	0.00118583
Q64705	Upstream stimulatory factor 2	Usf2	36.953	346	Q64705;Q61069	222;186	USF2_MOUSE Upstream stimulatory factor 2 OS=Mus musculus OX=10090 GN=Usf2 PE=1 SV=1;USF1_MOUSE Upstream stimulatory factor 1 OS=Mus musculus OX=10090 GN=Usf1 PE=1 SV=1	Q64705	222	222	S	QTGTQRTIAPRTHPYSPKIDGTRTPRDERRR	64.39	64.39	THPYS(1)PK	T(-46.88)HPY(-38.28)S(38.28)PK	5	2	0.25528	39221000	41873000	37712000	39602000	33797000	36403000	33894000	34698000	1.14133	0.0298974
Q66JX5	FGFR1 oncogene partner	Fgfr1op	42.758	399	Q66JX5	160	FR1OP_MOUSE FGFR1 oncogene partner OS=Mus musculus OX=10090 GN=Fgfr1op PE=1 SV=1	Q66JX5	160	160	S	VEGALDLSDGHPPSKSPEGKSSANSTPSKIP	110.01	110.01	GPASVEGALDLSDGHPPS(0.056)KS(0.943)PEGK	GPAS(-80)VEGALDLS(-36.94)DGHPPS(-12.24)KS(12.24)PEGK	20	3	0.29671	13085000	13644000	12990000	1.32397e+07	7495900	10833000		9164450	1.44468	0.049118
Q68FE6	Rho family-interacting cell polarization regulator 1	Ripor1	132.35	1223	Q68FE6	347	RIPR1_MOUSE Rho family-interacting cell polarization regulator 1 OS=Mus musculus OX=10090 GN=Ripor1 PE=1 SV=2	Q68FE6	347	347	S	NKASTVTKRFSTYSQSPPDTPSLREQAFYNM	66.152	66.152	FSTYS(0.003)QS(0.994)PPDT(0.001)PSLR	FS(-41.74)T(-41.36)Y(-34)S(-24.64)QS(24.64)PPDT(-28.99)PS(-34.27)LR	7	2	-0.92912	12691000		12754000	12722500	9585600	8306300		8945950	1.42215	0.0275733
Q69ZA1	Cyclin-dependent kinase 13	Cdk13	164.55	1511	Q69ZA1	1245	CDK13_MOUSE Cyclin-dependent kinase 13 OS=Mus musculus OX=10090 GN=Cdk13 PE=1 SV=3	Q69ZA1	1245	1245	T	QDDLIQHQDRRILELTPEPDRPRILPPDQRP	109.07	79.614	ILELT(1)PEPDRPR	ILELT(79.61)PEPDRPR	5	2	0.065188	21857000	27352000	24812000	2.46737e+07	15443000	13334000	13193000	13990000	1.76367	0.00361692
Q69ZK6	Probable JmjC domain-containing histone demethylation protein 2C	Jmjd1c	260.64	2350	Q69ZK6	324	JHD2C_MOUSE Probable JmjC domain-containing histone demethylation protein 2C OS=Mus musculus OX=10090 GN=Jmjd1c PE=1 SV=3	Q69ZK6	324	324	T	TVELLPKDRLVSRTPTPKCVTDIKNDTHSER	77.185	77.185	LVS(0.624)RT(0.377)PT(0.999)PK	LVS(2.2)RT(-2.2)PT(27.74)PK	7	2	0.32674	15117000	19338000	16542000	16999000	7750400	10399000	9626800	9.25873e+06	1.836	0.00620291
Q69ZK6	Probable JmjC domain-containing histone demethylation protein 2C	Jmjd1c	260.64	2350	Q69ZK6	320	JHD2C_MOUSE Probable JmjC domain-containing histone demethylation protein 2C OS=Mus musculus OX=10090 GN=Jmjd1c PE=1 SV=3	Q69ZK6	320	320	S	ENQRTVELLPKDRLVSRTPTPKCVTDIKNDT	77.185	77.185	LVS(0.624)RT(0.377)PT(0.999)PK	LVS(2.2)RT(-2.2)PT(27.74)PK	3	2	0.32674	15117000	19338000	16542000	16999000	7750400	10399000	9626800	9.25873e+06	1.836	0.00620291
Q6A065	Centrosomal protein of 170 kDa	Cep170	175.05	1588	Q6A065	378	CE170_MOUSE Centrosomal protein of 170 kDa OS=Mus musculus OX=10090 GN=Cep170 PE=1 SV=2	Q6A065	378	378	S	YLKRLKGNKHDDGTQSDSENAGAHRRCSKRA	262.91	262.91	HDDGTQS(1)DSENAGAHR	HDDGT(-39.47)QS(39.47)DS(-39.47)ENAGAHR	7	2	-0.25024	31326000	41598000	35029000	3.59843e+07	27672000	19774000	19370000	22272000	1.61568	0.0274329
Q6GQX2	Nck-associated protein 5-like	Nckap5l	138.17	1323	Q6GQX2	760	NCK5L_MOUSE Nck-associated protein 5-like OS=Mus musculus OX=10090 GN=Nckap5l PE=1 SV=1	Q6GQX2	760	760	S	YSSHSMGARVDLEPISPRSCLTKVELAKSRL	83.204	43.897	VDLEPIS(1)PR	VDLEPIS(43.9)PR	7	2	-0.1176		2749000	2735000	2742000	4122000	3641100	3725800	3.82963e+06	0.715995	0.0108025
Q6NZC7	SEC23-interacting protein	Sec23ip	110.78	998	Q6NZC7	600	S23IP_MOUSE SEC23-interacting protein OS=Mus musculus OX=10090 GN=Sec23ip PE=1 SV=2	Q6NZC7	600	600	S	LFDILSNQRDMCVSKSPGSVAVSNGVIKHSQ	67.994	63.462	S(0.999)PGS(0.001)VAVSNGVIK	S(28.98)PGS(-28.98)VAVS(-58.6)NGVIK	1	2	0.058998	2742700	2976200	2931500	2.88347e+06		3868300	4853100	4360700	0.661239	0.0298559
Q6P542	ATP-binding cassette sub-family F member 1	Abcf1	94.944	837	Q6P542	138	ABCF1_MOUSE ATP-binding cassette sub-family F member 1 OS=Mus musculus OX=10090 GN=Abcf1 PE=1 SV=1	Q6P542	138	138	S	KAKGGNVFEALIQDDSEEEEEEEENRVLKPA	198.67	49.66	GGNVFEALIQDDS(1)EEEEEEEENR	GGNVFEALIQDDS(49.66)EEEEEEEENR	13	3	-0.012142	60038000	46226000	62969000	56411000	89506000	113500000	77966000	9.36573e+07	0.602313	0.0331612
Q6P542	ATP-binding cassette sub-family F member 1	Abcf1	94.944	837	Q6P542	225	ABCF1_MOUSE ATP-binding cassette sub-family F member 1 OS=Mus musculus OX=10090 GN=Abcf1 PE=1 SV=1	Q6P542	225	225	S	PQQGKDRDKKEAEQGSGEEKEEKEGDLKAND	206.13	74.703	EAEQGS(1)GEEKEEKEGDLK	EAEQGS(74.7)GEEKEEKEGDLK	6	3	0.16104	472160000	587440000		529800000	380640000	386310000	368130000	378360000	1.40025	0.0400574
Q6P9P0	SMC5-SMC6 complex localization factor protein 2	Slf2	143.97	1278	Q6P9P0	806	SLF2_MOUSE SMC5-SMC6 complex localization factor protein 2 OS=Mus musculus OX=10090 GN=Slf2 PE=2 SV=2	Q6P9P0	806	806	S	QKKLQEDIRQGRGIKSPLRTGDQDSTDDGDG	68.371	58.916	GIKS(1)PLR	GIKS(58.92)PLR	4	2	-0.032709	15887000		17077000	16482000	12800000		11508000	12154000	1.3561	0.038798
Q6P9Q4	FH1/FH2 domain-containing protein 1	Fhod1	129.6	1197	Q6P9Q4	514	FHOD1_MOUSE FH1/FH2 domain-containing protein 1 OS=Mus musculus OX=10090 GN=Fhod1 PE=1 SV=3	Q6P9Q4	514	514	S	TPQSPVSRILLRTQRSLEPEPKKPVSPPSPK	76.17	76.17	S(1)LEPEPK	S(76.17)LEPEPK	1	2	0.14538		10536000	8428000	9482000		16268000	17752000	17010000	0.557437	0.0280887
Q6P9Q4	FH1/FH2 domain-containing protein 1	Fhod1	129.6	1197	Q6P9Q4	527	FHOD1_MOUSE FH1/FH2 domain-containing protein 1 OS=Mus musculus OX=10090 GN=Fhod1 PE=1 SV=3	Q6P9Q4	527	527	S	QRSLEPEPKKPVSPPSPKAEPIQEPPTCVPK	112.82	43.03	KPVS(1)PPS(1)PK	KPVS(43.03)PPS(43.03)PK	7	2	3.3474	14255000	17746000	14280000	15427000	11072000	12457000	11807000	1.17787e+07	1.30974	0.0409674
Q6PAM1	Alpha-taxilin	Txlna	62.368	554	Q6PAM1	523	TXLNA_MOUSE Alpha-taxilin OS=Mus musculus OX=10090 GN=Txlna PE=1 SV=1	Q6PAM1	523	523	S	SKEQGVESPGAQPASSPRATDAPCCSGAPST	175.46	143.72	EQGVESPGAQPAS(0.144)S(0.856)PR	EQGVES(-45.55)PGAQPAS(-7.75)S(7.75)PR	14	2	0.10559	109050000	109840000	117760000	1.12217e+08		98174000	99624000	98899000	1.13466	0.0350481
Q6PD21	SH2 domain-containing adapter protein B	Shb	54.707	503	Q6PD21	208	SHB_MOUSE SH2 domain-containing adapter protein B OS=Mus musculus OX=10090 GN=Shb PE=1 SV=2	Q6PD21	208	208	S	AGDPPGGVCSGGRTWSPTTCGGKKLLNKCSA	74.698	74.698	TWS(0.999)PTTCGGK	T(-38.7)WS(34.33)PT(-34.33)T(-38.7)CGGK	3	2	-0.18811	7343900	6304000	8922700	7.52353e+06	4585500	4934400	3468400	4.32943e+06	1.73776	0.0221952
Q6PDM1	Male-specific lethal 1 homolog	Msl1	67.319	616	Q6PDM1	388	MSL1_MOUSE Male-specific lethal 1 homolog OS=Mus musculus OX=10090 GN=Msl1 PE=1 SV=1	Q6PDM1	388	388	T	SISETVCKRELRSQETPEKPRSSVDTPPRLS	154.94	124.39	SQET(1)PEKPR	S(-75.82)QET(75.82)PEKPR	4	2	0.56753	21141000	21086000	22502000	2.15763e+07	10633000	14218000	10747000	11866000	1.81833	0.0015456
Q6PFD9	Nuclear pore complex protein Nup98-Nup96	Nup98	197.24	1816	Q6PFD9	623	NUP98_MOUSE Nuclear pore complex protein Nup98-Nup96 OS=Mus musculus OX=10090 GN=Nup98 PE=1 SV=2	Q6PFD9	623	623	S	SNLFSPVNHDSEDLASPSEYPENGERFSFLS	139.75	139.6	NLNNSNLFS(0.001)PVNHDS(0.015)EDLAS(0.982)PS(0.002)EYPENGER	NLNNS(-79.18)NLFS(-30.04)PVNHDS(-18.21)EDLAS(18.21)PS(-26.86)EY(-90.04)PENGER	20	3	-1.6698	87809000	101160000	97426000	95465000	107920000	130990000	128960000	1.22623e+08	0.778522	0.0316357
Q6PFR5	Transformer-2 protein homolog alpha	Tra2a	32.316	281	Q6PFR5	18	TRA2A_MOUSE Transformer-2 protein homolog alpha OS=Mus musculus OX=10090 GN=Tra2a PE=1 SV=1	Q6PFR5	18	18	S	DVEENNFEGRESRSQSKSPTGTPARVKSESR	119.95	65.954	S(1)QS(1)KS(0.981)PT(0.043)GT(0.976)PAR	S(52.07)QS(48.92)KS(17.06)PT(-15.93)GT(15.93)PAR	3	2	1.1522	40657000	45781000	43496000	4.33113e+07	60544000	72692000	57348000	63528000	0.681768	0.0145759
Q6PGL7	WASH complex subunit 2	Washc2	145.31	1334	Q6PGL7	798	WASC2_MOUSE WASH complex subunit 2 OS=Mus musculus OX=10090 GN=Washc2 PE=1 SV=1	Q6PGL7	798	798	S	SPLDKGAKGRTRTVLSLFDEDEDKVEDESST	120.93	106.6	TVLS(1)LFDEDEDKVEDESSTCAPQDGR	T(-38.68)VLS(38.68)LFDEDEDKVEDES(-77.58)S(-81.49)T(-85.02)CAPQDGR	4	3	0.079535	27578000	31850000	30754000	3.00607e+07	51484000	42141000	50549000	48058000	0.625508	0.00511349
Q6PR54	Telomere-associated protein RIF1	Rif1	266.23	2419	Q6PR54	405	RIF1_MOUSE Telomere-associated protein RIF1 OS=Mus musculus OX=10090 GN=Rif1 PE=1 SV=2	Q6PR54	405	405	S	LSPLTPGHKGASPYGSPRGNLSSNTGGMAAI	64.121	60.161	GASPY(0.001)GS(0.999)PR	GAS(-39.96)PY(-29.55)GS(29.55)PR	7	2	0.32776	6685000	7122300	6465900	6.75773e+06	5509800	4293300		4901550	1.37869	0.0370672
Q6ZPJ0	Testis-expressed protein 2	Tex2	125.22	1128	Q6ZPJ0	743	TEX2_MOUSE Testis-expressed protein 2 OS=Mus musculus OX=10090 GN=Tex2 PE=1 SV=2	Q6ZPJ0	743	743	S	LLPAHSRHSSPSGHLSHSRSSSKGSVEEMMS	71.98	71.98	HSSPSGHLS(0.886)HS(0.114)R	HS(-59.78)S(-43.7)PS(-39.28)GHLS(8.92)HS(-8.92)R	9	3	0.09662	13451000	11659000	11520000	12210000	9167500	9527500		9347500	1.30623	0.038997
Q6ZPZ3	Zinc finger CCCH domain-containing protein 4	Zc3h4	140.97	1304	Q6ZPZ3	40	ZC3H4_MOUSE Zinc finger CCCH domain-containing protein 4 OS=Mus musculus OX=10090 GN=Zc3h4 PE=1 SV=2	Q6ZPZ3	40	40	T	STPSPPPCSPDGRAATPHLLHHRLPLPDDRE	85.813	56.205	AAT(1)PHLLHHR	AAT(56.2)PHLLHHR	3	3	0.2382	4026000	4312900	4990700	4443200	3174100	3700100	2842200	3238800	1.37187	0.0337957
Q6ZQ03	Formin-binding protein 4	Fnbp4	111.24	1031	Q6ZQ03	19	FNBP4_MOUSE Formin-binding protein 4 OS=Mus musculus OX=10090 GN=Fnbp4 PE=1 SV=2	Q6ZQ03	19	19	S	KKSRAVPGRRPILQLSPPGPRSSTPGRDPDP	95.264	95.264	RPILQLS(1)PPGPR	RPILQLS(95.26)PPGPR	7	2	-0.35436	15201000	20128000	16462000	1.72637e+07	10715000	12932000	11440000	1.16957e+07	1.47607	0.0261306
Q6ZQ58	La-related protein 1	Larp1	121.12	1072	Q6ZQ58	302	LARP1_MOUSE La-related protein 1 OS=Mus musculus OX=10090 GN=Larp1 PE=1 SV=3	Q6ZQ58	302	302	S	VEPAWHDQDETSSVKSDGAGGARASFRGRGR	220.41	152.2	VEPAWHDQDETSSVKS(1)DGAGGAR	VEPAWHDQDET(-54.07)S(-49.07)S(-36.75)VKS(36.75)DGAGGAR	16	3	0.10244	321490000	432150000	389810000	381150000	243630000	171300000	274140000	229690000	1.65941	0.0269484
Q6ZQ58	La-related protein 1	Larp1	121.12	1072	Q6ZQ58	544	LARP1_MOUSE La-related protein 1 OS=Mus musculus OX=10090 GN=Larp1 PE=1 SV=3	Q6ZQ58	544	544	S	LDSESWIEVKKRPRPSPARPKKPEEPRFSHP	71.159	45.829	RPRPS(1)PAR	RPRPS(45.83)PAR	5	3	-0.10696		77957000	65469000	71713000	48119000	55825000	48307000	5.07503e+07	1.41305	0.0346833
Q6ZQ58	La-related protein 1	Larp1	121.12	1072	Q6ZQ58	494	LARP1_MOUSE La-related protein 1 OS=Mus musculus OX=10090 GN=Larp1 PE=1 SV=3	Q6ZQ58	494	494	S	CPEFVPRQHYQKETESAPGSPRAVTPVPTKT	108.56	71.98	ETES(1)APGS(1)PR	ET(-39.83)ES(39.83)APGS(51.74)PR	4	2	-0.1525	303500000	335530000	324390000	321140000	236570000	195150000	229020000	2.20247e+08	1.45809	0.00310263
Q6ZQ58	La-related protein 1	Larp1	121.12	1072	Q6ZQ58	1047	LARP1_MOUSE La-related protein 1 OS=Mus musculus OX=10090 GN=Larp1 PE=1 SV=3	Q6ZQ58	1047	1047	T	SQSSSRPATGISQPPTTPTGQATREDAKWTS	156.51	131.3	PATGIS(0.001)QPPT(0.91)T(0.088)PT(0.001)GQATR	PAT(-74.07)GIS(-32.54)QPPT(10.16)T(-10.16)PT(-28.4)GQAT(-35.06)R	10	2	0.65171	73950000	103430000	97279000	91553000		151210000	132290000	141750000	0.645877	0.0342842
Q6ZQF0	DNA topoisomerase 2-binding protein 1	Topbp1	168.86	1515	Q6ZQF0	1185	TOPB1_MOUSE DNA topoisomerase 2-binding protein 1 OS=Mus musculus OX=10090 GN=Topbp1 PE=1 SV=2	Q6ZQF0	1185	1185	S	TQHSELQVEIKMPDDSPSRKPVYHSEIAEQA	79.286	79.286	MPDDS(0.967)PS(0.033)R	MPDDS(14.65)PS(-14.65)R	5	2	0.091575	15548000	16065000	16481000	1.60313e+07	11140000	11449000	13360000	11983000	1.33784	0.00556126
Q6ZQK5	Arf-GAP with coiled-coil, ANK repeat and PH domain-containing protein 2	Acap2	87.21	770	Q6ZQK5	548	ACAP2_MOUSE Arf-GAP with coiled-coil, ANK repeat and PH domain-containing protein 2 OS=Mus musculus OX=10090 GN=Acap2 PE=1 SV=2	Q6ZQK5	548	548	T	SCEDQRLSHARASVHTPVKSNDSGIQQCSED	120.86	120.86	ASVHT(1)PVK	AS(-63.71)VHT(63.71)PVK	5	2	-0.26903	23842000	29864000	21563000	2.50897e+07	13344000	16023000	17067000	15478000	1.62099	0.0239544
Q6ZWU9	40S ribosomal protein S27	Rps27	9.461	84	Q6ZWU9	11	RS27_MOUSE 40S ribosomal protein S27 OS=Mus musculus OX=10090 GN=Rps27 PE=1 SV=3	Q6ZWU9	11	11	S	_____MPLAKDLLHPSPEEEKRKHKKKRLVQ	198.85	144.97	DLLHPS(1)PEEEKRK	DLLHPS(144.97)PEEEKRK	6	3	0.59274	43235000	63765000	56238000	5.44127e+07	39340000	34130000	34425000	35965000	1.51293	0.0415064
Q76LS9	Ubiquitin carboxyl-terminal hydrolase MINDY-1	Mindy1	51.225	468	Q76LS9	103	MINY1_MOUSE Ubiquitin carboxyl-terminal hydrolase MINDY-1 OS=Mus musculus OX=10090 GN=Mindy1 PE=1 SV=1	Q76LS9	103	103	S	VETAEVCSRPQELPQSPRIQQPELDFYCVKW	147.35	66.267	PQELPQS(1)PR	PQELPQS(66.27)PR	7	2	0.53653	7211400	11104000	5599400	7971600	14687000	13424000	11614000	1.32417e+07	0.602009	0.0472851
Q7TMQ7	WD repeat-containing protein 91	Wdr91	83.42	748	Q7TMQ7	294	WDR91_MOUSE WD repeat-containing protein 91 OS=Mus musculus OX=10090 GN=Wdr91 PE=1 SV=1	Q7TMQ7	294	294	S	PAQGPPQAQSSAKKDSFSSQATKGKDSVPGA	111.64	111.64	KDS(0.999)FS(0.001)SQATK	KDS(32.03)FS(-32.03)S(-44.41)QAT(-73.34)K	3	2	0.13821		44953000	43002000	43977500	25876000	29130000	23656000	2.62207e+07	1.67721	0.00385491
Q7TN02	Mediator of RNA polymerase II transcription subunit 26	Med26	64.679	588	Q7TN02	232	MED26_MOUSE Mediator of RNA polymerase II transcription subunit 26 OS=Mus musculus OX=10090 GN=Med26 PE=1 SV=1	Q7TN02	232	232	S	HSTKIPVNAVRPRPSSPGLGKPPVPCLQTKA	43.767	43.767	PS(0.04)S(0.96)PGLGKPPVPCLQTK	PS(-13.8)S(13.8)PGLGKPPVPCLQT(-41.61)K	3	3	0.54823	10499000	10963000		10731000	8814300		8084900	8449600	1.27	0.0340719
Q7TPH6	E3 ubiquitin-protein ligase MYCBP2	Mycbp2	521.23	4749	Q7TPH6	3550	MYCB2_MOUSE E3 ubiquitin-protein ligase MYCBP2 OS=Mus musculus OX=10090 GN=Mycbp2 PE=1 SV=3	Q7TPH6	3550	3550	S	TDTDLAKRTVFQRSYSVVASEYDKQHSILPA	78.976	75.764	S(0.001)YS(0.999)VVASEYDK	S(-29.45)Y(-48.43)S(29.45)VVAS(-52.31)EY(-57.63)DK	3	2	0.21996	2824300	4970900	5689400	4.49487e+06	8432600	8545300	7655800	8.21123e+06	0.547405	0.0147709
Q7TQH0	Ataxin-2-like protein	Atxn2l	110.65	1049	Q7TQH0	304	ATX2L_MOUSE Ataxin-2-like protein OS=Mus musculus OX=10090 GN=Atxn2l PE=1 SV=1	Q7TQH0	304	304	S	QRELRAAQLAREIESSPQYRLRIAMENDDGR	92.866	89.9	EIES(0.013)S(0.987)PQYR	EIES(-18.96)S(18.96)PQY(-52.84)R	5	2	0.46426	16394000	16822000	17091000	16769000	13821000	12304000	14434000	1.35197e+07	1.24034	0.00811564
Q7TSC1	Protein PRRC2A	Prrc2a	229.2	2158	Q7TSC1	782	PRC2A_MOUSE Protein PRRC2A OS=Mus musculus OX=10090 GN=Prrc2a PE=1 SV=1	Q7TSC1	782	782	T	EPFERHAPPLLRERGTPPVDPKLAWVGDVFT	113.24	101.32	ERGT(1)PPVDPK	ERGT(101.32)PPVDPK	4	2	0.025836	54445000	59668000	61786000	58633000	27712000	37965000	30768000	3.21483e+07	1.82383	0.00210122
Q7TSG1	Centrosomal protein of 120 kDa	Cep120	112.58	988	Q7TSG1	368	CE120_MOUSE Centrosomal protein of 120 kDa OS=Mus musculus OX=10090 GN=Cep120 PE=1 SV=1	Q7TSG1	368	368	T	TQNGHEAEHSQKRVLTPIKEKTLTGPKSPRE	73.887	58.699	VLT(1)PIKEK	VLT(58.7)PIKEK	3	2	-0.039008	6108800	8504800	6448300	7.02063e+06	4384000	3726500	3343500	3818000	1.83882	0.0166158
Q7TSI1	Pleckstrin homology domain-containing family M member 1	Plekhm1	118.53	1074	Q7TSI1	433	PKHM1_MOUSE Pleckstrin homology domain-containing family M member 1 OS=Mus musculus OX=10090 GN=Plekhm1 PE=1 SV=1	Q7TSI1	433	433	S	KALEYGRVGPKLVVSSPTSPKGKSWISEDDF	124.07	124.07	LVVS(0.196)S(0.804)PT(0.041)S(0.959)PK	LVVS(-6.14)S(6.14)PT(-13.69)S(13.69)PK	5	2	0.057997	12997000	12406000	15235000	13546000		19080000	18176000	18628000	0.727185	0.0221265
Q80TM6	R3H domain-containing protein 2	R3hdm2	114.58	1044	Q80TM6;Q9DCB4	283;278	R3HD2_MOUSE R3H domain-containing protein 2 OS=Mus musculus OX=10090 GN=R3hdm2 PE=1 SV=2;ARP21_MOUSE cAMP-regulated phosphoprotein 21 OS=Mus musculus OX=10090 GN=Arpp21 PE=1 SV=2	Q80TM6	283	283	S	DNQMRVPLQDGRRSKSIEEREEEYQRVRERI	65.105	65.105	S(0.005)KS(0.995)IEEREEEYQR	S(-23.05)KS(23.05)IEEREEEY(-54.37)QR	3	3	0.10188	12279000	18117000	11800000	1.40653e+07	23355000	25045000	26955000	2.51183e+07	0.559963	0.0083698
Q80TV8	CLIP-associating protein 1	Clasp1	169.23	1535	Q80TV8	559	CLAP1_MOUSE CLIP-associating protein 1 OS=Mus musculus OX=10090 GN=Clasp1 PE=1 SV=2	Q80TV8	559	559	S	DSIVSLPQSDRSSSSSQESLNRPLSAKRSPT	73.76	71.872	SSS(0.015)S(0.013)S(0.967)QES(0.005)LNRPLSAK	S(-48.24)S(-48.24)S(-18.1)S(-18.84)S(18.1)QES(-22.81)LNRPLS(-35.06)AK	5	3	0.064501	11680000		10932000	11306000		20274000	18944000	19609000	0.576572	0.00833815
Q80TZ9	Arginine-glutamic acid dipeptide repeats protein	Rere	171.75	1558	Q80TZ9	613	RERE_MOUSE Arginine-glutamic acid dipeptide repeats protein OS=Mus musculus OX=10090 GN=Rere PE=1 SV=3	Q80TZ9	613	613	S	RASPINEDIRSSGRNSPSAASTSSNDSKAET	176.85	168.08	NS(1)PSAASTSSNDSK	NS(47.07)PS(-47.07)AAS(-99.56)T(-116.11)S(-129.09)S(-133.88)NDS(-140.81)K	2	2	0.13938	39302000	35238000	39088000	37876000	42433000	43910000	42612000	42985000	0.881145	0.021788
Q80U62	Run domain Beclin-1-interacting and cysteine-rich domain-containing protein	Rubcn	106.86	956	Q80U62	390	RUBIC_MOUSE Run domain Beclin-1-interacting and cysteine-rich domain-containing protein OS=Mus musculus OX=10090 GN=Rubcn PE=1 SV=2	Q80U62	390	390	S	EEGRQSQAGSVLRRSSFSEGQTAPVASGTKK	156.23	156.23	RS(0.009)S(0.99)FS(0.002)EGQTAPVASGTK	RS(-20.59)S(20.59)FS(-27.35)EGQT(-53.78)APVAS(-116.57)GT(-131.68)K	3	2	0.35152		37678000	37466000	37572000		23218000	26305000	24761500	1.51736	0.0142741
Q80U93	Nuclear pore complex protein Nup214	Nup214	212.98	2085	Q80U93	930	NU214_MOUSE Nuclear pore complex protein Nup214 OS=Mus musculus OX=10090 GN=Nup214 PE=1 SV=2	Q80U93	930	930	S	IESHTKPSPRVPGKLSPAKQAQLRNFLAKRK	106.79	93.766	VPGKLS(1)PAK	VPGKLS(93.77)PAK	6	2	0.037532	60898000	65283000	56136000	6.07723e+07	45242000	52825000	44147000	4.74047e+07	1.28199	0.0244478
Q80UU9	Membrane-associated progesterone receptor component 2	Pgrmc2	23.334	217	Q80UU9	205	PGRC2_MOUSE Membrane-associated progesterone receptor component 2 OS=Mus musculus OX=10090 GN=Pgrmc2 PE=1 SV=2	Q80UU9	205	205	T	YVGRLLKPGEEPSEYTDEEDTKDHSKQD___	260.32	182.4	LLKPGEEPSEYT(1)DEEDTKDHSK	LLKPGEEPS(-60.82)EY(-78.82)T(51.02)DEEDT(-51.02)KDHS(-71.85)K	12	4	-0.0035095	446150000	502550000	434850000	4.61183e+08	325220000	348560000	292360000	3.22047e+08	1.43204	0.00632598
Q80UW5	Serine/threonine-protein kinase MRCK gamma	Cdc42bpg	172.14	1551	Q80UW5	1481	MRCKG_MOUSE Serine/threonine-protein kinase MRCK gamma OS=Mus musculus OX=10090 GN=Cdc42bpg PE=1 SV=2	Q80UW5	1481	1481	S	QKSRGARSSGPQRPHSFSEAFRRPVSTGSDG	54.103	54.103	SSGPQRPHS(0.741)FS(0.259)EAFR	S(-45.98)S(-45.82)GPQRPHS(4.57)FS(-4.57)EAFR	9	3	0.67817	6023100	6401000	7778800	6734300	4540500		4520800	4530650	1.48639	0.0493621
Q80VP1	Epsin-1	Epn1	60.211	575	Q80VP1	469	EPN1_MOUSE Epsin-1 OS=Mus musculus OX=10090 GN=Epn1 PE=1 SV=3	Q80VP1	469	469	T	PPPAATPTPTPPTRKTPESFLGPNAALVDLD	111.65	77.464	T(0.999)PES(0.001)FLGPNAALVDLDSLVSRPGPTPPGSK	T(32.19)PES(-32.19)FLGPNAALVDLDS(-75.79)LVS(-76.57)RPGPT(-77.03)PPGS(-77.45)K	1	3	-0.2224	12281000	16039000	12214000	1.35113e+07		8046700	8150400	8098550	1.66837	0.0451839
Q80WC1	Ubinuclein-2	Ubn2	141.74	1314	Q80WC1	13	UBN2_MOUSE Ubinuclein-2 OS=Mus musculus OX=10090 GN=Ubn2 PE=1 SV=2	Q80WC1	13	13	S	___MAEPRRVAFISLSPVRRREADFAGAERE	97.69	97.69	VAFIS(0.001)LS(0.999)PVR	VAFIS(-28.66)LS(28.66)PVR	7	2	-0.15817	6175500	6206100	7088500	6.49003e+06	3589900	5611100	3688300	4.29643e+06	1.51056	0.038604
Q80WJ7	Protein LYRIC	Mtdh	63.845	579	Q80WJ7	565	LYRIC_MOUSE Protein LYRIC OS=Mus musculus OX=10090 GN=Mtdh PE=1 SV=1	Q80WJ7	565	565	S	NSVPPSQTKSETNWESPKQIKKKKKARRET_	173.72	162.68	SETNWES(1)PK	S(-137.67)ET(-100.73)NWES(100.73)PK	7	2	-0.19274	30350000	36709000	30349000	3.24693e+07	22724000	19846000	19611000	20727000	1.56652	0.00744245
Q80WQ6	Inactive rhomboid protein 2	Rhbdf2	93.433	827	Q80WQ6	197	RHDF2_MOUSE Inactive rhomboid protein 2 OS=Mus musculus OX=10090 GN=Rhbdf2 PE=1 SV=1	Q80WQ6	197	197	S	LTPGVLSLTSFTSVRSGYSHLPRRKRISVAH	69.275	69.275	S(0.999)GYS(0.001)HLPR	S(29.43)GY(-44.5)S(-29.43)HLPR	1	2	0.46859	5107400	5287100	5409000	5.26783e+06	4413100		4402500	4407800	1.19512	0.00472627
Q80X50	Ubiquitin-associated protein 2-like	Ubap2l	116.8	1107	Q80X50	116	UBP2L_MOUSE Ubiquitin-associated protein 2-like OS=Mus musculus OX=10090 GN=Ubap2l PE=1 SV=1	Q80X50	116	116	S	KKKGVSGQKDGGQTESNEEGKENRDRDRDYS	212.34	153.36	DGGQTES(1)NEEGKENR	DGGQT(-69.12)ES(69.12)NEEGKENR	7	2	-2.7092	13986000	14093000	10613000	1.28973e+07		21256000	20751000	21003500	0.614056	0.0121261
Q80X82	Symplekin	Sympk	142.28	1284	Q80X82	1256	SYMPK_MOUSE Symplekin OS=Mus musculus OX=10090 GN=Sympk PE=1 SV=1	Q80X82	1256	1256	S	PKEAAAVGSSSKDERSPQNLSHAVEEALKTS	132.83	110.26	DERS(1)PQNLSHAVEEALK	DERS(54.55)PQNLS(-54.55)HAVEEALK	4	3	0.04899	48788000		54836000	51812000		34058000	35183000	34620500	1.49657	0.0305522
Q80XP8	Protein FAM76B	Fam76b	38.555	339	Q80XP8	215	FA76B_MOUSE Protein FAM76B OS=Mus musculus OX=10090 GN=Fam76b PE=1 SV=1	Q80XP8	215	215	T	LWKQSHKSSAAIQNETPKKKPKLESKPSNGD	154.72	98.676	SSAAIQNET(1)PKK	S(-87.51)S(-87.51)AAIQNET(87.51)PKK	9	2	0.51385	25201000	19821000	17818000	2.09467e+07	11735000	15493000	13759000	1.36623e+07	1.53317	0.0413755
Q80XQ2	TBC1 domain family member 5	Tbc1d5	91.836	815	Q80XQ2	568	TBCD5_MOUSE TBC1 domain family member 5 OS=Mus musculus OX=10090 GN=Tbc1d5 PE=1 SV=2	Q80XQ2	568	568	S	KGQSSKTISSSPSIESLPGGREFTGSPPPSA	68.168	68.168	T(0.001)IS(0.137)S(0.668)S(0.136)PS(0.066)IES(0.992)LPGGR	T(-26.86)IS(-6.89)S(6.89)S(-6.89)PS(-10.63)IES(20.26)LPGGR	10	2	0.2928		5324300	4721700	5023000		9762100	8640400	9201250	0.545904	0.0224394
Q80Y19	Rho GTPase-activating protein 11A	Arhgap11a	108.43	987	Q80Y19	758	RHGBA_MOUSE Rho GTPase-activating protein 11A OS=Mus musculus OX=10090 GN=Arhgap11a PE=1 SV=2	Q80Y19	758	758	S	AVLSKPRPQRLSRQQSLVEKCDSVAPGALQV	61.161	61.161	QQS(1)LVEK	QQS(61.16)LVEK	3	2	0.29947		6620700	6036800	6328750	9666900		9963200	9815050	0.644801	0.00870359
Q80YV2	Nuclear-interacting partner of ALK	Zc3hc1	55.196	501	Q80YV2	24	NIPA_MOUSE Nuclear-interacting partner of ALK OS=Mus musculus OX=10090 GN=Zc3hc1 PE=1 SV=1	Q80YV2	24	24	S	LFAASIEKTWGSVVRSPEGTPQKVRELIDEG	64.73	64.73	S(1)PEGTPQK	S(41.01)PEGT(-41.01)PQK	1	2	-0.4076	22982000	23400000	27141000	2.45077e+07	12455000	13592000	19029000	1.50253e+07	1.63109	0.0173055
Q80Z37	E3 ubiquitin-protein ligase Topors	Topors	117.08	1033	Q80Z37	585	TOPRS_MOUSE E3 ubiquitin-protein ligase Topors OS=Mus musculus OX=10090 GN=Topors PE=1 SV=1	Q80Z37	585	585	S	PAPRDSSSTRGDRVCSPYNHRHRKGGRSRSS	109.44	109.44	VCS(1)PYNHR	VCS(67.04)PY(-67.04)NHR	3	2	0.21512	43208000	50457000	40372000	44679000	35896000	32723000	30634000	3.30843e+07	1.35046	0.0262793
Q8BGC0	HIV Tat-specific factor 1 homolog	Htatsf1	86.239	757	Q8BGC0	455	HTSF1_MOUSE HIV Tat-specific factor 1 homolog OS=Mus musculus OX=10090 GN=Htatsf1 PE=1 SV=1	Q8BGC0	455	455	S	ESEGDASEKDAKEGGSDGDHPEREGGEGCSK	131.36	74.733	EGGS(1)DGDHPER	EGGS(74.73)DGDHPER	4	2	0.12079	80313000	84755000	73917000	7.96617e+07	52415000	51133000	70549000	5.80323e+07	1.37271	0.0367999
Q8BH74	Nuclear pore complex protein Nup107	Nup107	106.72	926	Q8BH74	11	NU107_MOUSE Nuclear pore complex protein Nup107 OS=Mus musculus OX=10090 GN=Nup107 PE=1 SV=1	Q8BH74	11	11	S	_____MDRSGFGGMSSPVIRDAEVTRTARKH	149.3	149.3	SGFGGMS(0.054)S(0.946)PVIR	S(-126.97)GFGGMS(-12.47)S(12.47)PVIR	8	2	0.30738	18514000	17456000	16291000	1.74203e+07	9438100	11112000	10491000	1.0347e+07	1.68361	0.00093285
Q8BH74	Nuclear pore complex protein Nup107	Nup107	106.72	926	Q8BH74	87	NU107_MOUSE Nuclear pore complex protein Nup107 OS=Mus musculus OX=10090 GN=Nup107 PE=1 SV=1	Q8BH74	87	87	S	LRHPDISYILGTEGRSPRHTQSSGYLGNLSM	171.47	147.06	HPDISYILGT(0.007)EGRS(0.993)PR	HPDIS(-81.64)Y(-121.24)ILGT(-21.33)EGRS(21.33)PR	14	3	0.18724	67365000	66696000	55753000	6.32713e+07		47995000	43337000	45666000	1.38552	0.0420969
Q8BIE6	FERM domain-containing protein 4A	Frmd4a	113.88	1020	Q8BIE6	590	FRM4A_MOUSE FERM domain-containing protein 4A OS=Mus musculus OX=10090 GN=Frmd4a PE=1 SV=2	Q8BIE6	590	590	S	EGLRQLHYHRTDYDKSPLKPKMWSESSLDEP	72.209	71.879	TDYDKS(1)PLKPK	T(-63.47)DY(-47.03)DKS(47.03)PLKPK	6	3	0.18322	5972800	7228400	7989300	7063500	10506000	11180000	10583000	1.07563e+07	0.656683	0.00411474
Q8BIE6	FERM domain-containing protein 4A	Frmd4a	113.88	1020	Q8BIE6	785	FRM4A_MOUSE FERM domain-containing protein 4A OS=Mus musculus OX=10090 GN=Frmd4a PE=1 SV=2	Q8BIE6	785	785	S	QRQRAAGALGSASSGSMPNLAARSGAASTGG	88.945	53.998	AAGALGSAS(0.024)S(0.077)GS(0.898)MPNLAAR	AAGALGS(-34.31)AS(-15.73)S(-10.65)GS(10.65)MPNLAAR	12	2	-0.31224	27248000	26374000	26193000	26605000		22817000	21238000	22027500	1.20781	0.00797537
Q8BKR5	Protein phosphatase 1 regulatory subunit 37	Ppp1r37	77.573	712	Q8BKR5	582	PPR37_MOUSE Protein phosphatase 1 regulatory subunit 37 OS=Mus musculus OX=10090 GN=Ppp1r37 PE=1 SV=1	Q8BKR5	582	582	S	PPSSPSSPTEQRISVSSPGRGHKVFVVTRVE	74.841	73.885	ISVS(0.781)S(0.219)PGR	IS(-57.51)VS(5.53)S(-5.53)PGR	4	2	0.25651	4071000	4927900		4499450	7084400	7802100	6300900	7.06247e+06	0.637093	0.0284211
Q8BLH7	HIRA-interacting protein 3	Hirip3	65.214	601	Q8BLH7	96	HIRP3_MOUSE HIRA-interacting protein 3 OS=Mus musculus OX=10090 GN=Hirip3 PE=1 SV=1	Q8BLH7	96	96	S	PAPCSDPKKKRFRFNSESESSSSPSSPDGSG	49.09	42.057	FNS(0.854)ES(0.124)ES(0.01)S(0.004)S(0.005)S(0.002)PS(0.001)SPDGSGPSTK	FNS(8.38)ES(-8.38)ES(-19.17)S(-23.23)S(-22.66)S(-26.51)PS(-30.04)S(-33.21)PDGS(-38.06)GPS(-41.16)T(-41.16)K	3	2	-0.48657	12774000	14440000		13607000	11347000	10503000	9749900	10533300	1.29181	0.0374786
Q8BP27	Swi5-dependent recombination DNA repair protein 1 homolog	Sfr1	35.182	319	Q8BP27	129	SFR1_MOUSE Swi5-dependent recombination DNA repair protein 1 homolog OS=Mus musculus OX=10090 GN=Sfr1 PE=1 SV=2	Q8BP27	129	129	T	PSPHSNSSGKQPLSGTPKERLKKARSSSHSF	59.198	58.172	QPLS(0.007)GT(0.993)PK	QPLS(-21.76)GT(21.76)PK	6	2	-0.34337	17640000	19645000	16847000	18044000	10979000	11664000	14993000	1.25453e+07	1.4383	0.0211646
Q8BP27	Swi5-dependent recombination DNA repair protein 1 homolog	Sfr1	35.182	319	Q8BP27	67	SFR1_MOUSE Swi5-dependent recombination DNA repair protein 1 homolog OS=Mus musculus OX=10090 GN=Sfr1 PE=1 SV=2	Q8BP27	67	67	S	PPTSPAVPQTRENPPSPPTSPAAPQPRENPP	143.09	143.09	ENPPS(1)PPT(0.083)S(0.917)PAAPQPR	ENPPS(44.53)PPT(-10.42)S(10.42)PAAPQPR	5	2	-0.16393	145990000	183930000	169280000	166400000	112720000	136060000	133390000	127390000	1.30622	0.0425178
Q8BQ33	Treslin	Ticrr	208.33	1889	Q8BQ33	970	TICRR_MOUSE Treslin OS=Mus musculus OX=10090 GN=Ticrr PE=1 SV=2	Q8BQ33	970	970	T	TFQGYCKLLTKSVAETPVHKQISRRLLHRQI	83.182	83.182	SVAET(1)PVHK	S(-77.22)VAET(77.22)PVHK	5	2	0.13384	10887000	9813300	8863700	9.85467e+06	7740100	7740600	6740600	7407100	1.33044	0.0220034
Q8BQ33	Treslin	Ticrr	208.33	1889	Q8BQ33	599	TICRR_MOUSE Treslin OS=Mus musculus OX=10090 GN=Ticrr PE=1 SV=2	Q8BQ33	599	599	S	VARLNVKAQKLHPDGSPDTAVEKGLQKAVIG	55.755	55.755	LHPDGS(0.986)PDT(0.014)AVEK	LHPDGS(18.58)PDT(-18.58)AVEK	6	2	-1.2469		17886000	19128000	18507000	14700000		15151000	14925500	1.23996	0.0323848
Q8BRT1	CLIP-associating protein 2	Clasp2	140.74	1286	Q8BRT1	1004	CLAP2_MOUSE CLIP-associating protein 2 OS=Mus musculus OX=10090 GN=Clasp2 PE=1 SV=1	Q8BRT1	1004	1004	S	ALDNKASLLHSMPLHSSPRSRDYNPYNYSDS	80.361	80.361	ASLLHSMPLHS(0.5)S(0.5)PR	AS(-70.22)LLHS(-45.97)MPLHS(0)S(0)PR	11	3	0.95675	10312000		9881700	10096850		7513500	6098200	6805850	1.48355	0.0469792
Q8BRT1	CLIP-associating protein 2	Clasp2	140.74	1286	Q8BRT1	1005	CLAP2_MOUSE CLIP-associating protein 2 OS=Mus musculus OX=10090 GN=Clasp2 PE=1 SV=1	Q8BRT1	1005	1005	S	LDNKASLLHSMPLHSSPRSRDYNPYNYSDSI	80.361	80.361	ASLLHSMPLHS(0.5)S(0.5)PR	AS(-70.22)LLHS(-45.97)MPLHS(0)S(0)PR	12	3	0.95675	10312000		9881700	10096850		7513500	6098200	6805850	1.48355	0.0469792
Q8BTI8	Serine/arginine repetitive matrix protein 2	Srrm2	294.84	2703	Q8BTI8	1453	SRRM2_MOUSE Serine/arginine repetitive matrix protein 2 OS=Mus musculus OX=10090 GN=Srrm2 PE=1 SV=3	Q8BTI8	1453	1453	S	SSPEPKALPQTPRARSHSPSSPERNNKSVTP	150.8	61.957	ARS(1)HS(1)PS(1)S(1)PER	ARS(61.96)HS(61.96)PS(61.96)S(61.96)PER	3	2	0.74355	230740000	224020000	227730000	2.27497e+08	190680000	205720000	206340000	2.00913e+08	1.13231	0.00831344
Q8BTI8	Serine/arginine repetitive matrix protein 2	Srrm2	294.84	2703	Q8BTI8	1455	SRRM2_MOUSE Serine/arginine repetitive matrix protein 2 OS=Mus musculus OX=10090 GN=Srrm2 PE=1 SV=3	Q8BTI8	1455	1455	S	PEPKALPQTPRARSHSPSSPERNNKSVTPQR	150.8	61.957	ARS(1)HS(1)PS(1)S(1)PER	ARS(61.96)HS(61.96)PS(61.96)S(61.96)PER	5	2	0.74355	313940000	330010000	330370000	3.24773e+08	278160000	302190000	298770000	293040000	1.10829	0.0265773
Q8BTI8	Serine/arginine repetitive matrix protein 2	Srrm2	294.84	2703	Q8BTI8	1048	SRRM2_MOUSE Serine/arginine repetitive matrix protein 2 OS=Mus musculus OX=10090 GN=Srrm2 PE=1 SV=3	Q8BTI8	1048	1048	S	WPDTSSPEVMQTQVESPLLQSKSQTSPKGSL	93.166	93.166	GHTQTWPDTSSPEVMQT(0.004)QVES(0.996)PLLQSK	GHT(-77.03)QT(-77.03)WPDT(-61.03)S(-61.03)S(-56.45)PEVMQT(-24.51)QVES(24.51)PLLQS(-34.73)K	21	3	-0.073025	33123000	34814000	35440000	34459000	23137000	27172000	29714000	2.66743e+07	1.29184	0.0187237
Q8BTI8	Serine/arginine repetitive matrix protein 2	Srrm2	294.84	2703	Q8BTI8	1457	SRRM2_MOUSE Serine/arginine repetitive matrix protein 2 OS=Mus musculus OX=10090 GN=Srrm2 PE=1 SV=3	Q8BTI8	1457	1457	S	PKALPQTPRARSHSPSSPERNNKSVTPQRER	135.63	61.957	ARS(1)HS(1)PS(1)S(1)PER	ARS(61.96)HS(61.96)PS(61.96)S(61.96)PER	7	2	0.74355	41823000	47013000		44418000		32047000	29111000	30579000	1.45257	0.0434135
Q8BTI8	Serine/arginine repetitive matrix protein 2	Srrm2	294.84	2703	Q8BTI8	2404	SRRM2_MOUSE Serine/arginine repetitive matrix protein 2 OS=Mus musculus OX=10090 GN=Srrm2 PE=1 SV=3	Q8BTI8	2404	2404	S	ASSQSLLPPAQDRPRSPVPSAFSDQSRSVVQ	170.19	106.42	S(1)PVPSAFSDQSR	S(52.44)PVPS(-52.44)AFS(-79.93)DQS(-88.03)R	1	2	-0.24947	147720000	129430000	137560000	1.38237e+08	56818000	78577000	91378000	75591000	1.82875	0.0053295
Q8BTI8	Serine/arginine repetitive matrix protein 2	Srrm2	294.84	2703	Q8BTI8	434	SRRM2_MOUSE Serine/arginine repetitive matrix protein 2 OS=Mus musculus OX=10090 GN=Srrm2 PE=1 SV=3	Q8BTI8	434	434	S	CPPSPQPTKGSRHASSSPESLKPTPAPGSRR	147.08	94.594	HAS(1)S(1)S(1)PES(1)LKPTPAPGSR	HAS(81.31)S(71.93)S(66.55)PES(40.43)LKPT(-40.43)PAPGS(-56.4)R	4	3	0.023214	269730000	318580000	289790000	292700000	330220000	389900000	399150000	373090000	0.784529	0.0358236
Q8BTI8	Serine/arginine repetitive matrix protein 2	Srrm2	294.84	2703	Q8BTI8	1628	SRRM2_MOUSE Serine/arginine repetitive matrix protein 2 OS=Mus musculus OX=10090 GN=Srrm2 PE=1 SV=3	Q8BTI8	1628	1628	S	SSPEHAPKSRTARRGSRSSIEPKTKSHTPPR	69.878	69.878	RGS(0.918)RS(0.656)S(0.425)IEPK	RGS(8.47)RS(2.23)S(-2.23)IEPK	3	2	-0.063841		457540000	446880000	452210000	397100000	417830000	380690000	398540000	1.13467	0.0338232
Q8BTI8	Serine/arginine repetitive matrix protein 2	Srrm2	294.84	2703	Q8BTI8	1878	SRRM2_MOUSE Serine/arginine repetitive matrix protein 2 OS=Mus musculus OX=10090 GN=Srrm2 PE=1 SV=3	Q8BTI8	1878	1878	S	RSRSRASPVSRRRSRSRTPPVTRRRSRSRTP	126.12	110.31	S(1)RT(1)PPVTR	S(84.61)RT(68.22)PPVT(-68.22)R	1	2	-0.22023	2050500000	1965700000	1872300000	1.96283e+09	1555100000	1650700000	1599600000	1601800000	1.22539	0.00347978
Q8BTI8	Serine/arginine repetitive matrix protein 2	Srrm2	294.84	2703	Q8BTI8	349	SRRM2_MOUSE Serine/arginine repetitive matrix protein 2 OS=Mus musculus OX=10090 GN=Srrm2 PE=1 SV=3	Q8BTI8	349	349	S	PYEDKDKKEKSAVRPSPSPERSSTGPELPAP	97.203	54.768	SAVRPS(1)PS(1)PER	S(-44.86)AVRPS(44.86)PS(46.64)PER	6	3	0.37166	817510000	1001400000	966290000	928400000	703510000	725370000	745000000	7.24627e+08	1.28121	0.0240937
Q8BTI8	Serine/arginine repetitive matrix protein 2	Srrm2	294.84	2703	Q8BTI8	1518	SRRM2_MOUSE Serine/arginine repetitive matrix protein 2 OS=Mus musculus OX=10090 GN=Srrm2 PE=1 SV=3	Q8BTI8	1518	1518	S	GKPSASPQERSESDSSPDSKPKTRTPLRQRS	115.04	105.19	SESDS(0.003)S(0.988)PDS(0.009)KPK	S(-88.07)ES(-59.58)DS(-25.39)S(20.57)PDS(-20.57)KPK	6	2	-0.93723	89216000	94168000	91979000	9.17877e+07	51227000	64676000	57533000	57812000	1.58769	0.00120209
Q8BTI8	Serine/arginine repetitive matrix protein 2	Srrm2	294.84	2703	Q8BTI8	1390	SRRM2_MOUSE Serine/arginine repetitive matrix protein 2 OS=Mus musculus OX=10090 GN=Srrm2 PE=1 SV=3	Q8BTI8	1390	1390	T	RSSSASPELKDGLPRTPSRRSRSGSSPGLRD	119.74	119.74	DGLPRT(1)PSR	DGLPRT(41.2)PS(-41.2)R	6	2	0.54434	139780000	151860000	146140000	1.45927e+08	115910000	125170000	112260000	117780000	1.23898	0.00560455
Q8BTI8	Serine/arginine repetitive matrix protein 2	Srrm2	294.84	2703	Q8BTI8	700	SRRM2_MOUSE Serine/arginine repetitive matrix protein 2 OS=Mus musculus OX=10090 GN=Srrm2 PE=1 SV=3	Q8BTI8	700	700	S	ARRGRSRSRTPARRRSRSRSLVRRGRSHSRT	44.89	44.89	S(1)RS(1)RS(1)LVR	S(44.89)RS(44.89)RS(44.89)LVR	1	2	3.7959	103110000	105670000	119850000	1.09543e+08		151200000	172090000	161645000	0.677678	0.0148501
Q8BTI8	Serine/arginine repetitive matrix protein 2	Srrm2	294.84	2703	Q8BTI8	702	SRRM2_MOUSE Serine/arginine repetitive matrix protein 2 OS=Mus musculus OX=10090 GN=Srrm2 PE=1 SV=3	Q8BTI8	702	702	S	RGRSRSRTPARRRSRSRSLVRRGRSHSRTPQ	44.89	44.89	S(1)RS(1)RS(1)LVR	S(44.89)RS(44.89)RS(44.89)LVR	3	2	3.7959	103110000	105670000	119850000	1.09543e+08		151200000	172090000	161645000	0.677678	0.0148501
Q8BTI8	Serine/arginine repetitive matrix protein 2	Srrm2	294.84	2703	Q8BTI8	704	SRRM2_MOUSE Serine/arginine repetitive matrix protein 2 OS=Mus musculus OX=10090 GN=Srrm2 PE=1 SV=3	Q8BTI8	704	704	S	RSRSRTPARRRSRSRSLVRRGRSHSRTPQRR	44.89	44.89	S(1)RS(1)RS(1)LVR	S(44.89)RS(44.89)RS(44.89)LVR	5	2	3.7959	103110000	105670000	119850000	1.09543e+08		151200000	172090000	161645000	0.677678	0.0148501
Q8BTM8	Filamin-A	Flna	281.22	2647	Q8BTM8	2336	FLNA_MOUSE Filamin-A OS=Mus musculus OX=10090 GN=Flna PE=1 SV=5	Q8BTM8	2336	2336	T	FVVPVASPSGDARRLTVSSLQESGLKVNQPA	73.279	66.826	RLT(0.999)VSSLQESGLK	RLT(35.74)VS(-35.74)S(-35.74)LQES(-45.99)GLK	3	2	1.6132	5174200	6004300	5123600	5.43403e+06	3107600	3089900	3345800	3181100	1.70823	0.00162376
Q8BTW9	Serine/threonine-protein kinase PAK 4	Pak4	64.622	593	Q8BTW9	104	PAK4_MOUSE Serine/threonine-protein kinase PAK 4 OS=Mus musculus OX=10090 GN=Pak4 PE=1 SV=1	Q8BTW9	104	104	S	FENMSVTRSNSLRRESPPPPARAHQENGMLE	120.55	115.92	RES(1)PPPPAR	RES(115.92)PPPPAR	3	2	-0.19012	19623000	19927000	20390000	19980000	12798000	16284000	16375000	1.51523e+07	1.31861	0.0157536
Q8BTY2	Sodium bicarbonate cotransporter 3	Slc4a7	116.51	1034	Q8BTY2	960	S4A7_MOUSE Sodium bicarbonate cotransporter 3 OS=Mus musculus OX=10090 GN=Slc4a7 PE=1 SV=2	Q8BTY2	960	960	S	LQDDEDTVHLPFERGSLLQIPVKTLKYSIDP	110.08	93.345	GS(1)LLQIPVK	GS(93.35)LLQIPVK	2	2	0.028158	37933000	46629000	36647000	40403000	24651000	31896000	27209000	2.79187e+07	1.44717	0.029987
Q8BUV3	Gephyrin	Gphn	83.281	769	Q8BUV3	328	GEPH_MOUSE Gephyrin OS=Mus musculus OX=10090 GN=Gphn PE=1 SV=2	Q8BUV3	328	328	S	CSSTYSVSEVQSRCSSKENILRASHSAVDIT	50.95	44.543	CS(0.006)S(0.994)KENILR	CS(-21.9)S(21.9)KENILR	3	2	-0.70137	29219000	35974000	22799000	2.93307e+07	19397000	14130000	16502000	1.66763e+07	1.75882	0.0366281
Q8BVE8	Histone-lysine N-methyltransferase NSD2	Nsd2	152.25	1365	Q8BVE8	408	NSD2_MOUSE Histone-lysine N-methyltransferase NSD2 OS=Mus musculus OX=10090 GN=Nsd2 PE=1 SV=2	Q8BVE8	408	408	S	EDIPTKRRRRTKRSSSAENQEGDPGTDKSTP	106.57	102.89	S(0.006)S(0.006)S(0.988)AENQEGDPGTDK	S(-22.31)S(-22.31)S(22.31)AENQEGDPGT(-90.53)DK	3	2	1.1039	14119000	18152000	14119000	1.54633e+07	19007000	20612000	21321000	2.03133e+07	0.761241	0.0324346
Q8BVY0	Ribosomal L1 domain-containing protein 1	Rsl1d1	50.421	452	Q8BVY0	360	RL1D1_MOUSE Ribosomal L1 domain-containing protein 1 OS=Mus musculus OX=10090 GN=Rsl1d1 PE=1 SV=1	Q8BVY0	360	360	T	EECEEAIPQLVPIGETPDKENVKMQENITGK	90.946	90.946	VTEECEEAIPQLVPIGET(1)PDKENVK	VT(-84.47)EECEEAIPQLVPIGET(84.47)PDKENVK	18	3	-0.44535	111330000	114090000	106920000	110780000	67591000	88277000	88303000	8.13903e+07	1.36109	0.0151359
Q8BWG8	Beta-arrestin-1	Arrb1	46.972	418	Q8BWG8	410	ARRB1_MOUSE Beta-arrestin-1 OS=Mus musculus OX=10090 GN=Arrb1 PE=1 SV=1	Q8BWG8	410	410	T	RLKGMKDDKDEEDDGTGSPHLNNR_______	59.212	47.175	GMKDDKDEEDDGT(0.615)GS(0.385)PHLNNR	GMKDDKDEEDDGT(2.03)GS(-2.03)PHLNNR	13	4	-0.23989	6252300		6368600	6310450		5238200	5617200	5427700	1.16264	0.0469035
Q8BX65	MyoD family inhibitor domain-containing protein	Mdfic	26.093	247	Q8BX65	141	MDFIC_MOUSE MyoD family inhibitor domain-containing protein OS=Mus musculus OX=10090 GN=Mdfic PE=1 SV=1	Q8BX65	141	141	S	APVSQKMHRKIQSSLSVNNDISKKSKVNAVF	50.827	50.827	IQS(0.008)S(0.077)LS(0.897)VNNDIS(0.018)K	IQS(-20.65)S(-10.64)LS(10.64)VNNDIS(-16.93)K	6	2	-1.2395		3029300	3336500	3182900		5808300	6613700	6211000	0.512462	0.0196632
Q8BX70	Vacuolar protein sorting-associated protein 13C	Vps13c	420.08	3748	Q8BX70	736	VP13C_MOUSE Vacuolar protein sorting-associated protein 13C OS=Mus musculus OX=10090 GN=Vps13c PE=1 SV=2	Q8BX70	736	736	S	QLNSKDQGAQKTANASLEEIIDKAYDKFDVE	84.508	84.508	TANAS(1)LEEIIDK	T(-58.53)ANAS(58.53)LEEIIDK	5	2	0.084861	4731100	4728000	3940700	4466600		2873200	2581000	2727100	1.63786	0.0164567
Q8BYY4	Tetratricopeptide repeat protein 39B	Ttc39b	70.292	617	Q8BYY4	29	TT39B_MOUSE Tetratricopeptide repeat protein 39B OS=Mus musculus OX=10090 GN=Ttc39b PE=1 SV=1	Q8BYY4	29	29	S	EDIFEDALETISRSPSDMATSGFHFVPCETK	78.378	50.752	S(0.169)PS(0.83)DMAT(0.001)S(0.001)GFHFVPCETK	S(-6.91)PS(6.91)DMAT(-30.76)S(-30.76)GFHFVPCET(-49.31)K	3	3	0.011418	7391900	6967500	8321000	7.56013e+06	11290000	13380000		12335000	0.612901	0.0144945
Q8BZ47	Zinc finger protein 609	Znf609	151.12	1413	Q8BZ47	575	ZN609_MOUSE Zinc finger protein 609 OS=Mus musculus OX=10090 GN=Znf609 PE=1 SV=2	Q8BZ47	575	575	S	PARSATPKVRLVEPHSPSPSSKFSTKGLCKK	137.93	119.54	LVEPHS(0.997)PS(0.003)PS(0.001)SK	LVEPHS(25.64)PS(-25.64)PS(-31.9)S(-40.2)K	6	2	0.26843	35256000	38913000	34754000	3.63077e+07	30374000	32046000	30846000	3.10887e+07	1.16787	0.0204296
Q8BZ47	Zinc finger protein 609	Znf609	151.12	1413	Q8BZ47	757	ZN609_MOUSE Zinc finger protein 609 OS=Mus musculus OX=10090 GN=Znf609 PE=1 SV=2	Q8BZ47	757	757	S	SPLTPGKVCRAEEGKSPFRDAAGDGIKVESL	155.99	114.24	AEEGKS(1)PFR	AEEGKS(114.24)PFR	6	2	0.75405	17352000	20183000	21878000	1.98043e+07	13200000	13858000	15128000	14062000	1.40836	0.0161584
Q8BZ47	Zinc finger protein 609	Znf609	151.12	1413	Q8BZ47	467	ZN609_MOUSE Zinc finger protein 609 OS=Mus musculus OX=10090 GN=Znf609 PE=1 SV=2	Q8BZ47	467	467	S	SSSEDSKGSKRVRTNSMGSATGPLPGTKVEP	104.23	104.23	T(0.002)NS(0.998)MGSATGPLPGTK	T(-27)NS(27)MGS(-45.89)AT(-68.19)GPLPGT(-89.07)K	3	2	0.93767	6084600		8954900	7519750	12312000	13188000	11015000	1.21717e+07	0.617808	0.0406583
Q8C052	Microtubule-associated protein 1S	Map1s	102.94	973	Q8C052	462	MAP1S_MOUSE Microtubule-associated protein 1S OS=Mus musculus OX=10090 GN=Map1s PE=1 SV=2	Q8C052	462	462	S	PVVTTHDLEAPSRANSQDSLASRDSARKEPV	78.814	73.877	ANS(1)QDSLASR	ANS(42.88)QDS(-42.88)LAS(-55.05)R	3	2	-0.17495	55169000	72014000		63591500	38930000	37417000	44146000	4.01643e+07	1.58328	0.0411856
Q8C1D8	Protein IWS1 homolog	Iws1	85.247	766	Q8C1D8	384	IWS1_MOUSE Protein IWS1 homolog OS=Mus musculus OX=10090 GN=Iws1 PE=1 SV=1	Q8C1D8	384	384	S	DVVSDKSGKRETTVASDSEEEAGKEESSVKK	58.349	58.349	ET(0.023)T(0.067)VAS(0.915)DS(0.994)EEEAGKEES(0.001)SVK	ET(-16.47)T(-11.5)VAS(11.5)DS(25.71)EEEAGKEES(-32.84)S(-36.78)VK	6	2	-0.77439	28376000	31409000		29892500	20723000	18400000	20510000	1.98777e+07	1.50382	0.00660901
Q8C1D8	Protein IWS1 homolog	Iws1	85.247	766	Q8C1D8	667	IWS1_MOUSE Protein IWS1 homolog OS=Mus musculus OX=10090 GN=Iws1 PE=1 SV=1	Q8C1D8	667	667	S	EQRDLEQMPQRRRLSSTGGQTPRRDLEKVLT	124.12	107.52	LSS(1)TGGQTPR	LS(-39.05)S(37.08)T(-37.08)GGQT(-60.45)PR	3	2	-0.66969	33560000	87856000	59699000	6.03717e+07	113020000	121100000	113920000	1.16013e+08	0.520386	0.0248316
Q8C1Z8	tRNA methyltransferase 10 homolog A	Trmt10a	37.965	328	Q8C1Z8	21	TM10A_MOUSE tRNA methyltransferase 10 homolog A OS=Mus musculus OX=10090 GN=Trmt10a PE=2 SV=2	Q8C1Z8	21	21	T	LPASIESPNVEEKLGTSDGEEERQEPRVDAG	90.561	54.09	LGT(0.857)S(0.143)DGEEERQEPR	LGT(7.77)S(-7.77)DGEEERQEPR	3	2	0.31836	30672000		32030000	31351000		44121000	46171000	45146000	0.694436	0.0078501
Q8C3J5	Dedicator of cytokinesis protein 2	Dock2	211.7	1828	Q8C3J5	1674	DOCK2_MOUSE Dedicator of cytokinesis protein 2 OS=Mus musculus OX=10090 GN=Dock2 PE=1 SV=3	Q8C3J5	1674	1674	T	KVPAESFDLESAPPKTPKVEEEPISPGSTLP	110.57	88.765	VPAESFDLESAPPKT(1)PK	VPAES(-68.38)FDLES(-40.52)APPKT(40.52)PK	15	3	0.32015		8353300	10889000	9621150	16022000	20055000	16656000	1.75777e+07	0.547351	0.0238817
Q8C3P7	N6-adenosine-methyltransferase subunit METTL3	Mettl3	64.615	580	Q8C3P7	43	MTA70_MOUSE N6-adenosine-methyltransferase subunit METTL3 OS=Mus musculus OX=10090 GN=Mettl3 PE=1 SV=2	Q8C3P7	43	43	S	QDSGHLDLRNPEAALSPTFRSDSPVPTAPTS	106.42	94.09	NPEAALS(0.838)PT(0.162)FR	NPEAALS(7.15)PT(-7.15)FR	7	2	-0.082406	2079500	2331800	2577300	2.32953e+06	3093000	3829600	4149200	3690600	0.631207	0.0167509
Q8C4S8	DENN domain-containing protein 2A	Dennd2a	113.09	1000	Q8C4S8	497	DEN2A_MOUSE DENN domain-containing protein 2A OS=Mus musculus OX=10090 GN=Dennd2a PE=1 SV=1	Q8C4S8	497	497	S	AIYEARRGKKRVKRLSQSTESNSGKVTDENS	137.53	123.76	RLS(1)QSTESNSGK	RLS(35.65)QS(-35.65)T(-44.87)ES(-81.44)NS(-106.77)GK	3	2	0.038592	37523000	43430000	34905000	3.86193e+07	50991000	51912000	69304000	5.74023e+07	0.672783	0.0439493
Q8C551	RAD51-associated protein 1	Rad51ap1	36.227	337	Q8C551	19	R51A1_MOUSE RAD51-associated protein 1 OS=Mus musculus OX=10090 GN=Rad51ap1 PE=1 SV=2	Q8C551	19	19	S	PTRNRKPINYSQFEDSGNDSDDDFISSSTPV	68.074	68.074	KPINY(0.006)S(0.017)QFEDS(0.976)GNDS(0.976)DDDFIS(0.015)S(0.007)S(0.003)T(0.001)PVNK	KPINY(-27.03)S(-21.21)QFEDS(21.21)GNDS(21.21)DDDFIS(-22.13)S(-27.03)S(-31.75)T(-36.3)PVNK	11	3	0.83696	40356000	44257000		42306500	60372000		59739000	60055500	0.704457	0.0121688
Q8C551	RAD51-associated protein 1	Rad51ap1	36.227	337	Q8C551	276	R51A1_MOUSE RAD51-associated protein 1 OS=Mus musculus OX=10090 GN=Rad51ap1 PE=1 SV=2	Q8C551	276	276	S	VGLPSEATRKPAIMCSPSAESKRPKWVPPAA	84.085	84.085	KPAIMCS(0.98)PS(0.02)AESK	KPAIMCS(16.86)PS(-16.86)AES(-41.86)K	7	2	-0.89107	13009000	14748000	13562000	13773000	10485000	8969300		9727150	1.41593	0.0187769
Q8C5K5	Uncharacterized protein CXorf38 homolog		36.588	320	Q8C5K5	315	CX038_MOUSE Uncharacterized protein CXorf38 homolog OS=Mus musculus OX=10090 PE=1 SV=1	Q8C5K5	315	315	T	HLQHQKQTSKDAGRQTPERKA__________	118.88	88.338	DAGRQT(1)PER	DAGRQT(88.34)PER	6	3	-0.66475	229980000	285390000	264120000	259830000	209130000	201350000	219270000	2.09917e+08	1.23778	0.0422045
Q8C735	Protein lin-9 homolog	Lin9	61.758	542	Q8C735	96	LIN9_MOUSE Protein lin-9 homolog OS=Mus musculus OX=10090 GN=Lin9 PE=1 SV=2	Q8C735	96	96	T	QRVAMIPQKFTATMSTPDKKASQKIGFRLRN	147.39	147.39	FTATMS(0.15)T(0.85)PDKK	FT(-104.36)AT(-37.95)MS(-7.53)T(7.53)PDKK	7	2	-0.16581	10828000	14348000	12433000	1.25363e+07	9271200	7660100	7413100	8114800	1.54487	0.0195834
Q8C8U0	Liprin-beta-1	Ppfibp1	108.54	969	Q8C8U0	538	LIPB1_MOUSE Liprin-beta-1 OS=Mus musculus OX=10090 GN=Ppfibp1 PE=1 SV=3	Q8C8U0	538	538	S	SKGSQGTSPFPMSPPSPDSRKKSRGIMRLFG	126.32	119.41	GSQGTSPFPMSPPS(0.992)PDS(0.008)R	GS(-91.87)QGT(-87.65)S(-83.25)PFPMS(-39.72)PPS(21.11)PDS(-21.11)R	14	2	0.44292	22254000	21355000	17979000	2.05293e+07	11686000	15297000	16174000	1.43857e+07	1.42707	0.0314578
Q8C9B9	Death-inducer obliterator 1	Dido1	247.17	2256	Q8C9B9	1840	DIDO1_MOUSE Death-inducer obliterator 1 OS=Mus musculus OX=10090 GN=Dido1 PE=1 SV=4	Q8C9B9	1840	1840	S	SGQHGPPPYGDNRGLSPSYLGGPRGGAPAQF	69.03	69.03	GLS(0.999)PS(0.001)YLGGPR	GLS(30.73)PS(-30.73)Y(-43.56)LGGPR	3	2	0.06143	2524600	2855200	2351500	2577100	3327200	3189100	2891900	3.13607e+06	0.821762	0.046151
Q8CBY3	Leukocyte receptor cluster member 8 homolog	Leng8	86.766	785	Q8CBY3	352	LENG8_MOUSE Leukocyte receptor cluster member 8 homolog OS=Mus musculus OX=10090 GN=Leng8 PE=1 SV=1	Q8CBY3	352	352	S	SREPLPGLTREPVAESPKKKRWEAPSSLHPS	83.53	79.886	EPVAES(1)PKKK	EPVAES(79.89)PKKK	6	2	0.13831	23926000	27318000	26165000	25803000	18624000	22689000	22266000	21193000	1.21752	0.0474182
Q8CC12	Codanin-1	Cdan1	135.88	1239	Q8CC12	70	CDAN1_MOUSE Codanin-1 OS=Mus musculus OX=10090 GN=Cdan1 PE=1 SV=2	Q8CC12	70	70	T	FLREQSSRVLPQGPSTPAKTPVASAALPARQ	66.989	66.989	VLPQGPS(0.172)T(0.828)PAK	VLPQGPS(-6.83)T(6.83)PAK	8	2	-0.020941	6408700		6545100	6476900	7152300		7113400	7132850	0.908038	0.0114882
Q8CCN5	Breast carcinoma-amplified sequence 3 homolog	Bcas3	101.02	928	Q8CCN5	869	BCAS3_MOUSE Breast carcinoma-amplified sequence 3 homolog OS=Mus musculus OX=10090 GN=Bcas3 PE=1 SV=2	Q8CCN5	869	869	S	SEEGLRERLADAMAESPSRDVVGSGTELQRE	99.954	68.283	LADAMAES(0.878)PS(0.122)R	LADAMAES(8.57)PS(-8.57)R	8	2	0.6216	6637400	6799200	6611300	6.68263e+06	7391000	8457700	7884500	7.91107e+06	0.84472	0.0173193
Q8CFN5	Myocyte-specific enhancer factor 2C	Mef2c	51.278	474	Q8CFN5	396	MEF2C_MOUSE Myocyte-specific enhancer factor 2C OS=Mus musculus OX=10090 GN=Mef2c PE=1 SV=2	Q8CFN5	396	396	S	SLPSTQSLSIKSEPVSPPRDRTTTPSRYPQH	81.565	81.565	SEPVS(1)PPRDR	S(-60.32)EPVS(60.32)PPRDR	5	2	-1.3794	21931000	23641000	26174000	2.39153e+07	15739000	15795000	13598000	15044000	1.58969	0.00342537
Q8CH77	Neuron navigator 1	Nav1	202.37	1875	Q8CH77	998	NAV1_MOUSE Neuron navigator 1 OS=Mus musculus OX=10090 GN=Nav1 PE=1 SV=2	Q8CH77	998	998	S	LSMSLSAKGQLTNIVSPTAATTPRITRSNSI	111.4	111.4	GQLTNIVS(0.923)PT(0.058)AAT(0.015)T(0.004)PR	GQLT(-73.52)NIVS(11.99)PT(-11.99)AAT(-17.9)T(-23.75)PR	8	2	-0.55296	4395100	5253100	5592500	5.08023e+06	8127400	10428000	8782700	9112700	0.557489	0.00639824
Q8CHI8	E1A-binding protein p400	Ep400	337.18	3072	Q8CHI8	3065	EP400_MOUSE E1A-binding protein p400 OS=Mus musculus OX=10090 GN=Ep400 PE=1 SV=3	Q8CHI8	3065	3065	T	QQPKLQMRVPAVRLKTPTKPPCQ________	49.333	49.333	LKT(0.994)PT(0.006)KPPCQ	LKT(22)PT(-22)KPPCQ	3	2	0.13476	5037500	4829800	5249700	5039000		2624100	3176100	2900100	1.73753	0.00369642
Q8CHY6	Transcriptional repressor p66 alpha	Gatad2a	67.333	629	Q8CHY6	543	P66A_MOUSE Transcriptional repressor p66 alpha OS=Mus musculus OX=10090 GN=Gatad2a PE=1 SV=2	Q8CHY6	543	543	S	SRGSATAPRGVLHTFSQSPKLQNAASATALV	115.12	115.12	GVLHT(0.001)FS(0.771)QS(0.228)PK	GVLHT(-28.35)FS(5.28)QS(-5.28)PK	7	2	0.3204	7092300		7172700	7132500	5431700	5234600		5333150	1.33739	0.00348061
Q8CHY6	Transcriptional repressor p66 alpha	Gatad2a	67.333	629	Q8CHY6	96	P66A_MOUSE Transcriptional repressor p66 alpha OS=Mus musculus OX=10090 GN=Gatad2a PE=1 SV=2	Q8CHY6	96	96	S	MRTSHSDMKSEKRPPSPDVIVLSDSEQPSSP	111.57	95.963	RPPS(1)PDVIVLS(0.981)DS(0.02)EQPS(0.139)S(0.86)PR	RPPS(78.22)PDVIVLS(17.21)DS(-17.21)EQPS(-7.92)S(7.92)PR	4	3	0.38546	71367000	83066000	84691000	79708000	56700000	61836000	54783000	57773000	1.37968	0.0095067
Q8CHY6	Transcriptional repressor p66 alpha	Gatad2a	67.333	629	Q8CHY6	103	P66A_MOUSE Transcriptional repressor p66 alpha OS=Mus musculus OX=10090 GN=Gatad2a PE=1 SV=2	Q8CHY6	103	103	S	MKSEKRPPSPDVIVLSDSEQPSSPRVNGLTT	107.01	86.449	RPPS(1)PDVIVLS(0.988)DS(0.012)EQPSSPR	RPPS(58.12)PDVIVLS(19.08)DS(-19.08)EQPS(-49.4)S(-52.61)PR	11	3	0.47324	58666000	56888000	72075000	62543000	42098000	32298000	44337000	3.95777e+07	1.58026	0.0192066
Q8CI08	SLAIN motif-containing protein 2	Slain2	62.377	581	Q8CI08	414	SLAI2_MOUSE SLAIN motif-containing protein 2 OS=Mus musculus OX=10090 GN=Slain2 PE=1 SV=2	Q8CI08	414	414	S	DLQTSNVKNEEKLRRSLPNLSRTSSTQVDSV	73.233	73.233	S(1)LPNLSR	S(70.53)LPNLS(-70.53)R	1	2	0.2608	8694100	11357000	9339100	9.79673e+06	6869900	5791500	5806900	6156100	1.59139	0.0142942
Q8CI08	SLAIN motif-containing protein 2	Slain2	62.377	581	Q8CI08	179	SLAI2_MOUSE SLAIN motif-containing protein 2 OS=Mus musculus OX=10090 GN=Slain2 PE=1 SV=2	Q8CI08	179	179	S	ECAKKSLIHKLDQTMSALKRQNLYNNPFNSV	54.023	54.023	LDQT(0.008)MS(0.992)ALKR	LDQT(-20.75)MS(20.75)ALKR	6	2	-2.012	2984500	2973700		2979100	1723200	1347800	1464000	1.51167e+06	1.97074	0.00198542
Q8CIM5	G-protein coupled receptor 84	Gpr84	43.717	396	Q8CIM5	224	GPR84_MOUSE G-protein coupled receptor 84 OS=Mus musculus OX=10090 GN=Gpr84 PE=1 SV=1	Q8CIM5	224	224	S	ARALDQYGLHQASIRSHQVAGTQEAMPGHFQ	56.832	56.832	S(1)HQVAGTQEAMPGHFQELDSGVASR	S(38.56)HQVAGT(-38.56)QEAMPGHFQELDS(-56.04)GVAS(-55.98)R	1	3	-0.65967	8208000	10532000	10054000	9598000	15730000	18151000	18975000	1.76187e+07	0.544763	0.00264046
Q8JZX4	Splicing factor 45	Rbm17	45.303	405	Q8JZX4	155	SPF45_MOUSE Splicing factor 45 OS=Mus musculus OX=10090 GN=Rbm17 PE=1 SV=1	Q8JZX4	155	155	S	DRHEASGFSRRPDPDSDEDEDYERERRKRSM	175.33	172.3	RPDPDS(1)DEDEDYERER	RPDPDS(129.36)DEDEDY(-129.36)ERER	6	3	-0.082787	69590000	85732000	83035000	7.94523e+07	65614000	55860000	57595000	5.96897e+07	1.33109	0.0274825
Q8JZY2	COMM domain-containing protein 10	Commd10	22.812	202	Q8JZY2	12	COMDA_MOUSE COMM domain-containing protein 10 OS=Mus musculus OX=10090 GN=Commd10 PE=1 SV=1	Q8JZY2	12	12	S	____MAASAALILPESPSMKKAVPLINAIDT	93.371	91.317	AASAALILPES(0.912)PS(0.088)MK	AAS(-77.89)AALILPES(10.16)PS(-10.16)MK	11	2	1.2532	3604200	3184200	3721400	3.50327e+06	2933900	2666100	3088600	2896200	1.20961	0.0412127
Q8K019	Bcl-2-associated transcription factor 1	Bclaf1	106	919	Q8K019	256	BCLF1_MOUSE Bcl-2-associated transcription factor 1 OS=Mus musculus OX=10090 GN=Bclaf1 PE=1 SV=2	Q8K019	256	256	T	CSDAPMLSTVHSAKNTPSQHSHSIQHSPERS	136.34	136.34	NT(1)PSQHSHSIQHS(1)PER	NT(40.67)PS(-40.67)QHS(-52.47)HS(-41.21)IQHS(41.21)PER	2	3	0.337	182690000	160430000	173860000	1.72327e+08	111770000	147980000	129920000	129890000	1.32671	0.0260116
Q8K019	Bcl-2-associated transcription factor 1	Bclaf1	106	919	Q8K019	510	BCLF1_MOUSE Bcl-2-associated transcription factor 1 OS=Mus musculus OX=10090 GN=Bclaf1 PE=1 SV=2	Q8K019	510	510	S	PEQVKSEKLKELFDYSPPLHKSLDAREKSIF	205.87	142.94	LKELFDYS(1)PPLHK	LKELFDY(-103.87)S(103.87)PPLHK	8	3	0.36609	53037000	64812000	60069000	59306000	42514000	42021000	43858000	4.27977e+07	1.38573	0.00887042
Q8K019	Bcl-2-associated transcription factor 1	Bclaf1	106	919	Q8K019	221	BCLF1_MOUSE Bcl-2-associated transcription factor 1 OS=Mus musculus OX=10090 GN=Bclaf1 PE=1 SV=2	Q8K019	221	221	S	ATSGDIWPGLSAYDNSPRSPHSPSPIATPPS	145.25	100.85	SATSGDIWPGLSAYDNS(1)PR	S(-90.77)AT(-85.13)S(-80.85)GDIWPGLS(-45)AY(-42.13)DNS(42.13)PR	17	3	0.55433	33435000		35910000	34672500	38312000	39567000	37731000	3.85367e+07	0.899728	0.0444489
Q8K019	Bcl-2-associated transcription factor 1	Bclaf1	106	919	Q8K019	839	BCLF1_MOUSE Bcl-2-associated transcription factor 1 OS=Mus musculus OX=10090 GN=Bclaf1 PE=1 SV=2	Q8K019	839	839	T	TFQKRPKEEEWDPEYTPKSKKYFLHDDRDDG	108.58	108.58	EEEWDPEYT(1)PK	EEEWDPEY(-37.64)T(37.64)PK	9	2	0.095881	15152000	10718000	13332000	1.30673e+07	7935900	9423400	8630500	8.66327e+06	1.50836	0.0314871
Q8K1E6	Alpha-ketoglutarate-dependent dioxygenase alkB homolog 3	Alkbh3	33.061	286	Q8K1E6	16	ALKB3_MOUSE Alpha-ketoglutarate-dependent dioxygenase alkB homolog 3 OS=Mus musculus OX=10090 GN=Alkbh3 PE=1 SV=1	Q8K1E6	16	16	T	MEDKRQRARVQGGWATPTKSQSATQPASPAR	78.985	51.135	VQGGWAT(0.954)PT(0.046)K	VQGGWAT(13.14)PT(-13.14)K	7	2	0.11114	9919700	8481800	7454300	8618600	6059400	6592300	5792500	6.14807e+06	1.40184	0.0304294
Q8K273	Membrane magnesium transporter 1	Mmgt1	14.677	131	Q8K273	128	MMGT1_MOUSE Membrane magnesium transporter 1 OS=Mus musculus OX=10090 GN=Mmgt1 PE=1 SV=1	Q8K273	128	128	S	DALSSNTSLKLRKFDSLRR____________	57.859	41.448	KFDS(1)LRR	KFDS(41.45)LRR	4	3	-0.017999	13633000	15269000	22908000	17270000	32662000	26743000	25253000	2.82193e+07	0.611992	0.0398012
Q8K296	Myotubularin-related protein 3	Mtmr3	133.84	1196	Q8K296	8	MTMR3_MOUSE Myotubularin-related protein 3 OS=Mus musculus OX=10090 GN=Mtmr3 PE=1 SV=2	Q8K296	8	8	S	________MDEEMRHSLECIQANQIFPRKQL	52.019	47.371	MDEEMRHS(1)LECIQANQIFPR	MDEEMRHS(47.37)LECIQANQIFPR	8	3	-1.0511		5910800	4847600	5379200	7987600	8555900	8213000	8.25217e+06	0.651853	0.0077806
Q8K296	Myotubularin-related protein 3	Mtmr3	133.84	1196	Q8K296	613	MTMR3_MOUSE Myotubularin-related protein 3 OS=Mus musculus OX=10090 GN=Mtmr3 PE=1 SV=2	Q8K296	613	613	S	TSPDEPPLSRLPKTRSFDNLTTTCENMVPLA	92.565	92.565	S(1)FDNLTTTCENMVPLASR	S(51.12)FDNLT(-51.12)T(-60.82)T(-65.36)CENMVPLAS(-92.16)R	1	2	0.0038086	8823500	11975000	10405000	1.04012e+07	7655600	8212600	7403700	7757300	1.34082	0.0482801
Q8K2F8	Protein LSM14 homolog A	Lsm14a	50.545	462	Q8K2F8	192	LS14A_MOUSE Protein LSM14 homolog A OS=Mus musculus OX=10090 GN=Lsm14a PE=1 SV=1	Q8K2F8	192	192	S	LAQGRSSPQLDPLRKSPTMEQAVQTASAHLP	189.12	79.574	S(0.5)S(0.501)PQLDPLRKS(0.981)PT(0.017)MEQAVQT(0.001)ASAHLPAPAPVGR	S(0)S(0)PQLDPLRKS(17.43)PT(-17.43)MEQAVQT(-29.6)AS(-34.62)AHLPAPAPVGR	11	4	0.041816	171550000	179250000	172510000	1.74437e+08	115060000	142340000	85212000	114204000	1.52741	0.0225088
Q8K2Y0	RING finger protein 219	Rnf219	79.957	722	Q8K2Y0	210	RN219_MOUSE RING finger protein 219 OS=Mus musculus OX=10090 GN=Rnf219 PE=1 SV=2	Q8K2Y0	210	210	S	LLRENLRLKAEVDNRSPQKFGRFTVAALQSK	102.26	75.143	LKAEVDNRS(1)PQK	LKAEVDNRS(75.14)PQK	9	3	-0.65832	85214000		85536000	85375000	71883000	72650000	62490000	6.90077e+07	1.23718	0.0303264
Q8K310	Matrin-3	Matr3	94.629	846	Q8K310	188	MATR3_MOUSE Matrin-3 OS=Mus musculus OX=10090 GN=Matr3 PE=1 SV=1	Q8K310	188	188	S	VPRDDWEEKRHFRRDSFDDRGPSLNPVLDYD	161.05	94.363	RDS(1)FDDR	RDS(94.36)FDDR	3	2	0.18656	38370000	37211000	36956000	3.75123e+07	48266000	61946000	75648000	6.19533e+07	0.605493	0.0366682
Q8K394	Inactive phospholipase C-like protein 2	Plcl2	125.77	1128	Q8K394	124	PLCL2_MOUSE Inactive phospholipase C-like protein 2 OS=Mus musculus OX=10090 GN=Plcl2 PE=1 SV=2	Q8K394	124	124	S	IKDGTKQKRERKKTVSFSSMPTEKKISSASD	74.853	74.853	TVS(0.995)FS(0.003)S(0.001)MPTEK	T(-33.17)VS(24.75)FS(-24.75)S(-29.89)MPT(-45.87)EK	3	2	-0.30049		7250800	7826300	7538550	15083000	14704000	14380000	1.47223e+07	0.512049	0.00022948
Q8K3W3	Protein CASC3	Casc3	75.769	698	Q8K3W3	262	CASC3_MOUSE Protein CASC3 OS=Mus musculus OX=10090 GN=Casc3 PE=1 SV=3	Q8K3W3	262	262	S	PDDIKPRRIRKPRFGSSPQRDPNWIGDRSSK	42.959	42.959	FGS(0.5)S(0.5)PQRDPNWIGDR	FGS(0)S(0)PQRDPNWIGDR	3	2	0.062481	47362000	48550000	49151000	4.83543e+07	36552000	31679000	42880000	37037000	1.30557	0.0261665
Q8K3X4	Interferon regulatory factor 2-binding protein-like	Irf2bpl	80.564	775	Q8K3X4	313	I2BPL_MOUSE Interferon regulatory factor 2-binding protein-like OS=Mus musculus OX=10090 GN=Irf2bpl PE=1 SV=1	Q8K3X4	313	313	S	TVAEVGVGAAGKRPGSVSSTDQERELKEKQR	110.32	97.904	RPGS(0.995)VS(0.003)S(0.001)TDQER	RPGS(24.61)VS(-24.61)S(-30.58)T(-36.46)DQER	4	2	-0.32345	27195000	40731000		33963000	49776000	59639000	55022000	5.48123e+07	0.619623	0.0444022
Q8K4B0	Metastasis-associated protein MTA1	Mta1	80.797	715	Q8K4B0	564	MTA1_MOUSE Metastasis-associated protein MTA1 OS=Mus musculus OX=10090 GN=Mta1 PE=1 SV=1	Q8K4B0	564	564	T	KPDPVKSSSSVLSSLTPAKSAPVINNGSPTI	188.44	153.72	SSSSVLSS(0.001)LT(0.999)PAK	S(-101.2)S(-101.2)S(-71.07)S(-66.21)VLS(-43.93)S(-29.47)LT(29.47)PAK	10	2	0.1248	22271000	28734000	21073000	24026000	17563000	17707000	16346000	1.72053e+07	1.39643	0.0477961
Q8K4P0	pre-mRNA 3' end processing protein WDR33	Wdr33	145.27	1330	Q8K4P0	1273	WDR33_MOUSE pre-mRNA 3' end processing protein WDR33 OS=Mus musculus OX=10090 GN=Wdr33 PE=1 SV=1	Q8K4P0	1273	1273	S	GPGPSQRVPKSGRSSSLDGDHHDGYHRDEPF	64.454	42.947	S(0.004)S(0.004)S(0.991)LDGDHHDGYHR	S(-23.7)S(-23.7)S(23.7)LDGDHHDGY(-38.88)HR	3	3	0.065194	9353900	17262000	19672000	15429300	27934000	29039000	22271000	2.64147e+07	0.584119	0.0430313
Q8R080	G2 and S phase-expressed protein 1	Gtse1	78.751	741	Q8R080	434	GTSE1_MOUSE G2 and S phase-expressed protein 1 OS=Mus musculus OX=10090 GN=Gtse1 PE=1 SV=2	Q8R080	434	434	S	ETPQLNKTVSIKRRDSYLSCKTEAVSTTTNP	83.182	83.182	RDS(1)YLSCK	RDS(43.89)Y(-50.86)LS(-43.89)CK	3	2	-0.0052723	5361400	6315800	6019900	5.89903e+06	8243200	7664100	7497500	7801600	0.756131	0.0062369
Q8R149	BUD13 homolog	Bud13	72.138	637	Q8R149	297	BUD13_MOUSE BUD13 homolog OS=Mus musculus OX=10090 GN=Bud13 PE=1 SV=1	Q8R149	297	297	S	LDSSGTQHLRRAHHESPDLELHKAKSSKAAE	111.88	40.693	RAHHES(1)PDLELHK	RAHHES(40.69)PDLELHK	6	4	0.49222	32336000	46839000	49249000	42808000	22679000	27178000	29266000	2.63743e+07	1.62309	0.0432492
Q8R1A4	Dedicator of cytokinesis protein 7	Dock7	241.44	2130	Q8R1A4	30	DOCK7_MOUSE Dedicator of cytokinesis protein 7 OS=Mus musculus OX=10090 GN=Dock7 PE=1 SV=3	Q8R1A4	30	30	S	VAAEVRKQISGQYSGSPQLLKNLNIVGNISH	93.495	61.096	QISGQY(0.002)S(0.105)GS(0.893)PQLLK	QIS(-44.03)GQY(-27.31)S(-9.3)GS(9.3)PQLLK	9	2	0.148	11381000	12287000	11977000	1.18817e+07	7350000	10562000	6962500	8291500	1.43299	0.0374726
Q8R1A4	Dedicator of cytokinesis protein 7	Dock7	241.44	2130	Q8R1A4	452	DOCK7_MOUSE Dedicator of cytokinesis protein 7 OS=Mus musculus OX=10090 GN=Dock7 PE=1 SV=3	Q8R1A4	452	452	S	RNSSLVGRRSLERTTSGDDACNLTSFRPATL	82.651	82.651	T(0.005)T(0.005)S(0.99)GDDACNLTSFR	T(-22.94)T(-22.94)S(22.94)GDDACNLT(-63.83)S(-68.37)FR	3	2	-0.14587	14916000	19393000	22621000	1.89767e+07	36518000	36941000	34766000	36075000	0.526034	0.00183895
Q8R1B4	Eukaryotic translation initiation factor 3 subunit C	Eif3c	105.53	911	Q8R1B4	39	EIF3C_MOUSE Eukaryotic translation initiation factor 3 subunit C OS=Mus musculus OX=10090 GN=Eif3c PE=1 SV=1	Q8R1B4	39	39	S	TKPVSGNYGKQPLLLSEDEEDTKRVVRSAKD	168.55	154.51	QPLLLS(1)EDEEDTKR	QPLLLS(69.8)EDEEDT(-69.8)KR	6	2	0.071536	339710000	434170000	406130000	3.93337e+08	317770000	255570000	304010000	292450000	1.34497	0.0404327
Q8R1Q8	Cytoplasmic dynein 1 light intermediate chain 1	Dync1li1	56.614	523	Q8R1Q8	421	DC1L1_MOUSE Cytoplasmic dynein 1 light intermediate chain 1 OS=Mus musculus OX=10090 GN=Dync1li1 PE=1 SV=1	Q8R1Q8	421	421	S	PRTPNRSVSSNVASVSPIPAGSKKIDPNMKA	90.882	90.882	SVSSNVAS(0.005)VS(0.984)PIPAGS(0.011)K	S(-70.26)VS(-63.01)S(-59)NVAS(-22.89)VS(19.45)PIPAGS(-19.45)K	10	2	0.64194	37518000	38213000	39810000	3.85137e+07	30515000	33684000	36295000	33498000	1.14973	0.0497735
Q8R2M2	Deoxynucleotidyltransferase terminal-interacting protein 2	Dnttip2	84.276	758	Q8R2M2	17	TDIF2_MOUSE Deoxynucleotidyltransferase terminal-interacting protein 2 OS=Mus musculus OX=10090 GN=Dnttip2 PE=1 SV=1	Q8R2M2	17	17	S	VVTRSGLSRTRLQESSQQKRSAPRRIGTHLE	61.932	53.769	LQES(0.048)S(0.952)QQKR	LQES(-13)S(13)QQKR	5	2	-0.47682	16897000	19676000		18286500		11191000	9421500	10306250	1.77431	0.0400652
Q8R2M2	Deoxynucleotidyltransferase terminal-interacting protein 2	Dnttip2	84.276	758	Q8R2M2	108	TDIF2_MOUSE Deoxynucleotidyltransferase terminal-interacting protein 2 OS=Mus musculus OX=10090 GN=Dnttip2 PE=1 SV=1	Q8R2M2	108	108	S	EPIVRVTRKRQIVIASTSKSTVRKRQKVAPQ	110.64	81.676	QIVIAS(0.756)T(0.212)S(0.032)K	QIVIAS(5.51)T(-5.51)S(-13.8)K	6	2	-0.081692	20234000	22318000	17255000	1.99357e+07	14296000	12752000	13406000	1.34847e+07	1.47839	0.0136906
Q8R361	Rab11 family-interacting protein 5	Rab11fip5	69.552	645	Q8R361	176	RFIP5_MOUSE Rab11 family-interacting protein 5 OS=Mus musculus OX=10090 GN=Rab11fip5 PE=1 SV=2	Q8R361	176	176	S	EIQVTIQFTRNNLSASMFDLSMKDKPRSPFS	115.8	115.8	NNLSAS(1)MFDLSMK	NNLS(-38.98)AS(37.11)MFDLS(-37.11)MK	6	2	-0.27569	12452000	9375800	10486000	1.07713e+07	5073600	7086400	8012900	6724300	1.60184	0.0317208
Q8R3C0	Mini-chromosome maintenance complex-binding protein	Mcmbp	72.89	642	Q8R3C0	160	MCMBP_MOUSE Mini-chromosome maintenance complex-binding protein OS=Mus musculus OX=10090 GN=Mcmbp PE=1 SV=1	Q8R3C0	160	160	T	YVNANQARVSPSTSYTPSRHKRSYEDDEDMD	117.76	107.69	VSPST(0.002)S(0.011)YT(0.917)PS(0.07)R	VS(-91.59)PS(-50.26)T(-25.78)S(-19.41)Y(-51.6)T(11.2)PS(-11.2)R	8	2	0.73038	24281000	23176000	27077000	2.48447e+07	18908000	19723000	16459000	1.83633e+07	1.35295	0.0130036
Q8R3C6	Probable RNA-binding protein 19	Rbm19	106.08	952	Q8R3C6	944	RBM19_MOUSE Probable RNA-binding protein 19 OS=Mus musculus OX=10090 GN=Rbm19 PE=1 SV=1	Q8R3C6	944	944	S	AVLDGILEQLEDEDNSDGEQALQL_______	69.765	69.765	SAVLDGILEQLEDEDNS(1)DGEQALQL	S(-53.3)AVLDGILEQLEDEDNS(53.3)DGEQALQL	17	2	0.78517		11247000	13718000	12482500	27214000	22135000		24674500	0.505887	0.0496897
Q8R4H2	Rho guanine nucleotide exchange factor 12	Arhgef12	172.35	1543	Q8R4H2	736	ARHGC_MOUSE Rho guanine nucleotide exchange factor 12 OS=Mus musculus OX=10090 GN=Arhgef12 PE=1 SV=2	Q8R4H2	736	736	T	VQEEECEVERVAEHGTPKPFRKFDSIAFGES	94.688	78.814	VAEHGT(1)PKPFR	VAEHGT(78.81)PKPFR	6	3	0.35921	8280300	9495000	9224000	8.99977e+06	10424000	10256000	11654000	10778000	0.835013	0.0363337
Q8R4R6	Nucleoporin NUP35	Nup35	34.785	325	Q8R4R6	73	NUP35_MOUSE Nucleoporin NUP35 OS=Mus musculus OX=10090 GN=Nup35 PE=1 SV=2	Q8R4R6	73	73	S	SVGVMEMRSPLLAGGSPPQPVVPAHKDKSGA	83.395	81.016	SPLLAGGS(1)PPQPVVPAHK	S(-49.53)PLLAGGS(49.53)PPQPVVPAHK	8	2	-0.099398	8466700	9948700	11108000	9.84113e+06	5646100	4713500	5210200	5.18993e+06	1.8962	0.00456724
Q8R5G7	Arf-GAP with Rho-GAP domain, ANK repeat and PH domain-containing protein 3	Arap3	169.74	1538	Q8R5G7	1344	ARAP3_MOUSE Arf-GAP with Rho-GAP domain, ANK repeat and PH domain-containing protein 3 OS=Mus musculus OX=10090 GN=Arap3 PE=1 SV=3	Q8R5G7	1344	1344	T	LRRRSSSDLARQKFGTMPLLPIRGDDSGATL	83.182	65.179	FGT(1)MPLLPIR	FGT(65.18)MPLLPIR	3	2	0.11523	5680200	6979400	6508300	6389300	2574200	3687700	4388700	3550200	1.7997	0.0120268
Q8R5G7	Arf-GAP with Rho-GAP domain, ANK repeat and PH domain-containing protein 3	Arap3	169.74	1538	Q8R5G7	1376	ARAP3_MOUSE Arf-GAP with Rho-GAP domain, ANK repeat and PH domain-containing protein 3 OS=Mus musculus OX=10090 GN=Arap3 PE=1 SV=3	Q8R5G7	1376	1376	S	SANQTLRRLHNRRTLSMFFPMKSPQGSVEEQ	61.344	46.352	T(0.002)LS(0.998)MFFPMK	T(-27.22)LS(27.22)MFFPMK	3	2	-0.92558	3766900	5257800	4309600	4.44477e+06	1712500	2370400	2884100	2.32233e+06	1.91392	0.018387
Q8VBT0	Thioredoxin-related transmembrane protein 1	Tmx1	31.395	278	Q8VBT0	263	TMX1_MOUSE Thioredoxin-related transmembrane protein 1 OS=Mus musculus OX=10090 GN=Tmx1 PE=1 SV=1	Q8VBT0	263	263	S	EAEDREGASKATSQSSIRQRCVGLPSATDTS	86.189	82.494	ATSQS(0.084)S(0.916)IR	AT(-66.12)S(-38.72)QS(-10.4)S(10.4)IR	6	2	-0.41122		20857000	20833000	20845000	12884000	16733000	10845000	1.34873e+07	1.54552	0.0456848
Q8VBT9	Tether containing UBX domain for GLUT4	Aspscr1	59.795	550	Q8VBT9	193	ASPC1_MOUSE Tether containing UBX domain for GLUT4 OS=Mus musculus OX=10090 GN=Aspscr1 PE=1 SV=1	Q8VBT9	193	193	S	AGKQESIAVRSKAPGSPVSSLSADQASSSTL	101.73	94.949	APGS(0.991)PVS(0.004)S(0.004)LSADQASSSTLLPLNSGEFSR	APGS(23.74)PVS(-23.74)S(-23.74)LS(-37.6)ADQAS(-67.52)S(-75.71)S(-75.71)T(-79.14)LLPLNS(-94.04)GEFS(-94.88)R	4	3	0.71818	23221000	21725000	27672000	24206000	29721000	34849000	35812000	3.34607e+07	0.723417	0.0236155
Q8VD58	Protein EVI2B	Evi2b	47.993	444	Q8VD58	269	EVI2B_MOUSE Protein EVI2B OS=Mus musculus OX=10090 GN=Evi2b PE=1 SV=1	Q8VD58	269	269	S	CMDNIRESEASTKRASVVSLMTWKPSKSTLL	142.58	103.41	RAS(1)VVS(1)LMTWKPSK	RAS(74.43)VVS(64.14)LMT(-64.14)WKPS(-81.94)K	3	3	-0.60867	34831000	45629000	50325000	43595000	22871000	32807000	26696000	27458000	1.5877	0.0409202
Q8VD58	Protein EVI2B	Evi2b	47.993	444	Q8VD58	250	EVI2B_MOUSE Protein EVI2B OS=Mus musculus OX=10090 GN=Evi2b PE=1 SV=1	Q8VD58	250	250	T	NDQNWAGRSPFADGETPEMCMDNIRESEAST	150.69	107.78	SPFADGET(1)PEMCMDNIR	S(-77.13)PFADGET(77.13)PEMCMDNIR	8	2	-1.2111	27516000	27072000	28980000	27856000	16679000	19190000	20948000	18939000	1.47083	0.00284672
Q8VD58	Protein EVI2B	Evi2b	47.993	444	Q8VD58	272	EVI2B_MOUSE Protein EVI2B OS=Mus musculus OX=10090 GN=Evi2b PE=1 SV=1	Q8VD58	272	272	S	NIRESEASTKRASVVSLMTWKPSKSTLLADD	103.41	103.41	RAS(1)VVS(1)LMTWKPSK	RAS(74.43)VVS(64.14)LMT(-64.14)WKPS(-81.94)K	6	3	-0.60867	41990000	64142000	59824000	5.53187e+07	26306000	37518000	28931000	3.09183e+07	1.78919	0.0322874
Q8VDC1	FYVE and coiled-coil domain-containing protein 1	Fyco1	162.33	1437	Q8VDC1	372	FYCO1_MOUSE FYVE and coiled-coil domain-containing protein 1 OS=Mus musculus OX=10090 GN=Fyco1 PE=1 SV=1	Q8VDC1	372	372	T	ASLSERLARAEKGEKTPPDTELHQEPVPADL	69.845	69.845	GEKT(0.999)PPDT(0.001)ELHQEPVPADLVLK	GEKT(28.37)PPDT(-28.37)ELHQEPVPADLVLK	4	3	1.7241	17746000	15441000	14301000	1.58293e+07		11397000	10730000	11063500	1.43077	0.0373069
Q8VDZ4	Palmitoyltransferase ZDHHC5	Zdhhc5	77.5	715	Q8VDZ4	554	ZDHC5_MOUSE Palmitoyltransferase ZDHHC5 OS=Mus musculus OX=10090 GN=Zdhhc5 PE=1 SV=1	Q8VDZ4	554	554	S	HIVASLQEREKLLRQSPPLAGREEEPGLGDS	68.277	65.173	LLRQS(1)PPLAGR	LLRQS(65.17)PPLAGR	5	3	0.050358		4301200	4904200	4602700	3699600	3770700	3717000	3729100	1.23427	0.0307664
Q8VEB3	UNC119-binding protein C5orf30 homolog	D1Ertd622e	23.13	207	Q8VEB3	24	CE030_MOUSE UNC119-binding protein C5orf30 homolog OS=Mus musculus OX=10090 GN=D1Ertd622e PE=2 SV=1	Q8VEB3	24	24	S	SRSTLTTLPLPVAEGSSPGKAEAEKPRCSST	111.64	64.209	STLTT(0.008)LPLPVAEGS(0.558)S(0.434)PGKAEAEKPR	S(-43.93)T(-43.93)LT(-36.34)T(-18.54)LPLPVAEGS(1.1)S(-1.1)PGKAEAEKPR	14	3	-0.52383	27094000	33699000	31035000	3.06093e+07		21308000	22714000	22011000	1.39064	0.0425757
Q8VHX6	Filamin-C	Flnc	291.12	2726	Q8VHX6	2234	FLNC_MOUSE Filamin-C OS=Mus musculus OX=10090 GN=Flnc PE=1 SV=3	Q8VHX6	2234	2234	S	FPAVFGDFLGRERLGSFGSITRQQEGEASSQ	153.34	149.49	LGS(1)FGSITR	LGS(67.87)FGS(-67.87)IT(-98.54)R	3	2	0.14126	39058000	43168000	45525000	4.25837e+07	58198000	62391000	57604000	5.93977e+07	0.716925	0.00224246
Q8VI24	DNA-binding protein SATB2	Satb2	82.558	733	Q8VI24	7	SATB2_MOUSE DNA-binding protein SATB2 OS=Mus musculus OX=10090 GN=Satb2 PE=1 SV=1	Q8VI24	7	7	S	_________MERRSESPCLRDSPDRRSGSPD	110.41	110.41	SES(1)PCLR	S(-74.96)ES(74.96)PCLR	3	2	-1.7984	22833000	30659000	29014000	27502000	16205000	18845000	21441000	1.88303e+07	1.46052	0.0371633
Q8VI36	Paxillin	Pxn	64.476	591	Q8VI36	83	PAXI_MOUSE Paxillin OS=Mus musculus OX=10090 GN=Pxn PE=1 SV=1	Q8VI36	83	83	S	QWQPSGSRYAHQQPPSPLPVYSSSAKNSSAS	94.259	91.565	YAHQQPPS(1)PLPVYSSSAK	Y(-66.66)AHQQPPS(61.1)PLPVY(-63.5)S(-61.1)S(-64.57)S(-67.91)AK	8	3	0.11696	53607000	75663000	69407000	6.62257e+07	112310000	117240000	88694000	1.06081e+08	0.624291	0.0221967
Q8VIJ6	Splicing factor, proline- and glutamine-rich	Sfpq	75.441	699	Q8VIJ6	679	SFPQ_MOUSE Splicing factor, proline- and glutamine-rich OS=Mus musculus OX=10090 GN=Sfpq PE=1 SV=1	Q8VIJ6	679	679	T	AGPVGGQGPRGMGPGTPAGYGRGREEYEGPN	94.09	94.09	GMGPGT(1)PAGYGR	GMGPGT(71.51)PAGY(-71.51)GR	6	2	0.19649	9588700	13316000	11609000	1.15046e+07	6454500	6555300	7096200	6702000	1.71659	0.0118393
Q91W98	Solute carrier family 15 member 4	Slc15a4	62.255	574	Q91W98	299	S15A4_MOUSE Solute carrier family 15 member 4 OS=Mus musculus OX=10090 GN=Slc15a4 PE=1 SV=1	Q91W98	299	299	S	GLGVFQQSSKHSLFDSCKMSRGGPFTEDKVE	104.95	104.95	HSLFDS(1)CK	HS(-72.74)LFDS(72.74)CK	6	2	-1.2511	7889300		6612000	7250650	10568000	9563600	11218000	1.04499e+07	0.693851	0.0264601
Q91YD3	mRNA-decapping enzyme 1A	Dcp1a	65.218	602	Q91YD3	420	DCP1A_MOUSE mRNA-decapping enzyme 1A OS=Mus musculus OX=10090 GN=Dcp1a PE=1 SV=1	Q91YD3	420	420	T	GTALPSVDLLQKLRLTPQHDQIQAQPLGKGT	75.868	50.202	LRLT(1)PQHDQIQAQPLGK	LRLT(50.2)PQHDQIQAQPLGK	4	3	0.072902	20109000	24070000	19768000	2.13157e+07	12593000		13317000	12955000	1.64536	0.0188911
Q91YK2	Ribosomal RNA processing protein 1 homolog B	Rrp1b	80.581	724	Q91YK2	528	RRP1B_MOUSE Ribosomal RNA processing protein 1 homolog B OS=Mus musculus OX=10090 GN=Rrp1b PE=1 SV=2	Q91YK2	528	528	S	DSSSDLPVQKSGTPTSPVEGKDGQTTLPRCK	89.992	57.267	SGTPT(0.018)S(0.982)PVEGK	S(-45)GT(-40.65)PT(-17.31)S(17.31)PVEGK	6	2	2.4232	32178000	38626000		35402000	25570000	22093000	23564000	2.37423e+07	1.49109	0.0236203
Q920Q8	Influenza virus NS1A-binding protein homolog	Ivns1abp	71.58	642	Q920Q8	322	NS1BP_MOUSE Influenza virus NS1A-binding protein homolog OS=Mus musculus OX=10090 GN=Ivns1abp PE=1 SV=2	Q920Q8	322	322	S	VLDSTFCVIFLHGRNSPQSSPTSTPKLSKSL	96.096	96.096	NS(1)PQS(0.003)S(0.577)PT(0.338)S(0.073)T(0.01)PK	NS(62.43)PQS(-23.3)S(2.33)PT(-2.33)S(-9.01)T(-17.6)PK	2	2	-0.18497	27002000	29829000	33615000	3.01487e+07	20297000	18307000	18730000	1.91113e+07	1.57753	0.00534969
Q920R0	Alsin	Als2	182.56	1651	Q920R0	486	ALS2_MOUSE Alsin OS=Mus musculus OX=10090 GN=Als2 PE=1 SV=3	Q920R0	486	486	S	GGSRRLSLPGLLSQVSPRLLRKAARVKTRTV	92.633	92.633	LSLPGLLS(0.006)QVS(0.994)PR	LS(-83.35)LPGLLS(-21.85)QVS(21.85)PR	11	2	0.37173	8530000	6875700	6026700	7.14413e+06	3792000	4715800	5397900	4.63523e+06	1.54127	0.0448293
Q922K7	Probable 28S rRNA (cytosine-C(5))-methyltransferase	Nop2	86.751	793	Q922K7	767	NOP2_MOUSE Probable 28S rRNA (cytosine-C(5))-methyltransferase OS=Mus musculus OX=10090 GN=Nop2 PE=1 SV=1	Q922K7	767	767	S	LKEDAVSKGPSAPFVSPHSSTRPPPAKRRKS	79.69	79.69	GPSAPFVS(0.988)PHS(0.003)S(0.005)T(0.005)RPPPAK	GPS(-51.01)APFVS(23.4)PHS(-24.56)S(-23.4)T(-23.4)RPPPAK	8	3	0.16043	11908000	15842000	13730000	1.38267e+07	9602700	8883600	11138000	9.87477e+06	1.4002	0.0399006
Q923B1	Lariat debranching enzyme	Dbr1	62.289	550	Q923B1	520	DBR1_MOUSE Lariat debranching enzyme OS=Mus musculus OX=10090 GN=Dbr1 PE=1 SV=2	Q923B1	520	520	S	SGDEKDLAKFPLKRLSDEHEPEQRKKIKRRN	132.81	77.746	RLS(1)DEHEPEQR	RLS(77.75)DEHEPEQR	3	2	0.4493	75431000	76153000	69865000	7.38163e+07	51175000	61456000	63002000	5.85443e+07	1.26086	0.022205
Q924N4	Solute carrier family 12 member 6	Slc12a6	127.53	1150	Q924N4	1048	S12A6_MOUSE Solute carrier family 12 member 6 OS=Mus musculus OX=10090 GN=Slc12a6 PE=1 SV=2	Q924N4	1048	1048	T	DEDEETETYQEKVHMTWTKDKYMASRGQKVK	143.7	143.04	VHMT(1)WTK	VHMT(40.42)WT(-40.42)K	4	2	-0.1046	40491000	54227000	44119000	46279000	35875000	30072000	22607000	29518000	1.56782	0.0407413
Q99020	Heterogeneous nuclear ribonucleoprotein A/B	Hnrnpab	30.831	285	Q99020	260	ROAA_MOUSE Heterogeneous nuclear ribonucleoprotein A/B OS=Mus musculus OX=10090 GN=Hnrnpab PE=1 SV=1	Q99020	260	260	S	YGSGGRGNRNRGNRGSGGGQGSTNYGKSQRR	159.79	128.28	GS(1)GGGQGSTNYGK	GS(95.66)GGGQGS(-95.66)T(-98.47)NY(-125.82)GK	2	2	0.099636	49355000	53035000	61273000	5.45543e+07	71775000	74259000	78804000	74946000	0.727915	0.00750325
Q99K01	Pyridoxal-dependent decarboxylase domain-containing protein 1	Pdxdc1	87.334	787	Q99K01	691	PDXD1_MOUSE Pyridoxal-dependent decarboxylase domain-containing protein 1 OS=Mus musculus OX=10090 GN=Pdxdc1 PE=1 SV=2	Q99K01	691	691	T	TYVHKVQGTGVTPPPTPLGTRSKQRLPGQKP	108.99	108.99	VQGT(0.001)GVT(0.999)PPPT(0.983)PLGT(0.017)R	VQGT(-32.78)GVT(32.78)PPPT(17.53)PLGT(-17.53)R	11	2	0.49872	23315000	25826000	28478000	25873000	30730000	40207000	37529000	3.61553e+07	0.715607	0.0321893
Q99K70	Ras-related GTP-binding protein C	Rragc	44.12	398	Q99K70	94	RRAGC_MOUSE Ras-related GTP-binding protein C OS=Mus musculus OX=10090 GN=Rragc PE=1 SV=1	Q99K70	94	94	S	VVFHKMSPNETLFLESTNKIYKDDISNSSFV	182.28	134.4	MSPNETLFLES(0.862)T(0.138)NK	MS(-130.96)PNET(-70.71)LFLES(7.96)T(-7.96)NK	11	2	-0.37041	56043000	41964000	47041000	4.83493e+07	31041000	39612000	33982000	3.48783e+07	1.38623	0.0491801
Q99KG3	RNA-binding protein 10	Rbm10	103.49	930	Q99KG3	89	RBM10_MOUSE RNA-binding protein 10 OS=Mus musculus OX=10090 GN=Rbm10 PE=1 SV=1	Q99KG3	89	89	S	PGSETQRRRRRRHRHSPTGPPGFPRDGDYRD	94.007	94.007	HRHS(1)PTGPPGFPR	HRHS(35.28)PT(-35.28)GPPGFPR	4	3	0.29942	12897000	15881000	14460000	1.44127e+07	9842100	11905000	11804000	11183700	1.28872	0.0417296
Q99KN9	Clathrin interactor 1	Clint1	68.512	631	Q99KN9	235	EPN4_MOUSE Clathrin interactor 1 OS=Mus musculus OX=10090 GN=Clint1 PE=1 SV=2	Q99KN9	235	235	S	IDDTISKFRRKDREDSPERCSDSDEEKKARR	90.434	80.014	DREDS(1)PER	DREDS(80.01)PER	5	2	-0.2721	94727000	138580000	104760000	112689000	77662000	67865000	42850000	6.27923e+07	1.79463	0.041391
Q99LF4	tRNA-splicing ligase RtcB homolog	Rtcb	55.249	505	Q99LF4	208	RTCB_MOUSE tRNA-splicing ligase RtcB homolog OS=Mus musculus OX=10090 GN=Rtcb PE=1 SV=1	Q99LF4	208	208	S	CEEYGRMLQADPNKVSPRAKKRGLPQLGTLG	75.445	71.98	MLQADPNKVS(1)PR	MLQADPNKVS(71.98)PR	10	2	0.49921	6536200	8629300	6862200	7.34257e+06	4271900	4165100	5092000	4.50967e+06	1.62818	0.0165017
Q99LH1	Nucleolar GTP-binding protein 2	Gnl2	83.345	728	Q99LH1	504	NOG2_MOUSE Nucleolar GTP-binding protein 2 OS=Mus musculus OX=10090 GN=Gnl2 PE=1 SV=2	Q99LH1	504	504	S	NPEEETTETEVERSDSITEKEPEGDCSQDRN	124.69	124.69	S(0.001)DS(0.999)ITEKEPEGDCSQDR	S(-29.98)DS(29.98)IT(-34.86)EKEPEGDCS(-111.79)QDR	3	3	0.052918	21559000	25702000	22100000	2.31203e+07	26959000	33082000	31765000	30602000	0.755517	0.0300503
Q99N57	RAF proto-oncogene serine/threonine-protein kinase	Raf1	72.917	648	Q99N57	43	RAF1_MOUSE RAF proto-oncogene serine/threonine-protein kinase OS=Mus musculus OX=10090 GN=Raf1 PE=1 SV=2	Q99N57	43	43	S	ISPTIVQQFGYQRRASDDGKLTDSSKTSNTI	81.51	81.51	RAS(1)DDGKLTDSSK	RAS(64.31)DDGKLT(-64.31)DS(-68.18)S(-71.73)K	3	3	-0.21159	12874000	21995000	15877000	1.69153e+07	25010000	32823000	36756000	3.15297e+07	0.536489	0.0287711
Q99N57	RAF proto-oncogene serine/threonine-protein kinase	Raf1	72.917	648	Q99N57	259	RAF1_MOUSE RAF proto-oncogene serine/threonine-protein kinase OS=Mus musculus OX=10090 GN=Raf1 PE=1 SV=2	Q99N57	259	259	S	SPSSEGSLSQRQRSTSTPNVHMVSTTLHVDS	99.93	99.93	S(0.007)T(0.007)S(0.981)T(0.006)PNVHMVSTTLHVDSR	S(-21.66)T(-21.66)S(21.66)T(-22.35)PNVHMVS(-73.43)T(-72.73)T(-77.04)LHVDS(-94.58)R	3	3	0.24358	19348000	24781000	22753000	22294000	9792800	12533000	16539000	1.29549e+07	1.72089	0.0207224
Q99P69	Kinetochore protein Nuf2	Nuf2	54.594	463	Q99P69	247	NUF2_MOUSE Kinetochore protein Nuf2 OS=Mus musculus OX=10090 GN=Nuf2 PE=1 SV=2	Q99P69	247	247	S	SLKEVEDNLKSKIVDSPEKLKNYKDKMKGTV	101.71	69.864	IVDS(1)PEKLK	IVDS(69.86)PEKLK	4	2	0.058918	19035000	25641000	18796000	2.11573e+07	13642000	13600000	14260000	13834000	1.52937	0.0313623
Q99PT3	INO80 complex subunit B	Ino80b	40.565	375	Q99PT3	149	IN80B_MOUSE INO80 complex subunit B OS=Mus musculus OX=10090 GN=Ino80b PE=1 SV=2	Q99PT3	149	149	S	EQYRAWLDEDSNLSPSPLRDLPGDLEGQEEE	159.06	159.06	AWLDEDSNLS(0.001)PS(0.999)PLR	AWLDEDS(-76.18)NLS(-28.5)PS(28.5)PLR	12	2	1.1423	7138500	6257700	6940600	6.77893e+06	7795500	9560600	8371500	8.57587e+06	0.790466	0.0370745
Q9BDB7	Interferon-induced protein 44-like	Ifi44l	49.679	447	Q9BDB7	304	IF44L_MOUSE Interferon-induced protein 44-like OS=Mus musculus OX=10090 GN=Ifi44l PE=2 SV=2	Q9BDB7	304	304	S	DRYQFNPCEPMKPKHSPHAASPPLKDRIHCV	105.19	83.751	HS(1)PHAASPPLKDR	HS(59.3)PHAAS(-59.3)PPLKDR	2	3	-0.45381	31290000	42697000	39739000	3.79087e+07	23896000	26492000	24561000	24983000	1.51738	0.0210651
Q9CQ19	Myosin regulatory light polypeptide 9	Myl9	19.854	172	Q9CQ19;Q3THE2	20;20	MYL9_MOUSE Myosin regulatory light polypeptide 9 OS=Mus musculus OX=10090 GN=Myl9 PE=1 SV=3;ML12B_MOUSE Myosin regulatory light chain 12B OS=Mus musculus OX=10090 GN=Myl12b PE=1 SV=2	Q9CQ19	20	20	S	RAKAKTTKKRPQRATSNVFAMFDQSQIQEFK	211.87	82.639	AT(1)S(1)NVFAMFDQSQIQEFK	AT(72.14)S(72.14)NVFAMFDQS(-72.14)QIQEFK	3	2	0.10745	235060000	214120000	197980000	215720000	249800000	271190000	301070000	274020000	0.787242	0.0335594
Q9CQB2	MAPK regulated corepressor interacting protein 2	Mcrip2	17.871	160	Q9CQB2	82	MCRI2_MOUSE MAPK regulated corepressor interacting protein 2 OS=Mus musculus OX=10090 GN=Mcrip2 PE=1 SV=1	Q9CQB2	82	82	S	VFNRVNGRRPLTTSPSLEGTQETYTVAHEEN	180.6	180.6	RPLT(0.007)T(0.007)S(0.03)PS(0.957)LEGTQETYTVAHEENVR	RPLT(-21.6)T(-21.6)S(-15.07)PS(15.07)LEGT(-39.22)QET(-115.36)Y(-146.56)T(-136.29)VAHEENVR	8	3	0.16784	28541000	39024000	34928000	3.41643e+07	45918000	51051000	55571000	5.08467e+07	0.671909	0.0156468
Q9CQJ7	Securin	Pttg1	21.725	199	Q9CQJ7	162	PTTG1_MOUSE Securin OS=Mus musculus OX=10090 GN=Pttg1 PE=1 SV=1	Q9CQJ7	162	162	S	NEERGLEKLLHLGPPSPLKTPFLSWESDPLY	169.4	57.034	LLHLGPPS(1)PLK	LLHLGPPS(57.03)PLK	8	3	0.0045513	15059000	15340000	13952000	1.47837e+07	9342700	11114000	11466000	10640900	1.38932	0.00609022
Q9CX30	Protein YIF1B	Yif1b	33.982	311	Q9CX30	12	YIF1B_MOUSE Protein YIF1B OS=Mus musculus OX=10090 GN=Yif1b PE=1 SV=2	Q9CX30	12	12	T	____MHATGLAAPAGTPRLRKWPSKRRVPVS	122.29	122.29	MHATGLAAPAGT(1)PR	MHAT(-75.42)GLAAPAGT(75.42)PR	12	2	0.53838	10684000	9188300		9936150	6355900	4998100	6089100	5.81437e+06	1.7089	0.0129128
Q9CX56	26S proteasome non-ATPase regulatory subunit 8	Psmd8	39.93	353	Q9CX56	297	PSMD8_MOUSE 26S proteasome non-ATPase regulatory subunit 8 OS=Mus musculus OX=10090 GN=Psmd8 PE=1 SV=2	Q9CX56	297	297	S	YEKILFAEATRILFFSTPKKMTDYAKKRGWV	41.448	41.448	ILFFS(0.5)T(0.5)PK	ILFFS(0)T(0)PK	5	2	-0.048627	1173100	1174200		1173650	1296900	1456900	1392000	1.38193e+06	0.849281	0.0402769
Q9CX56	26S proteasome non-ATPase regulatory subunit 8	Psmd8	39.93	353	Q9CX56	298	PSMD8_MOUSE 26S proteasome non-ATPase regulatory subunit 8 OS=Mus musculus OX=10090 GN=Psmd8 PE=1 SV=2	Q9CX56	298	298	T	EKILFAEATRILFFSTPKKMTDYAKKRGWVL	41.448	41.448	ILFFS(0.5)T(0.5)PK	ILFFS(0)T(0)PK	6	2	-0.048627	1173100	1174200		1173650	1296900	1456900	1392000	1.38193e+06	0.849281	0.0402769
Q9CX66	Uncharacterized protein C12orf45 homolog	D10Wsu102e	19.967	185	Q9CX66	177	CL045_MOUSE Uncharacterized protein C12orf45 homolog OS=Mus musculus OX=10090 GN=D10Wsu102e PE=1 SV=1	Q9CX66	177	177	S	LPNAEGGKGKIEILDSPASKKKKQ_______	181.98	168.05	GKIEILDS(0.999)PAS(0.001)K	GKIEILDS(32.81)PAS(-32.81)K	8	2	0.4675	28849000	29804000	34130000	3.09277e+07	12933000	21003000	22819000	1.89183e+07	1.6348	0.0252225
Q9CXG3	Peptidyl-prolyl cis-trans isomerase-like 4	Ppil4	57.23	492	Q9CXG3	393	PPIL4_MOUSE Peptidyl-prolyl cis-trans isomerase-like 4 OS=Mus musculus OX=10090 GN=Ppil4 PE=1 SV=2	Q9CXG3	393	393	S	HSHTSKKHKKKTRHCSEEKEDEEYMPIKNPN	97.469	97.469	HCS(1)EEKEDEEYMPIKNPNQDIYR	HCS(60.1)EEKEDEEY(-60.1)MPIKNPNQDIY(-96.74)R	3	4	0.14531	11626000	13650000	12271000	1.25157e+07	17212000	20590000		18901000	0.66217	0.0227727
Q9CYC5	Kinetochore-associated protein DSN1 homolog	Dsn1	39.552	348	Q9CYC5	330	DSN1_MOUSE Kinetochore-associated protein DSN1 homolog OS=Mus musculus OX=10090 GN=Dsn1 PE=1 SV=1	Q9CYC5	330	330	S	KVSVQLKKRSMDQLDSSPARKLLKLPLQSSP	113.65	68.972	SMDQLDS(0.604)S(0.396)PAR	S(-65.78)MDQLDS(1.84)S(-1.84)PAR	7	2	1.6432	9081200		9201100	9141150	7039700	7498200		7268950	1.25756	0.0156443
Q9CYX7	RRP15-like protein	Rrp15	31.058	281	Q9CYX7	265	RRP15_MOUSE RRP15-like protein OS=Mus musculus OX=10090 GN=Rrp15 PE=1 SV=2	Q9CYX7	265	265	S	DDFMMGASMKDWDKESEGEEPAGGRAEAAAS	233.65	111.57	DWDKES(1)EGEEPAGGR	DWDKES(111.57)EGEEPAGGR	6	3	0.048125	195860000	267420000	245260000	236180000	186990000	149030000	156500000	1.64173e+08	1.4386	0.0405622
Q9CZA6	Nuclear distribution protein nudE homolog 1	Nde1	38.522	344	Q9CZA6	282	NDE1_MOUSE Nuclear distribution protein nudE homolog 1 OS=Mus musculus OX=10090 GN=Nde1 PE=1 SV=1	Q9CZA6	282	282	S	LESKLASCRNFMYDQSPSRTSGPASGRGTKN	143.42	130.1	NFMYDQS(0.922)PS(0.078)R	NFMY(-96.01)DQS(10.71)PS(-10.71)R	7	2	-0.30226	6192200	7798900	6427500	6806200	4418700	4798400	4298400	4.50517e+06	1.51075	0.0117051
Q9CZV5	STAGA complex 65 subunit gamma	Supt7l	45.97	412	Q9CZV5	106	ST65G_MOUSE STAGA complex 65 subunit gamma OS=Mus musculus OX=10090 GN=Supt7l PE=1 SV=1	Q9CZV5	106	106	S	GVKAEESEPLPSCPGSPPLPDDLQPLDCKNP	80.786	74.876	AEESEPLPS(0.045)CPGS(0.955)PPLPDDLQPLDCK	AEES(-45.55)EPLPS(-13.26)CPGS(13.26)PPLPDDLQPLDCK	13	3	0.23887	10592000	12841000	14003000	1.24787e+07	15475000	20227000	17352000	1.76847e+07	0.705621	0.0379971
Q9CZX2	Centrosomal protein of 89 kDa	Cep89	90.318	791	Q9CZX2	77	CEP89_MOUSE Centrosomal protein of 89 kDa OS=Mus musculus OX=10090 GN=Cep89 PE=1 SV=1	Q9CZX2	77	77	S	TGQTVAIPQPRQRSRSESDASDIEKDSFIKP	95.197	95.197	S(0.008)RS(0.878)ES(0.094)DAS(0.02)DIEK	S(-20.18)RS(9.7)ES(-9.7)DAS(-16.51)DIEK	3	2	0.4958	7107100		6908700	7007900	5221400		4970600	5096000	1.37518	0.00692152
Q9D0B6	Protein PBDC1	Pbdc1	22.223	198	Q9D0B6	184	PBDC1_MOUSE Protein PBDC1 OS=Mus musculus OX=10090 GN=Pbdc1 PE=1 SV=1	Q9D0B6	184	184	S	EGAGNKEEAAEKGADSGGEKEEGANREGEK_	242.67	53.355	GADS(1)GGEKEEGANREGEK	GADS(53.35)GGEKEEGANREGEK	4	2	0.61544	949230000	1129900000	1075600000	1.05158e+09	811430000	884950000	925120000	8.73833e+08	1.20341	0.0478231
Q9D0V7	Receptor-binding cancer antigen expressed on SiSo cells	Ebag9	24.319	213	Q9D0V7	36	RCAS1_MOUSE Receptor-binding cancer antigen expressed on SiSo cells OS=Mus musculus OX=10090 GN=Ebag9 PE=1 SV=2	Q9D0V7	36	36	S	FLKRLICRSGRGRKLSGDQITLPTTVDYSSV	135.3	105.79	KLS(1)GDQITLPTTVDYSSVPK	KLS(50.2)GDQIT(-50.2)LPT(-87.47)T(-87.47)VDY(-98.15)S(-100.43)S(-102.47)VPK	3	2	0.52669	76984000	90388000	76299000	8.12237e+07	50201000	62013000	67285000	59833000	1.35751	0.0350042
Q9D1R9	60S ribosomal protein L34	Rpl34	13.293	117	Q9D1R9	12	RL34_MOUSE 60S ribosomal protein L34 OS=Mus musculus OX=10090 GN=Rpl34 PE=1 SV=2	Q9D1R9	12	12	S	____MVQRLTYRRRLSYNTASNKTRLSRTPG	129.54	129.54	RLS(0.987)YNT(0.013)ASNK	RLS(18.74)Y(-57.34)NT(-18.74)AS(-73.33)NK	3	2	0.33789	5950400	10076000	10836000	8.95413e+06	13738000	13963000	13406000	1.37023e+07	0.653475	0.0358472
Q9D2Y5	Sorting nexin-20	Snx20	36.028	313	Q9D2Y5	3	SNX20_MOUSE Sorting nexin-20 OS=Mus musculus OX=10090 GN=Snx20 PE=1 SV=2	Q9D2Y5	3	3	S	_____________MASPEHPGSPGWRGPINQ	145.1	42.059	AS(1)PEHPGS(1)PGWR	AS(42.06)PEHPGS(42.06)PGWR	2	2	0.25518	26430000	35201000	31988000	3.12063e+07	19995000	23135000	22573000	21901000	1.42488	0.0273214
Q9D6Z1	Nucleolar protein 56	Nop56	64.464	580	Q9D6Z1	546	NOP56_MOUSE Nucleolar protein 56 OS=Mus musculus OX=10090 GN=Nop56 PE=1 SV=2	Q9D6Z1	546	546	T	KEEVASEPEEAASPTTPKKKRKFSEEPEVAA	157	57.629	S(0.004)S(0.004)PKEEVAS(0.992)EPEEAAS(0.72)PT(0.369)T(0.911)PK	S(-24.26)S(-23.9)PKEEVAS(23.9)EPEEAAS(3.53)PT(-3.53)T(8.53)PK	19	3	-0.038903	21915000	22917000	20815000	2.18823e+07	26595000	33400000	32650000	3.08817e+07	0.708587	0.0158523
Q9D902	General transcription factor IIE subunit 2	Gtf2e2	33.046	292	Q9D902	31	T2EB_MOUSE General transcription factor IIE subunit 2 OS=Mus musculus OX=10090 GN=Gtf2e2 PE=1 SV=2	Q9D902	31	31	S	ALSTPVVEKRAVPSESPSSSSSKKKKAKVEH	78.228	78.228	AVPSES(0.904)PS(0.058)S(0.019)S(0.006)S(0.01)S(0.002)K	AVPS(-43.81)ES(11.94)PS(-11.94)S(-16.73)S(-21.46)S(-19.57)S(-26.12)K	6	2	-0.66952	13226000	13329000	15174000	1.39097e+07	9317800		9116500	9217150	1.50911	0.0106068
Q9DB52	Protein FAM122A	Fam122a	30.269	284	Q9DB52	144	F122A_MOUSE Protein FAM122A OS=Mus musculus OX=10090 GN=Fam122a PE=1 SV=1	Q9DB52	144	144	S	ASPKRIDFIPVSPAPSPTRGIGKQCFSPSLQ	92.098	92.098	RIDFIPVS(1)PAPS(0.996)PT(0.004)R	RIDFIPVS(51.96)PAPS(24.34)PT(-24.34)R	12	2	-0.51665	18847000	23771000	20071000	2.08963e+07	11357000	12362000	17034000	1.35843e+07	1.53827	0.0331775
Q9DBJ1	Phosphoglycerate mutase 1	Pgam1	28.832	254	Q9DBJ1	14	PGAM1_MOUSE Phosphoglycerate mutase 1 OS=Mus musculus OX=10090 GN=Pgam1 PE=1 SV=3	Q9DBJ1	14	14	S	__MAAYKLVLIRHGESAWNLENRFSGWYDAD	196.97	139.21	HGES(1)AWNLENR	HGES(139.21)AWNLENR	4	2	-0.37356	87833000	114890000	85321000	9.60147e+07	56541000	48002000	43473000	4.93387e+07	1.94603	0.0102533
Q9DBN4	Putative monooxygenase p33MONOX	P33monox	32.715	303	Q9DBN4	183	P33MX_MOUSE Putative monooxygenase p33MONOX OS=Mus musculus OX=10090 GN=P33monox PE=1 SV=1	Q9DBN4	183	183	S	HPASAQSTPSSTPHASPKQKSRGWFPSGSST	84.03	66.889	HPASAQSTPS(0.003)S(0.005)T(0.005)PHAS(0.987)PK	HPAS(-54.66)AQS(-41.27)T(-41.27)PS(-25.77)S(-23.07)T(-23.07)PHAS(23.07)PK	16	3	0.44185		19349000	19829000	19589000		13433000	15145000	14289000	1.37092	0.0270015
Q9DBS5	Kinesin light chain 4	Klc4	68.612	619	Q9DBS5	590	KLC4_MOUSE Kinesin light chain 4 OS=Mus musculus OX=10090 GN=Klc4 PE=1 SV=1	Q9DBS5	590	590	S	GTEPRPSSSSMKRAASLNYLNQPNAAPLQVS	175.42	141.45	AAS(1)LNYLNQPNAAPLQVSR	AAS(77.45)LNY(-77.45)LNQPNAAPLQVS(-141.1)R	3	2	0.58776	22771000	21207000	20734000	2.15707e+07	11343000	15265000	18406000	1.50047e+07	1.4376	0.0370327
Q9DC28	Casein kinase I isoform delta	Csnk1d	47.316	415	Q9DC28	382	KC1D_MOUSE Casein kinase I isoform delta OS=Mus musculus OX=10090 GN=Csnk1d PE=1 SV=2	Q9DC28	382	382	S	RKVSMRLHRGAPVNVSSSDLTGRQDTSRMST	136.36	136.36	GAPVNVS(0.759)S(0.192)S(0.049)DLTGR	GAPVNVS(5.96)S(-5.96)S(-11.9)DLT(-35.35)GR	7	2	0.47891	13553000	14586000	12666000	1.36017e+07		7904200	6613600	7258900	1.87379	0.00520097
Q9DCF9	Translocon-associated protein subunit gamma	Ssr3	21.064	185	Q9DCF9	105	SSRG_MOUSE Translocon-associated protein subunit gamma OS=Mus musculus OX=10090 GN=Ssr3 PE=1 SV=1	Q9DCF9	105	105	S	QKREDAVSKEVTRKLSEADNRKMSRKEKDER	176.97	66.023	KLS(1)EADNRK	KLS(66.02)EADNRK	3	2	0.068609	316140000	396990000	358680000	357270000	632600000	628270000	563080000	6.07983e+08	0.587631	0.00150528
Q9DCI3	STARD3 N-terminal-like protein	Stard3nl	26.81	235	Q9DCI3	193	STR3N_MOUSE STARD3 N-terminal-like protein OS=Mus musculus OX=10090 GN=Stard3nl PE=1 SV=2	Q9DCI3	193	193	S	QEAEEENRLLLVQDASERAALIPAGLSDGQF	104.24	59.116	LLLVQDAS(1)ER	LLLVQDAS(59.12)ER	8	2	-0.64792	6578800	6066000	6643200	6.42933e+06	7149900	7128300	6926400	7068200	0.909614	0.0310924
Q9EQ32	Phosphoinositide 3-kinase adapter protein 1	Pik3ap1	90.927	811	Q9EQ32	656	BCAP_MOUSE Phosphoinositide 3-kinase adapter protein 1 OS=Mus musculus OX=10090 GN=Pik3ap1 PE=1 SV=1	Q9EQ32	656	656	S	ESFRFQQENLKRLRESITRRRKEKPKSGKHT	78.932	69.275	LRES(1)ITR	LRES(35.07)IT(-35.07)R	4	2	0.11139	19822000	42645000	42507000	3.49913e+07	52948000	73303000	61025000	6.24253e+07	0.560531	0.0463143
Q9ERG2	Striatin-3	Strn3	87.149	796	Q9ERG2	229	STRN3_MOUSE Striatin-3 OS=Mus musculus OX=10090 GN=Strn3 PE=1 SV=1	Q9ERG2	229	229	S	SVEAKNLEQILNGGESPKQKGQEIKRPPGDV	151.44	44.252	NLEQILNGGES(1)PKQK	NLEQILNGGES(44.25)PKQK	11	2	-0.15644	6607500	10129000	8353500	8.36333e+06	3274100	4344400	5478200	4.36557e+06	1.91575	0.0290152
Q9ERU9	E3 SUMO-protein ligase RanBP2	Ranbp2	341.12	3053	Q9ERU9	796	RBP2_MOUSE E3 SUMO-protein ligase RanBP2 OS=Mus musculus OX=10090 GN=Ranbp2 PE=1 SV=2	Q9ERU9	796	796	S	SPTKYSLSPSKSYKYSPKTPPRWAEDQNSLL	176.65	152.04	SYKYS(1)PK	S(-118.3)Y(-128.27)KY(-79.25)S(79.25)PK	5	2	0.13357	45589000	52866000	55163000	51206000	38214000	36886000	32988000	3.60293e+07	1.42123	0.00987406
Q9ES00	Ubiquitin conjugation factor E4 B	Ube4b	133.32	1173	Q9ES00	105	UBE4B_MOUSE Ubiquitin conjugation factor E4 B OS=Mus musculus OX=10090 GN=Ube4b PE=1 SV=3	Q9ES00	105	105	S	SNSLETQSQSLSRSQSMDIDGVSCEKSMSQV	113.14	99.044	S(0.003)QS(0.997)MDIDGVSCEK	S(-25.88)QS(25.88)MDIDGVS(-84.25)CEK	3	2	0.13426		16189000	11624000	13906500	30882000	24813000	24006000	26567000	0.52345	0.030677
Q9ES46	Beta-parvin	Parvb	41.669	365	Q9ES46;Q9EPC1	29;36	PARVB_MOUSE Beta-parvin OS=Mus musculus OX=10090 GN=Parvb PE=1 SV=1;PARVA_MOUSE Alpha-parvin OS=Mus musculus OX=10090 GN=Parva PE=1 SV=1	Q9ES46	29	29	T	PKMKKDESFLGKLGGTLARKKKTREVTDLQE	100.98	76.1	LGGT(1)LAR	LGGT(76.1)LAR	4	2	-0.0044312	24528000	27288000	20864000	2.42267e+07	13237000	16286000	18500000	1.60077e+07	1.51344	0.0268812
Q9ES52	Phosphatidylinositol 3,4,5-trisphosphate 5-phosphatase 1	Inpp5d	133.54	1191	Q9ES52	246	SHIP1_MOUSE Phosphatidylinositol 3,4,5-trisphosphate 5-phosphatase 1 OS=Mus musculus OX=10090 GN=Inpp5d PE=1 SV=2	Q9ES52	246	246	S	LPSLESLQRLFDQQLSPGLRPRPQVPGEASP	128.71	105.39	LFDQQLS(1)PGLRPR	LFDQQLS(105.39)PGLRPR	7	2	-0.069902	70230000	77426000	77646000	7.51007e+07	46761000	51893000	52638000	5.04307e+07	1.48919	0.00128138
Q9ESC8	AF4/FMR2 family member 4	Aff4	126.64	1160	Q9ESC8	544	AFF4_MOUSE AF4/FMR2 family member 4 OS=Mus musculus OX=10090 GN=Aff4 PE=1 SV=1	Q9ESC8	544	544	S	KTIQKGSESGRGRQKSPAQSDSTTQRRTVGK	146.3	134.88	QKS(1)PAQSDSTTQR	QKS(91.51)PAQS(-91.51)DS(-101.57)T(-101.57)T(-106.33)QR	3	2	1.2771	32702000	32612000	26869000	3.07277e+07	24911000	21995000	25300000	2.40687e+07	1.27667	0.0385514
Q9ESL4	Mitogen-activated protein kinase kinase kinase 20	Map3k20	91.719	802	Q9ESL4	649	M3K20_MOUSE Mitogen-activated protein kinase kinase kinase 20 OS=Mus musculus OX=10090 GN=Map3k20 PE=1 SV=1	Q9ESL4	649	649	S	SRSSSPTQYGLSRNFSSLNLSSRDSGFSSLN	117.7	117.7	NFS(1)SLNLSSR	NFS(38.62)S(-38.62)LNLS(-89.74)S(-89.74)R	3	2	0.060684	17396000	23607000	20186000	2.03963e+07	10257000	14071000	14341000	1.28897e+07	1.58238	0.0280687
Q9ESZ8	General transcription factor II-I	Gtf2i	112.26	998	Q9ESZ8	210	GTF2I_MOUSE General transcription factor II-I OS=Mus musculus OX=10090 GN=Gtf2i PE=1 SV=3	Q9ESZ8	210	210	S	LGGRVLAAEAERSMLSPSGSCGPIKVKTEPT	87.647	87.647	SMLS(0.998)PS(0.002)GSCGPIK	S(-44.7)MLS(27.97)PS(-27.97)GS(-39.24)CGPIK	4	2	-0.52538	6914400	6088300	4565900	5856200	9465300	8245300	10956000	9.55553e+06	0.61286	0.0238527
Q9ESZ8	General transcription factor II-I	Gtf2i	112.26	998	Q9ESZ8	558	GTF2I_MOUSE General transcription factor II-I OS=Mus musculus OX=10090 GN=Gtf2i PE=1 SV=3	Q9ESZ8	558	558	T	LLTHSTTEVTQPRTNTPVKEDWNVRITKLRK	115.26	77.746	TNT(1)PVKEDWNVR	T(-39.45)NT(39.45)PVKEDWNVR	3	3	0.15562	41086000	63473000	44342000	4.96337e+07	29969000	26870000	28496000	28445000	1.7449	0.0395654
Q9ESZ8	General transcription factor II-I	Gtf2i	112.26	998	Q9ESZ8	823	GTF2I_MOUSE General transcription factor II-I OS=Mus musculus OX=10090 GN=Gtf2i PE=1 SV=3	Q9ESZ8	823	823	S	PEMFETAIKESTSSKSPPRKINSSPNVNTTA	164.2	140.6	ESTSSKS(1)PPRK	ES(-67.38)T(-44.62)S(-43.3)S(-40.29)KS(40.29)PPRK	7	2	-0.11905	186250000	231990000	201020000	206420000	151580000	162430000	151940000	1.55317e+08	1.32903	0.0214627
Q9JHL0	Linker for activation of T-cells family member 2	Lat2	22.876	203	Q9JHL0	95	NTAL_MOUSE Linker for activation of T-cells family member 2 OS=Mus musculus OX=10090 GN=Lat2 PE=1 SV=1	Q9JHL0	95	95	S	ERKNKMLFSHLEGPESPRYQNFYKGSNQEPD	223.29	149.52	MLFSHLEGPES(1)PR	MLFS(-89.85)HLEGPES(89.85)PR	11	3	-0.079806	58919000	44733000	44110000	49254000	32310000	33645000	34720000	3.35583e+07	1.46771	0.0325118
Q9JHW4	Selenocysteine-specific elongation factor	Eefsec	63.538	583	Q9JHW4	532	SELB_MOUSE Selenocysteine-specific elongation factor OS=Mus musculus OX=10090 GN=Eefsec PE=1 SV=2	Q9JHW4	532	532	T	IHIPGGLSPESKKILTPTLKKRSRAGRGETT	159.58	148.52	ILT(1)PTLK	ILT(44.32)PT(-44.32)LK	3	2	0.0043257	6127000	5941300	6172900	6080400	10245000	9082800	8362500	9230100	0.658758	0.00469319
Q9JJ66	Cell division cycle protein 20 homolog	Cdc20	54.815	499	Q9JJ66	36	CDC20_MOUSE Cell division cycle protein 20 homolog OS=Mus musculus OX=10090 GN=Cdc20 PE=1 SV=2	Q9JJ66	36	36	T	PNAPVARWQRKAKEATGPAPSPMRAANRSHS	96.82	96.82	EAT(1)GPAPSPMR	EAT(42.42)GPAPS(-42.42)PMR	3	2	-0.51591	14470000	14908000	11188000	13522000	10184000	8150400	9203900	9.17943e+06	1.47308	0.0296926
Q9JJ66	Cell division cycle protein 20 homolog	Cdc20	54.815	499	Q9JJ66	70	CDC20_MOUSE Cell division cycle protein 20 homolog OS=Mus musculus OX=10090 GN=Cdc20 PE=1 SV=2	Q9JJ66	70	70	T	TPGRTPGKSSSKVQTTPSKPGGDRFIPQRSA	84.859	79.652	VQT(0.005)T(0.994)PS(0.001)KPGGDR	VQT(-23.14)T(23.14)PS(-29.35)KPGGDR	4	2	0.49722	54903000	53668000	44326000	5.09657e+07	38988000	34845000	40620000	38151000	1.33589	0.0269687
Q9JJ66	Cell division cycle protein 20 homolog	Cdc20	54.815	499	Q9JJ66	106	CDC20_MOUSE Cell division cycle protein 20 homolog OS=Mus musculus OX=10090 GN=Cdc20 PE=1 SV=2	Q9JJ66	106	106	T	ASFLLSKENQPEDRGTPTKKEHQKAWSLNLN	155.63	105.14	ENQPEDRGT(0.999)PT(0.001)KK	ENQPEDRGT(31.84)PT(-31.84)KK	9	2	-0.29179	32584000	36731000	23298000	30871000	20243000	15433000	14022000	16566000	1.86352	0.0312344
Q9JJT9	Phosphorylated adapter RNA export protein	Phax	43.247	385	Q9JJT9	80	PHAX_MOUSE Phosphorylated adapter RNA export protein OS=Mus musculus OX=10090 GN=Phax PE=1 SV=1	Q9JJT9	80	80	T	DDCSLWKRKRQKCHNTPPKPEPFPFGPSGQK	155.25	101.16	CHNT(1)PPKPEPFPFGPSGQK	CHNT(89.76)PPKPEPFPFGPS(-89.76)GQK	4	3	0.002748	72498000	78002000	67924000	72808000	38526000	47071000	49962000	4.51863e+07	1.61128	0.0035791
Q9JK30	Origin recognition complex subunit 3	Orc3	82.341	715	Q9JK30	213	ORC3_MOUSE Origin recognition complex subunit 3 OS=Mus musculus OX=10090 GN=Orc3 PE=1 SV=1	Q9JK30	213	213	S	TQKADHKVTIKKRTASGHWRSPPVVLILKSM	47.187	47.187	T(0.008)AS(0.992)GHWR	T(-20.74)AS(20.74)GHWR	3	2	0.006039		7762700	7140400	7451550	6090500	5900500	5313800	5.76827e+06	1.29182	0.0214657
Q9JM52	Misshapen-like kinase 1	Mink1	147.29	1308	Q9JM52	750	MINK1_MOUSE Misshapen-like kinase 1 OS=Mus musculus OX=10090 GN=Mink1 PE=1 SV=3	Q9JM52	750	750	S	NRVGASTKLDSSPVLSPGNKAKPEDHRSRPG	71.601	71.601	LDS(0.217)S(0.783)PVLS(1)PGNK	LDS(-5.58)S(5.58)PVLS(51.93)PGNK	8	2	0.5493	4332400	4810600	4030600	4391200	5524800	6211700	6107400	5.94797e+06	0.738269	0.00753113
Q9QX47	Protein SON	Son	265.65	2444	Q9QX47	961	SON_MOUSE Protein SON OS=Mus musculus OX=10090 GN=Son PE=1 SV=2	Q9QX47	961	961	S	LGHDPYRLTPDPYRVSPRPYRIAPRSYRIAP	63.185	63.185	LTPDPYRVS(1)PR	LT(-51.48)PDPY(-37.17)RVS(37.17)PR	9	2	0.26869	5119000	6435200	4831100	5.46177e+06		2320600	3402500	2861550	1.90867	0.0410147
Q9QXS1	Plectin	Plec	534.18	4691	Q9QXS1	4396	PLEC_MOUSE Plectin OS=Mus musculus OX=10090 GN=Plec PE=1 SV=3	Q9QXS1	4396	4396	S	SGNAGGFRSRSSSVGSSSSYPISSAGPRTQL	127.5	104.42	S(0.1)S(0.127)S(0.773)VGS(0.995)S(0.004)S(0.001)SYPISSAGPR	S(-8.91)S(-7.84)S(7.84)VGS(24.01)S(-24.01)S(-31.01)S(-36.01)Y(-71.93)PIS(-60.73)S(-64.18)AGPR	6	2	0.24259	31174000	35558000	28895000	3.18757e+07	64129000	43602000	73812000	6.05143e+07	0.526746	0.0348209
Q9QYY8	Spastin	Spast	66.455	614	Q9QYY8	301	SPAST_MOUSE Spastin OS=Mus musculus OX=10090 GN=Spast PE=1 SV=3	Q9QYY8	301	301	T	THKGTPKPNRTNKPSTPTTAVRKKKDLKNFR	122.33	122.33	TNKPS(0.04)T(0.841)PT(0.097)T(0.022)AVR	T(-89.62)NKPS(-13.25)T(9.36)PT(-9.36)T(-15.9)AVR	6	2	-0.34282	20435000	17132000		18783500	13414000	12370000	12824000	1.28693e+07	1.45955	0.0195413
Q9QZI8	Serine incorporator 1	Serinc1	50.508	453	Q9QZI8	364	SERC1_MOUSE Serine incorporator 1 OS=Mus musculus OX=10090 GN=Serinc1 PE=1 SV=1	Q9QZI8	364	364	S	DESTLIEDGNGRSDGSLDDGDGIHRAVDNER	97.45	97.45	SDGS(1)LDDGDGIHR	S(-42.64)DGS(42.64)LDDGDGIHR	4	2	-0.2214	12338000	14081000	13941000	1.34533e+07	8624400	10428000	10409000	9.82047e+06	1.36993	0.011358
Q9QZQ1	Afadin	Afdn	206.5	1820	Q9QZQ1	1719	AFAD_MOUSE Afadin OS=Mus musculus OX=10090 GN=Afdn PE=1 SV=3	Q9QZQ1	1719	1719	S	PPPQRNASYLKTQVLSPDSLFTAKFVAYDEE	137.61	103.01	TQVLS(1)PDSLFTAK	T(-56.12)QVLS(33.52)PDS(-33.52)LFT(-50.64)AK	5	2	-0.11345	8073600	12164000	10810000	10349200	18313000	23738000	19748000	2.05997e+07	0.502396	0.00711069
Q9QZQ1	Afadin	Afdn	206.5	1820	Q9QZQ1	1173	AFAD_MOUSE Afadin OS=Mus musculus OX=10090 GN=Afdn PE=1 SV=3	Q9QZQ1	1173	1173	S	PGDDRLMKNRADHRSSPNVANQPPSPGGKGP	211.12	211.12	S(0.392)S(0.608)PNVANQPPS(1)PGGK	S(-1.9)S(1.9)PNVANQPPS(190.95)PGGK	2	2	-0.16599	48919000	59449000	50304000	5.28907e+07	38530000	39760000	42516000	4.02687e+07	1.31344	0.0227839
Q9QZQ1	Afadin	Afdn	206.5	1820	Q9QZQ1	1172	AFAD_MOUSE Afadin OS=Mus musculus OX=10090 GN=Afdn PE=1 SV=3	Q9QZQ1	1172	1172	S	LPGDDRLMKNRADHRSSPNVANQPPSPGGKG	120.11	118.66	S(0.5)S(0.5)PNVANQPPSPGGK	S(0)S(0)PNVANQPPS(-113.72)PGGK	1	2	0.26362	11480000	16439000	12875000	13598000	7272800	7598000	8191100	7687300	1.76889	0.0169813
Q9QZQ8	Core histone macro-H2A.1	H2afy	39.735	372	Q9QZQ8	129	H2AY_MOUSE Core histone macro-H2A.1 OS=Mus musculus OX=10090 GN=H2afy PE=1 SV=3	Q9QZQ8	129	129	T	LAKKRGSKGKLEAIITPPPAKKAKSPSQKKP	120.9	49.298	LEAIIT(1)PPPAK	LEAIIT(49.3)PPPAK	6	2	-0.027222	10647000	15009000	13100000	1.29187e+07	9037600	9308700	8499400	8.94857e+06	1.44366	0.0365611
Q9QZS2	E3 ubiquitin-protein ligase RNF4	Rnf4	21.91	194	Q9QZS2	99	RNF4_MOUSE E3 ubiquitin-protein ligase RNF4 OS=Mus musculus OX=10090 GN=Rnf4 PE=1 SV=1	Q9QZS2	99	99	S	GRRLRQDHADSCVVSSDDEELSRDKDVYVTT	84.561	84.561	LRQDHADSCVVS(1)S(0.999)DDEELS(0.001)R	LRQDHADS(-42.09)CVVS(35.47)S(32.31)DDEELS(-32.31)R	13	3	-1.6404	30005000	33109000	33223000	3.21123e+07	20192000		21090000	20641000	1.55575	0.00381537
Q9QZS2	E3 ubiquitin-protein ligase RNF4	Rnf4	21.91	194	Q9QZS2	98	RNF4_MOUSE E3 ubiquitin-protein ligase RNF4 OS=Mus musculus OX=10090 GN=Rnf4 PE=1 SV=1	Q9QZS2	98	98	S	NGRRLRQDHADSCVVSSDDEELSRDKDVYVT	84.561	84.561	LRQDHADSCVVS(1)S(0.999)DDEELS(0.001)R	LRQDHADS(-42.09)CVVS(35.47)S(32.31)DDEELS(-32.31)R	12	3	-1.6404	30005000	33109000	33223000	3.21123e+07	20192000		21090000	20641000	1.55575	0.00381537
Q9R049	E3 ubiquitin-protein ligase AMFR	Amfr	73.104	643	Q9R049	542	AMFR_MOUSE E3 ubiquitin-protein ligase AMFR OS=Mus musculus OX=10090 GN=Amfr PE=1 SV=2	Q9R049	542	542	S	EGEASVQTERVPLDLSPRLEETLDFSEVELE	88.596	60.255	VPLDLS(1)PR	VPLDLS(60.26)PR	6	2	0.3627	2441200		2755100	2598150	3815000	4463700	3609400	3962700	0.655651	0.0304685
Q9R190	Metastasis-associated protein MTA2	Mta2	75.029	668	Q9R190	534	MTA2_MOUSE Metastasis-associated protein MTA2 OS=Mus musculus OX=10090 GN=Mta2 PE=1 SV=1	Q9R190	534	534	T	TIVKDLVAQAPLKPKTPRGTKTPINRNQLTQ	87.676	48.907	DLVAQAPLKPKT(1)PR	DLVAQAPLKPKT(48.91)PR	12	3	0.089002	17344000	15193000	14158000	15565000	9662000	11283000	11110000	10685000	1.45671	0.0103284
Q9R1C7	Pre-mRNA-processing factor 40 homolog A	Prpf40a	108.48	953	Q9R1C7	881	PR40A_MOUSE Pre-mRNA-processing factor 40 homolog A OS=Mus musculus OX=10090 GN=Prpf40a PE=1 SV=1	Q9R1C7	881	881	S	KKHKKKSKKRRHKSDSPESDTEREKDKKEKD	152.33	128.01	HKS(1)DS(1)PES(0.997)DT(0.003)EREK	HKS(110)DS(92.47)PES(25.56)DT(-25.56)EREK	5	3	0.084593	168830000	127290000	133590000	1.43237e+08	185040000	226590000	230590000	2.14073e+08	0.669101	0.0220032
Q9R1C7	Pre-mRNA-processing factor 40 homolog A	Prpf40a	108.48	953	Q9R1C7	884	PR40A_MOUSE Pre-mRNA-processing factor 40 homolog A OS=Mus musculus OX=10090 GN=Prpf40a PE=1 SV=1	Q9R1C7	884	884	S	KKKSKKRRHKSDSPESDTEREKDKKEKDRDS	163.11	163.11	HKSDSPES(1)DTEREK	HKS(-90.44)DS(-60.65)PES(35.74)DT(-35.74)EREK	8	3	-0.10244	179150000	134580000	145160000	1.52963e+08	190010000	244310000	244140000	2.26153e+08	0.67637	0.0313948
Q9R1K5	Fizzy-related protein homolog	Fzr1	54.688	493	Q9R1K5	121	FZR1_MOUSE Fizzy-related protein homolog OS=Mus musculus OX=10090 GN=Fzr1 PE=1 SV=1	Q9R1K5	121	121	T	KVQDPQTEDRRLQPSTPEHKGLFTYSLSSKR	61.344	61.344	LQPS(0.164)T(0.836)PEHK	LQPS(-7.08)T(7.08)PEHK	5	2	0.94395	14935000	17022000	14996000	15651000	7999900	10513000	12421000	10311300	1.51785	0.0212661
Q9R1R2	Tripartite motif-containing protein 3	Trim3	80.774	744	Q9R1R2	7	TRIM3_MOUSE Tripartite motif-containing protein 3 OS=Mus musculus OX=10090 GN=Trim3 PE=1 SV=1	Q9R1R2	7	7	S	_________MAKREDSPGPEVQPMDKQFLVC	131.25	46.543	REDS(1)PGPEVQPMDK	REDS(46.54)PGPEVQPMDK	4	3	-0.029059	4063700	4998000	5182000	4747900		7836600	7666200	7751400	0.612522	0.00692024
Q9WTR6	Cystine/glutamate transporter	Slc7a11	55.455	502	Q9WTR6	26	XCT_MOUSE Cystine/glutamate transporter OS=Mus musculus OX=10090 GN=Slc7a11 PE=1 SV=1	Q9WTR6	26	26	S	SKGGYLQGNMSGRLPSMGDQEPPGQEKVVLK	158.92	149.47	LPS(1)MGDQEPPGQEK	LPS(149.47)MGDQEPPGQEK	3	2	0.51698	12080000	20867000	12097000	1.50147e+07	27890000	27300000	27578000	2.75893e+07	0.54422	0.0127457
Q9WU22	Tyrosine-protein phosphatase non-receptor type 4	Ptpn4	105.83	926	Q9WU22	358	PTN4_MOUSE Tyrosine-protein phosphatase non-receptor type 4 OS=Mus musculus OX=10090 GN=Ptpn4 PE=1 SV=2	Q9WU22	358	358	S	QYGKEKANKDRVFARSPSKPLARKLMDWEVV	42.243	42.243	S(0.984)PS(0.016)KPLAR	S(17.99)PS(-17.99)KPLAR	1	2	-0.42518	5667800		5726100	5696950	6239900	6476400		6358150	0.896007	0.0322934
Q9WU42	Nuclear receptor corepressor 2	Ncor2	269.8	2472	Q9WU42	1350	NCOR2_MOUSE Nuclear receptor corepressor 2 OS=Mus musculus OX=10090 GN=Ncor2 PE=1 SV=3	Q9WU42	1350	1350	T	EDYLRREAKLLKREGTPPPPPPPRDLTETYK	79.795	51.727	REGT(1)PPPPPPPR	REGT(51.73)PPPPPPPR	4	3	-0.24029	20656000	21188000	22226000	2.13567e+07	14927000	15220000	18617000	1.62547e+07	1.31388	0.0159314
Q9WU62	Inner centromere protein	Incenp	101.21	880	Q9WU62	259	INCE_MOUSE Inner centromere protein OS=Mus musculus OX=10090 GN=Incenp PE=1 SV=2	Q9WU62	259	259	S	DSPGSTDSPWQERVLSPILLNNILPTTAKSP	127.49	95.5	VLS(1)PILLNNILPTTAK	VLS(87.08)PILLNNILPT(-87.48)T(-87.08)AK	3	2	-0.2889	32742000	33405000	35466000	33871000	19296000	25129000	27153000	2.38593e+07	1.41961	0.0159395
Q9WVH4	Forkhead box protein O3	Foxo3	71.064	672	Q9WVH4	252	FOXO3_MOUSE Forkhead box protein O3 OS=Mus musculus OX=10090 GN=Foxo3 PE=1 SV=1	Q9WVH4	252	252	S	PDGGKSGKAPRRRAVSMDNSNKYTKSRGRAA	62.799	62.799	AVS(1)MDNSNK	AVS(36.91)MDNS(-36.91)NK	3	2	-0.6772	3637900	3594700		3616300		6084100	5424700	5754400	0.628441	0.0230577
Q9WVL3	Solute carrier family 12 member 7	Slc12a7	119.48	1083	Q9WVL3	980	S12A7_MOUSE Solute carrier family 12 member 7 OS=Mus musculus OX=10090 GN=Slc12a7 PE=1 SV=1	Q9WVL3	980	980	T	TARTQAPPTPDKVQMTWTKEKLIAEKHRNKD	74.424	62.463	VQMT(0.981)WT(0.019)K	VQMT(17.1)WT(-17.1)K	4	2	-0.093082	28038000	27642000	27288000	27656000	21142000	19126000	25060000	21776000	1.27002	0.0285828
Q9Z0F8	Disintegrin and metalloproteinase domain-containing protein 17	Adam17	93.055	827	Q9Z0F8	794	ADA17_MOUSE Disintegrin and metalloproteinase domain-containing protein 17 OS=Mus musculus OX=10090 GN=Adam17 PE=1 SV=3	Q9Z0F8	794	794	S	GFEKDPFPNSSTAAKSFEDLTDHPVTRSEKA	170.74	170.74	S(1)FEDLTDHPVTR	S(109.77)FEDLT(-109.77)DHPVT(-159.57)R	1	2	0.025534	23177000	22695000	16978000	20950000	10336000	7579200	15031000	1.09821e+07	1.90766	0.0277765
Q9Z0U1	Tight junction protein ZO-2	Tjp2	131.28	1167	Q9Z0U1	960	ZO2_MOUSE Tight junction protein ZO-2 OS=Mus musculus OX=10090 GN=Tjp2 PE=1 SV=2	Q9Z0U1	960	960	S	RKSSPEPRAQMRRAASRDQLRDASPPPAFKP	90.05	68.107	AAS(1)RDQLR	AAS(68.11)RDQLR	3	2	-0.49187	132180000	138100000	106530000	1.25603e+08	70045000	58624000	101340000	7.66697e+07	1.63824	0.037916
Q9Z1M4	Ribosomal protein S6 kinase beta-2	Rps6kb2	53.538	485	Q9Z1M4	423	KS6B2_MOUSE Ribosomal protein S6 kinase beta-2 OS=Mus musculus OX=10090 GN=Rps6kb2 PE=1 SV=1	Q9Z1M4	423	423	S	LRSPRRLNSSPRTPISPLKFSPFEGFRPSPG	66.19	54.539	TPIS(1)PLK	T(-40.87)PIS(40.87)PLK	4	2	0.13448	5525600		5080400	5303000		3732200	3465200	3598700	1.47359	0.0224179
Q9Z1N2	Origin recognition complex subunit 1	Orc1	95.102	840	Q9Z1N2	432	ORC1_MOUSE Origin recognition complex subunit 1 OS=Mus musculus OX=10090 GN=Orc1 PE=1 SV=2	Q9Z1N2	432	432	T	SLPTRNSLGQSRTRQTPSKSPQKNPKPRTPH	107.73	107.73	T(0.004)RQT(0.985)PS(0.013)KS(0.998)PQK	T(-23.69)RQT(19.63)PS(-19.63)KS(26.39)PQK	4	2	0.46328	26637000	27655000	29787000	2.80263e+07	20579000	16477000	16641000	17899000	1.5658	0.00342056
Q9Z1N2	Origin recognition complex subunit 1	Orc1	95.102	840	Q9Z1N2	349	ORC1_MOUSE Origin recognition complex subunit 1 OS=Mus musculus OX=10090 GN=Orc1 PE=1 SV=2	Q9Z1N2	349	349	T	IRNGLRSSVVPSGGLTPVYIRRKAKEQETHK	75.682	75.682	SSVVPS(0.003)GGLT(0.996)PVY(0.001)IR	S(-58.05)S(-58.05)VVPS(-24.85)GGLT(24.85)PVY(-30.07)IR	10	2	-1.0296		10452000	8823300	9637650	7351000	7588800	7834100	7591300	1.26957	0.0481367
Q9Z1N2	Origin recognition complex subunit 1	Orc1	95.102	840	Q9Z1N2	436	ORC1_MOUSE Origin recognition complex subunit 1 OS=Mus musculus OX=10090 GN=Orc1 PE=1 SV=2	Q9Z1N2	436	436	S	RNSLGQSRTRQTPSKSPQKNPKPRTPHRATP	107.73	92.773	T(0.008)RQT(0.933)PS(0.059)KS(1)PQK	T(-20.46)RQT(12.03)PS(-12.03)KS(42.75)PQK	8	2	0.5858	104440000	108470000	92903000	1.01938e+08	87522000	89460000	84023000	8.70017e+07	1.17168	0.0387618
Q9Z1R2	Large proline-rich protein BAG6	Bag6	121.04	1154	Q9Z1R2	1139	BAG6_MOUSE Large proline-rich protein BAG6 OS=Mus musculus OX=10090 GN=Bag6 PE=1 SV=1	Q9Z1R2	1139	1139	S	LRSDIQKRLQEDPNYSPQRFPNAHRAFADDP	105.99	99.927	LQEDPNYS(1)PQR	LQEDPNY(-50.3)S(50.3)PQR	8	2	0.29178	13804000	18342000	16574000	16240000	12878000	11147000	10308000	1.14443e+07	1.41904	0.034485
Q9Z1S8	GRB2-associated-binding protein 2	Gab2	73.207	665	Q9Z1S8	142	GAB2_MOUSE GRB2-associated-binding protein 2 OS=Mus musculus OX=10090 GN=Gab2 PE=1 SV=2	Q9Z1S8	142	142	S	TDSLRNLSSASHGPRSSPAEFSSSQHLLRER	113.47	113.47	S(0.627)S(0.373)PAEFSSSQHLLR	S(2.25)S(-2.25)PAEFS(-84.59)S(-88.62)S(-92.47)QHLLR	1	2	-0.19586	10471000	10336000	13113000	1.13067e+07	20242000	23496000	20596000	2.14447e+07	0.527248	0.00178371
Q9Z1S8	GRB2-associated-binding protein 2	Gab2	73.207	665	Q9Z1S8	143	GAB2_MOUSE GRB2-associated-binding protein 2 OS=Mus musculus OX=10090 GN=Gab2 PE=1 SV=2	Q9Z1S8	143	143	S	DSLRNLSSASHGPRSSPAEFSSSQHLLRERK	113.01	113.01	S(0.5)S(0.5)PAEFSSSQHLLR	S(0)S(0)PAEFS(-90.02)S(-95)S(-99.6)QHLLR	2	2	-0.52989	10471000	10336000	13113000	1.13067e+07	20242000	23496000	20596000	2.14447e+07	0.527248	0.00178371
Q9Z1T1	AP-3 complex subunit beta-1	Ap3b1	122.74	1105	Q9Z1T1	276	AP3B1_MOUSE AP-3 complex subunit beta-1 OS=Mus musculus OX=10090 GN=Ap3b1 PE=1 SV=2	Q9Z1T1	276	276	S	REDGGLEDNEKNFYESEEEEEEKEKSSRKKS	183.6	175.26	NFYES(1)EEEEEEKEK	NFY(-89.81)ES(89.81)EEEEEEKEK	5	2	-0.16985	139210000	179180000	122680000	1.47023e+08	98797000	91379000	86097000	92091000	1.5965	0.0329292
Q9Z2V6	Histone deacetylase 4	Hdac4	120.94	1113	Q6NZM9;Q99N13;Q8BIY3;Q9Z2V6	265;240;89;270	HDAC4_MOUSE Histone deacetylase 4 OS=Mus musculus OX=10090 GN=Hdac4 PE=1 SV=1;HDAC9_MOUSE Histone deacetylase 9 OS=Mus musculus OX=10090 GN=Hdac9 PE=1 SV=2;ZC12D_MOUSE Probable ribonuclease ZC3H12D OS=Mus musculus OX=10090 GN=Zc3h12d PE=2 SV=2;HDAC5_MOUSE	Q6NZM9;Q9Z2V6	265;270	270	S	KLRSRLKQKVAERRSSPLLRRKDGPVATALK;KVRSRLKQKVAERRSSPLLRRKDGTVISTFK	79.148	68.557	RS(0.024)S(0.976)PLLR	RS(-16.07)S(16.07)PLLR	3	2	0.18018		31840000	23656000	27748000	17843000	16557000	18512000	1.76373e+07	1.57325	0.0485335
A1A5B6	TBC1 domain family member 25	Tbc1d25	82.574	742	A1A5B6	560	TBC25_MOUSE TBC1 domain family member 25 OS=Mus musculus OX=10090 GN=Tbc1d25 PE=1 SV=1	A1A5B6	560	560	S	SSQGPSGGGRLLRQASLDGLQQLRDNMGLRK	119.87	62.528	QAS(1)LDGLQQLR	QAS(62.53)LDGLQQLR	3	2	0.67074	15846000	16339000	15769000	1.59847e+07	10010000	14857000	13315000	1.27273e+07	1.25593	0.0866108
A2A432	Cullin-4B	Cul4b	110.7	970	A2A432	106	CUL4B_MOUSE Cullin-4B OS=Mus musculus OX=10090 GN=Cul4b PE=1 SV=1	A2A432	106	106	T	AAQEVRSATDGNTSTTPPTSAKKRKLNSSSS	203.26	203.26	SATDGNTS(0.007)T(0.027)T(0.966)PPTSAK	S(-161.36)AT(-145.46)DGNT(-68.75)S(-21.62)T(-15.53)T(15.53)PPT(-39.73)S(-45.7)AK	10	2	0.55348		61298000	73065000	67181500		53040000	55308000	54174000	1.24011	0.16211
A2A4P0	ATP-dependent RNA helicase DHX8	Dhx8	142.57	1244	A2A4P0	250	DHX8_MOUSE ATP-dependent RNA helicase DHX8 OS=Mus musculus OX=10090 GN=Dhx8 PE=2 SV=1	A2A4P0	250	250	S	RTRERTKGKSRYRSRSRSQSPFKDRKDREKY	47.639	47.639	S(1)RS(1)QS(1)PFKDR	S(47.64)RS(47.64)QS(47.64)PFKDR	1	2	-0.14491	13382000	15630000	16433000	1.51483e+07	11079000	14321000	12792000	1.27307e+07	1.18991	0.138222
A2A4P0	ATP-dependent RNA helicase DHX8	Dhx8	142.57	1244	A2A4P0	484	DHX8_MOUSE ATP-dependent RNA helicase DHX8 OS=Mus musculus OX=10090 GN=Dhx8 PE=2 SV=1	A2A4P0	484	484	S	EPPFLRGHTKQSMDMSPIKIVKNPDGSLSQA	106.79	103.4	QSMDMS(1)PIK	QS(-67.4)MDMS(67.4)PIK	6	2	-0.56565	18625000	33934000	20764000	24441000	18887000	21401000	20651000	20313000	1.20322	0.44214
A2A4P0	ATP-dependent RNA helicase DHX8	Dhx8	142.57	1244	A2A4P0	252	DHX8_MOUSE ATP-dependent RNA helicase DHX8 OS=Mus musculus OX=10090 GN=Dhx8 PE=2 SV=1	A2A4P0	252	252	S	RERTKGKSRYRSRSRSQSPFKDRKDREKYGE	47.639	47.639	S(1)RS(1)QS(1)PFKDR	S(47.64)RS(47.64)QS(47.64)PFKDR	3	2	-0.14491	13382000	15630000	16433000	1.51483e+07	11079000	14321000	12792000	1.27307e+07	1.18991	0.138222
A2A4P0	ATP-dependent RNA helicase DHX8	Dhx8	142.57	1244	A2A4P0	254	DHX8_MOUSE ATP-dependent RNA helicase DHX8 OS=Mus musculus OX=10090 GN=Dhx8 PE=2 SV=1	A2A4P0	254	254	S	RTKGKSRYRSRSRSQSPFKDRKDREKYGERN	77.062	47.639	S(1)RS(1)QS(1)PFKDR	S(47.64)RS(47.64)QS(47.64)PFKDR	5	2	-0.14491	13382000	24803000	28006000	2.20637e+07	17696000	14321000	21276000	1.77643e+07	1.24202	0.427313
A2A5K6	Zinc finger protein 335	Znf335	145.6	1337	A2A5K6	976	ZN335_MOUSE Zinc finger protein 335 OS=Mus musculus OX=10090 GN=Znf335 PE=1 SV=1	A2A5K6	976	976	S	LLQCGGPPRDGSEVLSPTKTHHMGGSQGSST	110.92	110.92	DGSEVLS(0.825)PT(0.175)K	DGS(-73.97)EVLS(6.75)PT(-6.75)K	7	2	0.36409		5262500	5564200	5413350	5695400	6918400	7260200	6.62467e+06	0.817151	0.147284
A2A5R2	Brefeldin A-inhibited guanine nucleotide-exchange protein 2	Arfgef2	202.24	1792	A2A5R2	276	BIG2_MOUSE Brefeldin A-inhibited guanine nucleotide-exchange protein 2 OS=Mus musculus OX=10090 GN=Arfgef2 PE=1 SV=1	A2A5R2	276	276	S	GKVSLENGEAPRERGSPVSGRAEPSRGTDSG	137.58	137.58	ERGS(1)PVSGR	ERGS(79.26)PVS(-79.26)GR	4	2	-3.1643	277170000	334530000	263210000	2.91637e+08	212260000	246070000	262170000	2.40167e+08	1.21431	0.122128
A2A5R2	Brefeldin A-inhibited guanine nucleotide-exchange protein 2	Arfgef2	202.24	1792	A2A5R2	1532	BIG2_MOUSE Brefeldin A-inhibited guanine nucleotide-exchange protein 2 OS=Mus musculus OX=10090 GN=Arfgef2 PE=1 SV=1	A2A5R2	1532	1532	S	QSLSSIDRNASERGQSQLSNPTDDSWKGAPY	75.533	75.533	GQS(1)QLS(0.989)NPT(0.011)DDSWK	GQS(57.52)QLS(19.45)NPT(-19.45)DDS(-36.15)WK	3	2	-0.73392	5797700	6874000	4466900	5.71287e+06	2771900	4731100	3715300	3.73943e+06	1.52774	0.0926562
A2A5R2	Brefeldin A-inhibited guanine nucleotide-exchange protein 2	Arfgef2	202.24	1792	A2A5R2	1520	BIG2_MOUSE Brefeldin A-inhibited guanine nucleotide-exchange protein 2 OS=Mus musculus OX=10090 GN=Arfgef2 PE=1 SV=1	A2A5R2	1520	1520	S	VSDRHLDVDLDRQSLSSIDRNASERGQSQLS	61.942	61.942	HLDVDLDRQS(0.563)LS(0.76)S(0.677)IDR	HLDVDLDRQS(-1.32)LS(2.6)S(1.32)IDR	12	3	-0.13112	12115000	11768000	10565000	1.14827e+07	5493200	10364000	11836000	9.23107e+06	1.24392	0.317537
A2A5R2	Brefeldin A-inhibited guanine nucleotide-exchange protein 2	Arfgef2	202.24	1792	A2A5R2	1521	BIG2_MOUSE Brefeldin A-inhibited guanine nucleotide-exchange protein 2 OS=Mus musculus OX=10090 GN=Arfgef2 PE=1 SV=1	A2A5R2	1521	1521	S	SDRHLDVDLDRQSLSSIDRNASERGQSQLSN	61.942	49.188	HLDVDLDRQS(0.545)LS(0.728)S(0.728)IDR	HLDVDLDRQS(-2.23)LS(2.23)S(2.23)IDR	13	3	-0.037637	12115000	11768000	10565000	1.14827e+07	5493200	10364000		7928600	1.44826	0.160298
A2A5R2	Brefeldin A-inhibited guanine nucleotide-exchange protein 2	Arfgef2	202.24	1792	A2A5R2	1535	BIG2_MOUSE Brefeldin A-inhibited guanine nucleotide-exchange protein 2 OS=Mus musculus OX=10090 GN=Arfgef2 PE=1 SV=1	A2A5R2	1535	1535	S	SSIDRNASERGQSQLSNPTDDSWKGAPYAHQ	113.88	113.88	GQSQLS(1)NPTDDSWK	GQS(-42.28)QLS(36.38)NPT(-36.38)DDS(-53.34)WK	6	2	2.3524	5797700	6874000	31906000	1.48592e+07	2771900	4731100	3715300	3.73943e+06	3.97366	0.263173
A2A5R2	Brefeldin A-inhibited guanine nucleotide-exchange protein 2	Arfgef2	202.24	1792	A2A5R2	227	BIG2_MOUSE Brefeldin A-inhibited guanine nucleotide-exchange protein 2 OS=Mus musculus OX=10090 GN=Arfgef2 PE=1 SV=1	A2A5R2	227	227	S	MQSKPQSPVIQATAGSPKFSRLKQSQAQSKP	175.77	175.77	PQSPVIQATAGS(1)PK	PQS(-126.23)PVIQAT(-36.03)AGS(36.03)PK	12	2	0.4382	21190000	32469000	23567000	25742000	22840000	20357000	20546000	2.12477e+07	1.21152	0.271258
A2A6A1	G patch domain-containing protein 8	Gpatch8	164.99	1505	A2A6A1	1013	GPTC8_MOUSE G patch domain-containing protein 8 OS=Mus musculus OX=10090 GN=Gpatch8 PE=1 SV=1	A2A6A1	1013	1013	S	RSTRSPSQRSGSRKGSWGHESPEERRSGRRD	42.58	42.58	KGS(1)WGHES(1)PEER	KGS(42.58)WGHES(42.58)PEER	3	2	-0.88762	6157700	6710200	5763000	6210300	5556000		4553300	5054650	1.22863	0.11063
A2A6A1	G patch domain-containing protein 8	Gpatch8	164.99	1505	A2A6A1	1039	GPTC8_MOUSE G patch domain-containing protein 8 OS=Mus musculus OX=10090 GN=Gpatch8 PE=1 SV=1	A2A6A1	1039	1039	S	SGRRDFIRSKIYRSQSPHYFQSGRGEGPGKK	138.68	104.94	S(0.001)QS(0.999)PHYFQSGR	S(-31.14)QS(31.14)PHY(-77.84)FQS(-81.48)GR	3	2	0.39838	15261000	22088000	17510000	1.82863e+07	8818700	15470000	13660000	1.26496e+07	1.44561	0.116672
A2A6A1	G patch domain-containing protein 8	Gpatch8	164.99	1505	A2A6A1	439	GPTC8_MOUSE G patch domain-containing protein 8 OS=Mus musculus OX=10090 GN=Gpatch8 PE=1 SV=1	A2A6A1	439	439	S	HSAHSKSAPENRKSSSPKPQGCSKTAASPGA	127.07	118.52	SS(0.001)S(0.999)PKPQGCSK	S(-45.79)S(-29.74)S(29.74)PKPQGCS(-80.99)K	3	2	0.30729	63082000	99887000	68222000	7.70637e+07	50898000	59872000	61635000	5.74683e+07	1.34098	0.1772
A2A791	Zinc finger MYM-type protein 4	Zmym4	172.44	1549	A2A791	1543	ZMYM4_MOUSE Zinc finger MYM-type protein 4 OS=Mus musculus OX=10090 GN=Zmym4 PE=1 SV=1	A2A791	1543	1543	S	VREVHEELAKAKSEDSDAELSD_________	78.95	67.646	AKS(0.014)EDS(0.986)DAELS(1)D	AKS(-18.42)EDS(18.42)DAELS(61.73)D	6	2	0.20941		7248700	7912700	7580700	7648700	9484100	9052300	8.72837e+06	0.868513	0.226693
A2A791	Zinc finger MYM-type protein 4	Zmym4	172.44	1549	A2A791	1548	ZMYM4_MOUSE Zinc finger MYM-type protein 4 OS=Mus musculus OX=10090 GN=Zmym4 PE=1 SV=1	A2A791	1548	1548	S	EELAKAKSEDSDAELSD______________	78.95	78.95	AKS(0.069)EDS(0.931)DAELS(1)D	AKS(-11.3)EDS(11.3)DAELS(70.86)D	11	2	0.23621		7248700	7912700	7580700	7648700	9484100	9052300	8.72837e+06	0.868513	0.226693
A2A7S8	Uncharacterized protein KIAA1522	Kiaa1522	104.84	1013	A2A7S8	325	K1522_MOUSE Uncharacterized protein KIAA1522 OS=Mus musculus OX=10090 GN=Kiaa1522 PE=1 SV=1	A2A7S8	325	325	S	RSSLRTLSRCSLLSASPASVRSLGRFSSASS	114.31	113.4	CSLLS(0.007)AS(0.973)PAS(0.021)VR	CS(-95.43)LLS(-21.58)AS(16.72)PAS(-16.72)VR	7	2	0.15086	7664400	5571500	5662600	6299500	8959400	8665100	7433400	8.35263e+06	0.754193	0.068147
A2A7S8	Uncharacterized protein KIAA1522	Kiaa1522	104.84	1013	A2A7S8	1003	K1522_MOUSE Uncharacterized protein KIAA1522 OS=Mus musculus OX=10090 GN=Kiaa1522 PE=1 SV=1	A2A7S8	1003	1003	S	AENGGVQLAATEKMGSPGSDPQKKLV_____	71.031	71.031	MGS(1)PGSDPQKK	MGS(33.66)PGS(-33.66)DPQKK	3	2	0.47582	29799000		44607000	37203000	31669000	34054000		32861500	1.13211	0.62116
A2A7S8	Uncharacterized protein KIAA1522	Kiaa1522	104.84	1013	A2A7S8	512	K1522_MOUSE Uncharacterized protein KIAA1522 OS=Mus musculus OX=10090 GN=Kiaa1522 PE=1 SV=1	A2A7S8	512	512	S	WGSGLSPGGSRRPPRSPERTLSPSSGYSSQS	72.582	50.791	RPPRS(1)PER	RPPRS(50.79)PER	5	3	-0.92225	27214000	50035000	31617000	3.62887e+07	26105000	29424000	38320000	31283000	1.16001	0.559975
A2A7S8	Uncharacterized protein KIAA1522	Kiaa1522	104.84	1013	A2A7S8	159	K1522_MOUSE Uncharacterized protein KIAA1522 OS=Mus musculus OX=10090 GN=Kiaa1522 PE=1 SV=1	A2A7S8	159	159	S	FPKSGKSGRRRRERRSTVLGLPQHVQKELGL	86.005	86.005	RS(0.619)T(0.381)VLGLPQHVQK	RS(2.11)T(-2.11)VLGLPQHVQK	2	3	0.055126		4888400	3808400	4348400	5584000	6775500		6179750	0.703653	0.150447
A2A7S8	Uncharacterized protein KIAA1522	Kiaa1522	104.84	1013	A2A7S8	445	K1522_MOUSE Uncharacterized protein KIAA1522 OS=Mus musculus OX=10090 GN=Kiaa1522 PE=1 SV=1	A2A7S8	445	445	S	LRKMKRPPPPPRRTYSLHQRGSAVPDGPLGL	76.679	66.27	TYS(1)LHQR	T(-40.71)Y(-44.14)S(40.71)LHQR	3	2	-0.23161	23374000	38156000	36307000	3.26123e+07	34191000	34480000	32118000	3.35963e+07	0.970711	0.844689
A2A7S8	Uncharacterized protein KIAA1522	Kiaa1522	104.84	1013	A2A7S8	543	K1522_MOUSE Uncharacterized protein KIAA1522 OS=Mus musculus OX=10090 GN=Kiaa1522 PE=1 SV=1	A2A7S8	543	543	S	GTPTLPPKGLAVAPASPGKAQPPKPDRVTSL	119.87	90.707	GLAVAPAS(1)PGK	GLAVAPAS(90.71)PGK	8	2	0.17275	34443000	61975000	40719000	4.57123e+07	37085000	36930000	28992000	3.43357e+07	1.33134	0.263337
A2A7S8	Uncharacterized protein KIAA1522	Kiaa1522	104.84	1013	A2A7S8	402	K1522_MOUSE Uncharacterized protein KIAA1522 OS=Mus musculus OX=10090 GN=Kiaa1522 PE=1 SV=1	A2A7S8	402	402	S	SNNVAPPPPGGSGRGSPSGGSTAETSDTASI	98.3	94.384	GS(0.992)PS(0.008)GGSTAETSDTASIR	GS(20.71)PS(-20.71)GGS(-64.81)T(-74.13)AET(-86.04)S(-88.68)DT(-90.67)AS(-92.4)IR	2	2	-0.079312	7941900	11951000	11761000	10551300	9461800	12344000	13253000	1.16863e+07	0.90288	0.548771
A2A7S8	Uncharacterized protein KIAA1522	Kiaa1522	104.84	1013	A2A7S8	143	K1522_MOUSE Uncharacterized protein KIAA1522 OS=Mus musculus OX=10090 GN=Kiaa1522 PE=1 SV=1	A2A7S8	143	143	S	SEMIQRRGSTFRPHDSFPKSGKSGRRRRERR	68.044	57.973	GST(0.019)FRPHDS(0.981)FPK	GS(-44.8)T(-17.03)FRPHDS(17.03)FPK	9	3	0.4543	7904500	8890300		8397400	5158700	7515000	6743000	6.47223e+06	1.29745	0.140793
A2A7S8	Uncharacterized protein KIAA1522	Kiaa1522	104.84	1013	A2A7S8	160	K1522_MOUSE Uncharacterized protein KIAA1522 OS=Mus musculus OX=10090 GN=Kiaa1522 PE=1 SV=1	A2A7S8	160	160	T	PKSGKSGRRRRERRSTVLGLPQHVQKELGLR	78.597	72.583	RS(0.209)T(0.791)VLGLPQHVQK	RS(-5.77)T(5.77)VLGLPQHVQK	3	3	0.24017		10737000	9882500	10309750	12093000	15946000	16737000	1.49253e+07	0.690755	0.0911646
A2A884	Transcription factor HIVEP3	Hivep3	253.41	2348	A2A884	2053	ZEP3_MOUSE Transcription factor HIVEP3 OS=Mus musculus OX=10090 GN=Hivep3 PE=1 SV=1	A2A884	2053	2053	S	PQTVLPGKWALAGPCSPSADKSGLGLGPVPR	64.565	64.565	WALAGPCS(0.82)PS(0.18)ADK	WALAGPCS(6.59)PS(-6.59)ADK	8	2	-0.095085	2882600		3130900	3006750	2885000	3010400	3136400	3010600	0.998721	0.978512
A2A8U2	Transmembrane protein 201	Tmem201	72.499	664	A2A8U2	454	TM201_MOUSE Transmembrane protein 201 OS=Mus musculus OX=10090 GN=Tmem201 PE=1 SV=1	A2A8U2	454	454	S	RVSPSSLPGRLSRALSLGTIPPLTRTDSGYL	106.14	106.14	ALS(1)LGTIPPLTR	ALS(53.61)LGT(-53.61)IPPLT(-87.73)R	3	2	0.60575	6385100	16069000	11345000	1.12664e+07	7692500	9199000	8598900	8496800	1.32595	0.383146
A2A8U2	Transmembrane protein 201	Tmem201	72.499	664	A2A8U2	466	TM201_MOUSE Transmembrane protein 201 OS=Mus musculus OX=10090 GN=Tmem201 PE=1 SV=1	A2A8U2	466	466	S	RALSLGTIPPLTRTDSGYLFSGSRPPSRVSP	47.68	47.68	T(0.002)DS(0.995)GY(0.002)LFSGSRPPSR	T(-28.1)DS(26.43)GY(-26.43)LFS(-35.05)GS(-35.05)RPPS(-38.62)R	3	3	0.091823	4635800	9897800	5728900	6.75417e+06	3620600	5879900		4750250	1.42186	0.435891
A2A9C3	KICSTOR complex protein SZT2	Szt2	377.62	3431	A2A9C3	1641	SZT2_MOUSE KICSTOR complex protein SZT2 OS=Mus musculus OX=10090 GN=Szt2 PE=1 SV=1	A2A9C3	1641	1641	S	VELPPASDPQHHRSTSESSASFPRSPGQPSS	47.774	47.774	S(0.004)T(0.004)S(0.892)ES(0.077)S(0.021)AS(0.002)FPR	S(-23.7)T(-23.7)S(10.63)ES(-10.63)S(-16.3)AS(-26.99)FPR	3	2	0.72733	1538600	2445300	2513700	2.16587e+06	2370500		2188800	2279650	0.950087	0.800025
A2AAE1	Uncharacterized protein KIAA1109	Kiaa1109	555.36	5005	A2AAE1	3653	K1109_MOUSE Uncharacterized protein KIAA1109 OS=Mus musculus OX=10090 GN=Kiaa1109 PE=1 SV=4	A2AAE1	3653	3653	S	IGETDELPEIRVDAASPGPRVTFNIQDTFPE	67.519	48.568	VDAAS(1)PGPR	VDAAS(48.57)PGPR	5	2	0.46084		6625600	5266000	5945800	5625300		5115100	5370200	1.10718	0.51103
A2AAE1	Uncharacterized protein KIAA1109	Kiaa1109	555.36	5005	A2AAE1	3996	K1109_MOUSE Uncharacterized protein KIAA1109 OS=Mus musculus OX=10090 GN=Kiaa1109 PE=1 SV=4	A2AAE1	3996	3996	T	CLLDFLEKALETIPITPIERNYTAVSSQDED	46.318	46.318	ALET(0.069)IPIT(0.931)PIER	ALET(-11.28)IPIT(11.28)PIER	8	2	-0.16367	2603600	1690900	2801600	2.36537e+06		2869700	2538700	2704200	0.874701	0.513458
A2AAY5	SH3 and PX domain-containing protein 2B	Sh3pxd2b	101.52	908	A2AAY5	551	SPD2B_MOUSE SH3 and PX domain-containing protein 2B OS=Mus musculus OX=10090 GN=Sh3pxd2b PE=1 SV=1	A2AAY5	551	551	S	LLERERQKMEPLRGSSPKPPGMILPMIPAKH	148.2	109.65	GS(0.177)S(0.823)PKPPGMILPMIPAK	GS(-6.67)S(6.67)PKPPGMILPMIPAK	3	2	0.17451	45956000	41954000		43955000	24803000	35937000	33093000	3.12777e+07	1.40532	0.0690663
A2AAY5	SH3 and PX domain-containing protein 2B	Sh3pxd2b	101.52	908	A2AAY5	840	SPD2B_MOUSE SH3 and PX domain-containing protein 2B OS=Mus musculus OX=10090 GN=Sh3pxd2b PE=1 SV=1	A2AAY5	840	840	S	PRVTGKVGETREKAASFLNADGPKDSLYVAV	89.507	41.996	AAS(1)FLNADGPK	AAS(42)FLNADGPK	3	2	0.10196	1706600	4235300	2734100	2892000	2514600	3308200	2134800	2.65253e+06	1.09028	0.782616
A2AAY5	SH3 and PX domain-containing protein 2B	Sh3pxd2b	101.52	908	A2AAY5	550	SPD2B_MOUSE SH3 and PX domain-containing protein 2B OS=Mus musculus OX=10090 GN=Sh3pxd2b PE=1 SV=1	A2AAY5	550	550	S	ELLERERQKMEPLRGSSPKPPGMILPMIPAK	97.49	94.234	GS(0.556)S(0.444)PKPPGMILPMIPAK	GS(0.98)S(-0.98)PKPPGMILPMIPAK	2	2	0.71528		19231000	22778000	21004500	19802000	33071000		26436500	0.794527	0.511858
A2AAY5	SH3 and PX domain-containing protein 2B	Sh3pxd2b	101.52	908	A2AAY5	769	SPD2B_MOUSE SH3 and PX domain-containing protein 2B OS=Mus musculus OX=10090 GN=Sh3pxd2b PE=1 SV=1	A2AAY5	769	769	S	VVPPRRPPPPKKTSSSPLSCRPLPEVRGAQR	69.188	68.41	TSS(0.036)S(0.961)PLS(0.003)CRPLPEVR	T(-47.44)S(-44)S(-14.31)S(14.31)PLS(-24.62)CRPLPEVR	4	3	-0.28061	13648000	16849000		15248500	19613000		17956000	18784500	0.81176	0.188771
A2AAY5	SH3 and PX domain-containing protein 2B	Sh3pxd2b	101.52	908	A2AAY5	528	SPD2B_MOUSE SH3 and PX domain-containing protein 2B OS=Mus musculus OX=10090 GN=Sh3pxd2b PE=1 SV=1	A2AAY5	528	528	S	DPTQEEKPSLPPRKESIIKSEEELLERERQK	123.14	123.14	KES(1)IIKSEEELLER	KES(57.91)IIKS(-57.91)EEELLER	3	3	0.19917	3591800	5637600	5280100	4836500	3075600	5237000	4639700	4.31743e+06	1.12023	0.595723
A2AAY5	SH3 and PX domain-containing protein 2B	Sh3pxd2b	101.52	908	A2AAY5	291	SPD2B_MOUSE SH3 and PX domain-containing protein 2B OS=Mus musculus OX=10090 GN=Sh3pxd2b PE=1 SV=1	A2AAY5	291	291	S	KKNSGEPLPPKLGPSSPAHSGALDLDGVSRH	137.64	137.64	LGPS(0.004)S(0.993)PAHS(0.003)GALDLDGVSR	LGPS(-23.91)S(23.91)PAHS(-25.67)GALDLDGVS(-86.33)R	5	3	0.30088	15402000	21599000	21178000	19393000	14719000	25776000	18121000	1.95387e+07	0.992545	0.971502
A2AB59	Rho GTPase-activating protein 27	Arhgap27	97.047	869	A2AB59	118	RHG27_MOUSE Rho GTPase-activating protein 27 OS=Mus musculus OX=10090 GN=Arhgap27 PE=1 SV=1	A2AB59	118	118	S	VGADGSSAEPRGRASSLCGPARQRTGGQRNS	44.612	44.612	AS(0.005)S(0.995)LCGPAR	AS(-22.94)S(22.94)LCGPAR	3	2	-0.37041	7099200	12410000	8455400	9.32153e+06	6578900	8217400	8095100	7.63047e+06	1.22162	0.370566
A2AB59	Rho GTPase-activating protein 27	Arhgap27	97.047	869	A2AB59	632	RHG27_MOUSE Rho GTPase-activating protein 27 OS=Mus musculus OX=10090 GN=Arhgap27 PE=1 SV=1	A2AB59	632	632	S	RLGSWREEDVRQNAASPSLSPGGLESDLSRV	70.345	69.98	QNAAS(0.998)PS(0.001)LS(0.001)PGGLESDLSR	QNAAS(28.31)PS(-28.31)LS(-32.77)PGGLES(-58.09)DLS(-61.12)R	5	2	3.4615	8697600	9691200	8735100	9041300	8369000	8625600		8497300	1.06402	0.295622
A2AB59	Rho GTPase-activating protein 27	Arhgap27	97.047	869	A2AB59	155	RHG27_MOUSE Rho GTPase-activating protein 27 OS=Mus musculus OX=10090 GN=Arhgap27 PE=1 SV=1	A2AB59	155	155	S	ACLYVRPAAPVRPAQSLDDLARGGTAPPAGL	75.533	70.094	PAAPVRPAQS(1)LDDLAR	PAAPVRPAQS(70.09)LDDLAR	10	3	-0.34842	15560000	14827000	20616000	17001000	19187000	19911000	22462000	20520000	0.828509	0.164869
A2AF47	Dedicator of cytokinesis protein 11	Dock11	237.77	2073	A2AF47	1352	DOC11_MOUSE Dedicator of cytokinesis protein 11 OS=Mus musculus OX=10090 GN=Dock11 PE=1 SV=1	A2AF47	1352	1352	T	DAWLSKHFGIDRKSQTMPALRNRSGVMQARL	76.228	73.885	SQT(1)MPALR	S(-33.16)QT(33.16)MPALR	3	2	-0.33625	5101100	7641100	5638700	6.12697e+06	7595800	5928600	7918100	7147500	0.857218	0.360254
A2AG58	BCLAF1 and THRAP3 family member 3	Bclaf3	90.11	752	A2AG58	80	BCLA3_MOUSE BCLAF1 and THRAP3 family member 3 OS=Mus musculus OX=10090 GN=Bclaf3 PE=1 SV=1	A2AG58	80	80	S	PRVNSYHRSYVNRSPSPNVKPVEKFDTYKPH	120.25	120.25	SYVNRS(1)PS(1)PNVKPVEK	S(-49.26)Y(-59.63)VNRS(49.26)PS(66.25)PNVKPVEK	8	3	-0.70913	22599000	32614000	22498000	2.59037e+07	25603000	28006000	19881000	2.44967e+07	1.05744	0.750546
A2AG58	BCLAF1 and THRAP3 family member 3	Bclaf3	90.11	752	A2AG58	205	BCLA3_MOUSE BCLAF1 and THRAP3 family member 3 OS=Mus musculus OX=10090 GN=Bclaf3 PE=1 SV=1	A2AG58	205	205	S	DELRHQRVQEESYPQSPRRGSEDFGTRNPFQ	107.35	99.927	VQEESYPQS(1)PR	VQEES(-34.88)Y(-47.95)PQS(34.88)PR	9	2	0.41309	12824000		13474000	13149000	11138000	13963000	12525000	12542000	1.0484	0.613467
A2AG58	BCLAF1 and THRAP3 family member 3	Bclaf3	90.11	752	A2AG58	78	BCLA3_MOUSE BCLAF1 and THRAP3 family member 3 OS=Mus musculus OX=10090 GN=Bclaf3 PE=1 SV=1	A2AG58	78	78	S	IPPRVNSYHRSYVNRSPSPNVKPVEKFDTYK	120.25	120.25	SYVNRS(1)PS(1)PNVKPVEK	S(-49.26)Y(-59.63)VNRS(49.26)PS(66.25)PNVKPVEK	6	3	-0.70913	22599000	32614000	22498000	2.59037e+07	25603000	28006000	19881000	2.44967e+07	1.05744	0.750546
A2AGH6	Mediator of RNA polymerase II transcription subunit 12	Med12	244.56	2190	A2AGH6	701	MED12_MOUSE Mediator of RNA polymerase II transcription subunit 12 OS=Mus musculus OX=10090 GN=Med12 PE=1 SV=1	A2AGH6	701	701	S	SLFSPTMPCEGKGSPSPEKPDVEKEVKPPAK	82.464	77.726	GS(0.057)PS(0.943)PEKPDVEK	GS(-12.2)PS(12.2)PEKPDVEK	4	2	0.11735	4677300	6806400	8605900	6.69653e+06	6214700	7213300	6843900	6757300	0.991007	0.961143
A2AH22	Activating molecule in BECN1-regulated autophagy protein 1	Ambra1	142.88	1300	A2AH22	1206	AMRA1_MOUSE Activating molecule in BECN1-regulated autophagy protein 1 OS=Mus musculus OX=10090 GN=Ambra1 PE=1 SV=1	A2AH22	1206	1206	S	RSSQTGTESGAARTSSPQPSTSRGLPSEPGQ	114.87	112.02	TSS(1)PQPSTSR	T(-54.82)S(-42.79)S(42.79)PQPS(-72.76)T(-72.76)S(-76.76)R	3	2	0.24351	40768000	48418000	41596000	43594000	31022000	35083000	44513000	3.68727e+07	1.18229	0.223779
A2AHC3	Calmodulin-regulated spectrin-associated protein 1	Camsap1	175.89	1581	A2AHC3	1353	CAMP1_MOUSE Calmodulin-regulated spectrin-associated protein 1 OS=Mus musculus OX=10090 GN=Camsap1 PE=1 SV=1	A2AHC3	1353	1353	S	GLGKPKSKPKKPRPKSVHREESYSDSGTKCS	59.372	53.536	S(0.998)VHREES(0.002)YSDSGTK	S(26.57)VHREES(-26.57)Y(-42.3)S(-39.91)DS(-48.35)GT(-50.49)K	1	3	1.1076	5884600	11648000	15835000	1.11225e+07	3380500	6352900	6587200	5440200	2.04451	0.137217
A2AHC3	Calmodulin-regulated spectrin-associated protein 1	Camsap1	175.89	1581	A2AHC3	553	CAMP1_MOUSE Calmodulin-regulated spectrin-associated protein 1 OS=Mus musculus OX=10090 GN=Camsap1 PE=1 SV=1	A2AHC3	553	553	S	DEELVAIIRTDVSPPSPQMPRTSPQAPGLVA	53.3	53.3	TDVS(0.001)PPS(0.999)PQMPR	T(-40.51)DVS(-30.31)PPS(30.31)PQMPR	7	2	0.5834	3324900	6578400	5362000	5.08843e+06	6739000	5274000	5976700	5.99657e+06	0.848558	0.431479
A2AIV2	Protein virilizer homolog	Virma	201.44	1811	A2AIV2	173	VIR_MOUSE Protein virilizer homolog OS=Mus musculus OX=10090 GN=Virma PE=1 SV=1	A2AIV2	173	173	S	NLKHADGEKEDQFNGSPPRPQPRGPRTPPGP	204.65	57.238	HADGEKEDQFNGS(1)PPRPQPR	HADGEKEDQFNGS(57.24)PPRPQPR	13	3	-0.76115	28260000	45165000	44999000	3.94747e+07		44361000	40038000	42199500	0.93543	0.737705
A2AIV2	Protein virilizer homolog	Virma	201.44	1811	A2AIV2	138	VIR_MOUSE Protein virilizer homolog OS=Mus musculus OX=10090 GN=Virma PE=1 SV=1	A2AIV2	138	138	S	AIYGSVDRVISHDRDSPPPPPPPPPPPQPQP	87.948	87.948	VIS(0.197)HDRDS(0.803)PPPPPPPPPPPQPQPTLK	VIS(-6.1)HDRDS(6.1)PPPPPPPPPPPQPQPT(-86.95)LK	8	3	0.057394		41878000	35194000	38536000	32059000	27144000	33727000	3.09767e+07	1.24403	0.124159
A2AIV2	Protein virilizer homolog	Virma	201.44	1811	A2AIV2	1578	VIR_MOUSE Protein virilizer homolog OS=Mus musculus OX=10090 GN=Virma PE=1 SV=1	A2AIV2	1578	1578	S	DLHSELERSFLSEPSSPGRSKTTKGFKLGKH	145.61	145.61	SFLSEPS(0.028)S(0.972)PGR	S(-114.62)FLS(-66.53)EPS(-15.43)S(15.43)PGR	8	2	0.26829		61148000	46211000	53679500	46830000	42073000	41309000	43404000	1.23674	0.185128
A2AIV8	Caspase recruitment domain-containing protein 9	Card9	62.461	536	A2AIV8	461	CARD9_MOUSE Caspase recruitment domain-containing protein 9 OS=Mus musculus OX=10090 GN=Card9 PE=1 SV=1	A2AIV8	461	461	S	EDAQLSDKGVLADRESPEQPFMALNKEHLSL	138.46	59.339	GVLADRES(1)PEQPFMALNK	GVLADRES(59.34)PEQPFMALNK	8	2	0.33991	46365000	55236000	59950000	5.38503e+07	39933000	60939000	52265000	5.10457e+07	1.05494	0.719667
A2AIV8	Caspase recruitment domain-containing protein 9	Card9	62.461	536	A2AIV8	425	CARD9_MOUSE Caspase recruitment domain-containing protein 9 OS=Mus musculus OX=10090 GN=Card9 PE=1 SV=1	A2AIV8	425	425	S	EGRLKQQQLDMLILSSDLEDSSPRNSQELSL	107.56	107.56	QQQLDMLILS(0.207)S(0.79)DLEDS(0.001)S(0.002)PR	QQQLDMLILS(-5.81)S(5.81)DLEDS(-28.41)S(-26.8)PR	11	2	0.49353		1086400	4065600	2576000	2095500		7197600	4646550	0.55439	0.555933
A2AIV8	Caspase recruitment domain-containing protein 9	Card9	62.461	536	A2AIV8	152	CARD9_MOUSE Caspase recruitment domain-containing protein 9 OS=Mus musculus OX=10090 GN=Card9 PE=1 SV=1	A2AIV8	152	152	S	LSSKDDFIKELRVKDSLLRKHQERVQRLKEE	88.495	52.579	VKDS(1)LLR	VKDS(52.58)LLR	4	2	-0.14828	2403000	6339200		4371100	2826700	3411100	3210000	3.14927e+06	1.38797	0.470538
A2AJ15	Endoplasmic reticulum mannosyl-oligosaccharide 1,2-alpha-mannosidase	Man1b1	75.149	658	A2AJ15	102	MA1B1_MOUSE Endoplasmic reticulum mannosyl-oligosaccharide 1,2-alpha-mannosidase OS=Mus musculus OX=10090 GN=Man1b1 PE=1 SV=1	A2AJ15	102	102	S	MKQEVLPVLPAPQKESAEQEGFADILSQKRQ	58.272	58.272	QEVLPVLPAPQKES(0.999)AEQEGFADILS(0.001)QK	QEVLPVLPAPQKES(29.49)AEQEGFADILS(-29.49)QK	14	3	0.067392	11686000		12140000	11913000	7721000		12123000	9922000	1.20067	0.463183
A2AJ88	Patatin-like phospholipase domain-containing protein 7	Pnpla7	150.49	1352	A2AJ88	341	PLPL7_MOUSE Patatin-like phospholipase domain-containing protein 7 OS=Mus musculus OX=10090 GN=Pnpla7 PE=1 SV=1	A2AJ88	341	341	S	LLSVASVAGRAKRQMSYGPEEQLERSLRPSE	57.288	55.011	QMS(0.996)Y(0.004)GPEEQLER	QMS(24.53)Y(-24.53)GPEEQLER	3	2	0.050678		5631100	3636100	4633600	6700200	6491100		6595650	0.702524	0.189589
A2AJI0	MAP7 domain-containing protein 1	Map7d1	93.275	846	A2AJI0	276	MA7D1_MOUSE MAP7 domain-containing protein 1 OS=Mus musculus OX=10090 GN=Map7d1 PE=1 SV=1	A2AJI0	276	276	S	PKHVDSIINKRLSKSSATLWNSPSRNRSLQL	120.59	120.59	S(0.5)S(0.5)ATLWNSPSR	S(0)S(0)AT(-50.03)LWNS(-115.12)PS(-118.65)R	2	2	0.10601	7148900	4957400	6085200	6.06383e+06	4444400	3923000	4833600	4.40033e+06	1.37804	0.0722406
A2AJI0	MAP7 domain-containing protein 1	Map7d1	93.275	846	A2AJI0	469	MA7D1_MOUSE MAP7 domain-containing protein 1 OS=Mus musculus OX=10090 GN=Map7d1 PE=1 SV=1	A2AJI0	469	469	S	STGSELSPKSKARPSSPSTTWHRPASPCPSP	71.912	71.912	ARPS(0.131)S(0.849)PS(0.02)TTWHR	ARPS(-8.12)S(8.12)PS(-16.38)T(-32.33)T(-46.19)WHR	5	3	0.07717	44459000	66126000	63246000	5.79437e+07	38432000		41269000	39850500	1.45403	0.132995
A2AJI0	MAP7 domain-containing protein 1	Map7d1	93.275	846	A2AJI0	275	MA7D1_MOUSE MAP7 domain-containing protein 1 OS=Mus musculus OX=10090 GN=Map7d1 PE=1 SV=1	A2AJI0	275	275	S	LPKHVDSIINKRLSKSSATLWNSPSRNRSLQ	120.59	120.59	S(0.5)S(0.5)ATLWNSPSR	S(0)S(0)AT(-50.03)LWNS(-115.12)PS(-118.65)R	1	2	0.10601	7148900	4957400	6085200	6.06383e+06	4444400	3923000	4833600	4.40033e+06	1.37804	0.0722406
A2AJI0	MAP7 domain-containing protein 1	Map7d1	93.275	846	A2AJI0	544	MA7D1_MOUSE MAP7 domain-containing protein 1 OS=Mus musculus OX=10090 GN=Map7d1 PE=1 SV=1	A2AJI0	544	544	S	RKSRAAEEKEPAAPASPAPSPVPSPTPAQPQ	60.87	60.87	AAEEKEPAAPAS(1)PAPS(0.998)PVPS(0.77)PT(0.233)PAQPQK	AAEEKEPAAPAS(36.03)PAPS(25.73)PVPS(5.23)PT(-5.23)PAQPQK	12	3	0.10543	61929000		31199000	46564000		60650000	75290000	67970000	0.685067	0.335444
A2AJI0	MAP7 domain-containing protein 1	Map7d1	93.275	846	A2AJI0	548	MA7D1_MOUSE MAP7 domain-containing protein 1 OS=Mus musculus OX=10090 GN=Map7d1 PE=1 SV=1	A2AJI0	548	548	S	AAEEKEPAAPASPAPSPVPSPTPAQPQKEQS	60.87	60.87	AAEEKEPAAPAS(1)PAPS(0.998)PVPS(0.77)PT(0.233)PAQPQK	AAEEKEPAAPAS(36.03)PAPS(25.73)PVPS(5.23)PT(-5.23)PAQPQK	16	3	0.10543	36794000		24151000	30472500		60650000	43916000	52283000	0.582838	0.173058
A2AJI0	MAP7 domain-containing protein 1	Map7d1	93.275	846	A2AJI0	552	MA7D1_MOUSE MAP7 domain-containing protein 1 OS=Mus musculus OX=10090 GN=Map7d1 PE=1 SV=1	A2AJI0	552	552	S	KEPAAPASPAPSPVPSPTPAQPQKEQSSTQI	60.87	60.87	AAEEKEPAAPAS(1)PAPS(0.998)PVPS(0.77)PT(0.233)PAQPQK	AAEEKEPAAPAS(36.03)PAPS(25.73)PVPS(5.23)PT(-5.23)PAQPQK	20	3	0.10543	36794000		24151000	30472500		39282000	43916000	41599000	0.73253	0.240222
A2AJI0	MAP7 domain-containing protein 1	Map7d1	93.275	846	A2AJI0	496	MA7D1_MOUSE MAP7 domain-containing protein 1 OS=Mus musculus OX=10090 GN=Map7d1 PE=1 SV=1	A2AJI0	496	496	S	CPSPGPGHALPPKPPSPRGTTASPKGRVRRK	63.138	62.028	PASPCPSPGPGHALPPKPPS(1)PR	PAS(-54.93)PCPS(-47.79)PGPGHALPPKPPS(47.79)PR	20	3	0.27329		10648000	6139100	8393550	10648000	10016000	9464100	10042700	0.835786	0.412546
A2AJI0	MAP7 domain-containing protein 1	Map7d1	93.275	846	A2AJI0	401	MA7D1_MOUSE MAP7 domain-containing protein 1 OS=Mus musculus OX=10090 GN=Map7d1 PE=1 SV=1	A2AJI0	401	401	S	PSGERPERRKPGAGGSPALARRRLEATPVQK	104.2	58.98	RKPGAGGS(1)PALAR	RKPGAGGS(58.98)PALAR	8	3	-0.018304	17909000	22320000	18928000	19719000	20002000	25038000	26175000	2.37383e+07	0.830682	0.158022
A2AJI0	MAP7 domain-containing protein 1	Map7d1	93.275	846	A2AJI0	444	MA7D1_MOUSE MAP7 domain-containing protein 1 OS=Mus musculus OX=10090 GN=Map7d1 PE=1 SV=1	A2AJI0	444	444	S	EKSALARERNLKKRQSLPASIRPRLSTGSEL	56.569	48.351	RQS(1)LPASIRPR	RQS(37.21)LPAS(-37.21)IRPR	3	3	0.060986		44193000	26989000	35591000	22630000		13219000	17924500	1.98561	0.213366
A2AJI0	MAP7 domain-containing protein 1	Map7d1	93.275	846	A2AJI0	304	MA7D1_MOUSE MAP7 domain-containing protein 1 OS=Mus musculus OX=10090 GN=Map7d1 PE=1 SV=1	A2AJI0	304	304	T	LQLSAWESSIVDRLMTPTLSFLARSRSAVTL	66.004	66.004	LMT(1)PTLSFLAR	LMT(34.93)PT(-34.93)LS(-45.88)FLAR	3	2	-0.28337	1750800	1313200	1366600	1.47687e+06	741700	869430	1728000	1.11304e+06	1.32687	0.343563
A2AJK6	Chromodomain-helicase-DNA-binding protein 7	Chd7	334.06	2986	A2AJK6	2945	CHD7_MOUSE Chromodomain-helicase-DNA-binding protein 7 OS=Mus musculus OX=10090 GN=Chd7 PE=1 SV=1	A2AJK6	2945	2945	S	KAEGGPCKDGETLEGSDAEENLDKTVESSIL	70.094	70.094	DGETLEGS(1)DAEENLDK	DGET(-36.39)LEGS(36.39)DAEENLDK	8	2	0.24328		8382900	6843600	7613250	5501000	6238900	6542800	6.09423e+06	1.24926	0.118096
A2AJK6	Chromodomain-helicase-DNA-binding protein 7	Chd7	334.06	2986	A2AJK6	2171	CHD7_MOUSE Chromodomain-helicase-DNA-binding protein 7 OS=Mus musculus OX=10090 GN=Chd7 PE=1 SV=1	A2AJK6	2171	2171	S	KAMEQAEGKAEECEHSPAKERSDGKEEEEEA	164.63	115.24	AEECEHS(1)PAKER	AEECEHS(115.24)PAKER	7	2	0.49668	19268000	27194000	21496000	2.26527e+07	19219000	23412000	19804000	2.08117e+07	1.08846	0.532729
A2AJT4	Arginine/serine-rich protein PNISR	Pnisr	92.114	805	A2AJT4	779	PNISR_MOUSE Arginine/serine-rich protein PNISR OS=Mus musculus OX=10090 GN=Pnisr PE=1 SV=1	A2AJT4	779	779	S	SPGSSKEKKAKKPKHSRSRSLEKSQRSGKKA	56.939	56.939	HS(1)RS(1)RS(1)LEK	HS(56.94)RS(56.94)RS(56.94)LEK	2	2	-0.18495	14187000	9042000	11228000	1.14857e+07	6934700	13338000	16108000	12126900	0.947123	0.846165
A2AJT4	Arginine/serine-rich protein PNISR	Pnisr	92.114	805	A2AJT4	783	PNISR_MOUSE Arginine/serine-rich protein PNISR OS=Mus musculus OX=10090 GN=Pnisr PE=1 SV=1	A2AJT4	783	783	S	SKEKKAKKPKHSRSRSLEKSQRSGKKASRKH	56.939	56.939	HS(1)RS(1)RS(1)LEK	HS(56.94)RS(56.94)RS(56.94)LEK	6	2	-0.18495	14187000	9042000	11228000	1.14857e+07	6934700	13338000	16108000	12126900	0.947123	0.846165
A2AJT4	Arginine/serine-rich protein PNISR	Pnisr	92.114	805	A2AJT4	211	PNISR_MOUSE Arginine/serine-rich protein PNISR OS=Mus musculus OX=10090 GN=Pnisr PE=1 SV=1	A2AJT4	211	211	S	QNRRERPPSFRDRQRSPIALPVKQEPPQIDA	218.01	47.706	S(1)PIALPVK	S(47.71)PIALPVK	1	2	-0.043838	37031000	63376000	44491000	4.82993e+07	44091000	30230000	31609000	35310000	1.36787	0.222192
A2AJT4	Arginine/serine-rich protein PNISR	Pnisr	92.114	805	A2AJT4	726	PNISR_MOUSE Arginine/serine-rich protein PNISR OS=Mus musculus OX=10090 GN=Pnisr PE=1 SV=1	A2AJT4	726	726	S	LKRKRESERTFCRSGSISVKVIRHDSRQDSK	85.29	85.29	SGS(0.998)IS(0.002)VK	S(-51.08)GS(26.86)IS(-26.86)VK	3	2	-0.56799	13381000	15857000	12619000	1.39523e+07	11511000	13533000	11937000	12327000	1.13185	0.232117
A2AJT4	Arginine/serine-rich protein PNISR	Pnisr	92.114	805	A2AJT4	781	PNISR_MOUSE Arginine/serine-rich protein PNISR OS=Mus musculus OX=10090 GN=Pnisr PE=1 SV=1	A2AJT4	781	781	S	GSSKEKKAKKPKHSRSRSLEKSQRSGKKASR	56.939	56.939	HS(1)RS(1)RS(1)LEK	HS(56.94)RS(56.94)RS(56.94)LEK	4	2	-0.18495	14187000	9042000	11228000	1.14857e+07	6934700	13338000	16108000	12126900	0.947123	0.846165
A2AJT4	Arginine/serine-rich protein PNISR	Pnisr	92.114	805	A2AJT4	563	PNISR_MOUSE Arginine/serine-rich protein PNISR OS=Mus musculus OX=10090 GN=Pnisr PE=1 SV=1	A2AJT4	563	563	S	RSSSPKRRKRPSRSRSPPAKARRSRSRSYSR	90.827	90.827	S(0.002)RS(0.998)PPAK	S(-26.45)RS(26.45)PPAK	3	2	0.041968	22628000	33918000	32595000	2.97137e+07	21574000	17752000		19663000	1.51115	0.128138
A2AJT4	Arginine/serine-rich protein PNISR	Pnisr	92.114	805	A2AJT4	573	PNISR_MOUSE Arginine/serine-rich protein PNISR OS=Mus musculus OX=10090 GN=Pnisr PE=1 SV=1	A2AJT4	573	573	S	PSRSRSPPAKARRSRSRSYSRRVKVDSSRTR	69.327	69.327	S(1)RS(0.999)RS(0.899)Y(0.002)S(0.1)R	S(47.09)RS(31.19)RS(9.56)Y(-28.01)S(-9.56)R	3	2	0.21436	97538000	79545000	4576000	60553000	72932000	92054000		82493000	0.734038	0.598993
A2AJT4	Arginine/serine-rich protein PNISR	Pnisr	92.114	805	A2AJT4	575	PNISR_MOUSE Arginine/serine-rich protein PNISR OS=Mus musculus OX=10090 GN=Pnisr PE=1 SV=1	A2AJT4	575	575	S	RSRSPPAKARRSRSRSYSRRVKVDSSRTRGK	69.327	61.042	S(1)RS(0.998)RS(0.992)Y(0.001)S(0.009)R	S(46.07)RS(28.43)RS(21.22)Y(-32.81)S(-21.22)R	5	2	0.014702	97538000	79545000	4576000	60553000	72932000	92054000		82493000	0.734038	0.598993
A2AKB9	DDB1- and CUL4-associated factor 10	Dcaf10	61.558	566	A2AKB9	67	DCA10_MOUSE DDB1- and CUL4-associated factor 10 OS=Mus musculus OX=10090 GN=Dcaf10 PE=1 SV=1	A2AKB9	67	67	S	PPVAGSPRLPGGPAVSPAERAGEFAAPGALE	98.281	68.576	LPGGPAVS(1)PAER	LPGGPAVS(68.58)PAER	8	2	-0.47492	5279400	10831000	6476000	7528800	6123700	5605700	6896400	6208600	1.21264	0.48745
A2AKX3	Probable helicase senataxin	Setx	297.59	2646	A2AKX3	2595	SETX_MOUSE Probable helicase senataxin OS=Mus musculus OX=10090 GN=Setx PE=1 SV=1	A2AKX3	2595	2595	S	PAHPAAAASTSKRKYSDPDAGLSHKREPRAF	63.966	44.925	KY(0.004)S(0.991)DPDAGLS(0.006)HK	KY(-24.34)S(22.39)DPDAGLS(-22.39)HK	3	2	1.6763	1928400	4787400		3357900	6094800	8472800	8220700	7596100	0.442056	0.0606864
A2AM29	Protein AF-9	Mllt3	63.375	569	A2AM29	484	AF9_MOUSE Protein AF-9 OS=Mus musculus OX=10090 GN=Mllt3 PE=1 SV=1	A2AM29	484	484	S	PPLLKTNNNQILEVKSPIKQSKSDKQIKNGE	81.157	81.157	TNNNQILEVKS(1)PIK	T(-71.36)NNNQILEVKS(71.36)PIK	11	2	0.072286		6727000	6585200	6656100	5746400	6412000	6042000	6066800	1.09713	0.103185
A2AN08	E3 ubiquitin-protein ligase UBR4	Ubr4	572.28	5180	A2AN08	620	UBR4_MOUSE E3 ubiquitin-protein ligase UBR4 OS=Mus musculus OX=10090 GN=Ubr4 PE=1 SV=1	A2AN08	620	620	S	KAAPPPPPPPPPLESSPRVKSPNKQASGEKG	101.38	94.188	AAPPPPPPPPPLES(0.5)S(0.5)PR	AAPPPPPPPPPLES(0)S(0)PR	15	3	-0.00828	9426800	18981000	12480000	1.36293e+07	12930000	16045000	10748000	13241000	1.02932	0.909539
A2AN08	E3 ubiquitin-protein ligase UBR4	Ubr4	572.28	5180	A2AN08	2716	UBR4_MOUSE E3 ubiquitin-protein ligase UBR4 OS=Mus musculus OX=10090 GN=Ubr4 PE=1 SV=1	A2AN08	2716	2716	S	VLRPRNKRRHVTLPSSPRSNTPMGDKDDDDD	168.71	168.71	HVTLPSS(1)PR	HVT(-89.06)LPS(-33.55)S(33.55)PR	7	2	-0.018391	110120000	172260000	112780000	131720000		106220000	98140000	102180000	1.2891	0.344059
A2AN08	E3 ubiquitin-protein ligase UBR4	Ubr4	572.28	5180	A2AN08	619	UBR4_MOUSE E3 ubiquitin-protein ligase UBR4 OS=Mus musculus OX=10090 GN=Ubr4 PE=1 SV=1	A2AN08	619	619	S	EKAAPPPPPPPPPLESSPRVKSPNKQASGEK	101.38	94.188	AAPPPPPPPPPLES(0.5)S(0.5)PR	AAPPPPPPPPPLES(0)S(0)PR	14	3	-0.00828	9426800	18981000	12480000	1.36293e+07	12930000	16045000	10748000	13241000	1.02932	0.909539
A2AN08	E3 ubiquitin-protein ligase UBR4	Ubr4	572.28	5180	A2AN08	457	UBR4_MOUSE E3 ubiquitin-protein ligase UBR4 OS=Mus musculus OX=10090 GN=Ubr4 PE=1 SV=1	A2AN08	457	457	S	LRVRDILSRTKEGVGSPKLGPGKGHQGFGVL	61.167	61.167	TKEGVGS(1)PK	T(-55.02)KEGVGS(55.02)PK	7	2	0.24408	5688300		4863200	5275750	5054900	6434000	5940200	5809700	0.908093	0.442341
A2APB8	Targeting protein for Xklp2	Tpx2	85.893	745	A2APB8	369	TPX2_MOUSE Targeting protein for Xklp2 OS=Mus musculus OX=10090 GN=Tpx2 PE=1 SV=1	A2APB8	369	369	T	LLPSKSVNKIARDPQTPILQTKYRTRAVTCK	203.74	166.62	DPQT(1)PILQTK	DPQT(86.45)PILQT(-86.45)K	4	2	0.185	19732000	22627000	18030000	2.01297e+07	19360000	17398000	18702000	1.84867e+07	1.08888	0.323532
A2APB8	Targeting protein for Xklp2	Tpx2	85.893	745	A2APB8	113	TPX2_MOUSE Targeting protein for Xklp2 OS=Mus musculus OX=10090 GN=Tpx2 PE=1 SV=1	A2APB8	113	113	T	NDCSSLDAKRAVSGNTPVQPQRRSIRLSAQK	108.66	108.66	AVSGNT(1)PVQPQR	AVS(-40.61)GNT(40.61)PVQPQR	6	2	1.2118	33794000	28019000	31755000	3.11893e+07		21720000	31240000	26480000	1.17785	0.340476
A2APB8	Targeting protein for Xklp2	Tpx2	85.893	745	A2APB8	72	TPX2_MOUSE Targeting protein for Xklp2 OS=Mus musculus OX=10090 GN=Tpx2 PE=1 SV=1	A2APB8	72	72	T	GKNSLRKAKLQQGFVTPLKAVDNTYHKETEK	65.043	46.069	LQQGFVT(1)PLK	LQQGFVT(46.07)PLK	7	2	0.095854	13508000	8196200	12850000	1.15181e+07	10587000		9103800	9845400	1.16989	0.507306
A2APB8	Targeting protein for Xklp2	Tpx2	85.893	745	A2APB8	486	TPX2_MOUSE Targeting protein for Xklp2 OS=Mus musculus OX=10090 GN=Tpx2 PE=1 SV=1	A2APB8	486	486	S	VGVPEKKVIPATVPKSPVFALKNRIRVPIKD	103.75	70.256	S(1)PVFALK	S(70.26)PVFALK	1	2	0.26437	12648000	15215000	14391000	1.40847e+07	17549000	15254000	12508000	1.51037e+07	0.932533	0.568464
A2APB8	Targeting protein for Xklp2	Tpx2	85.893	745	A2APB8	737	TPX2_MOUSE Targeting protein for Xklp2 OS=Mus musculus OX=10090 GN=Tpx2 PE=1 SV=1	A2APB8	737	737	S	AVEVKSSELPLTVPVSPKFSTRFQ_______	135.23	135.23	SSELPLTVPVS(1)PK	S(-120.35)S(-120.35)ELPLT(-56.91)VPVS(56.91)PK	11	2	-0.067669	34672000	40790000	40871000	3.87777e+07	36649000	44382000	44690000	41907000	0.925327	0.40143
A2AR02	Peptidyl-prolyl cis-trans isomerase G	Ppig	88.324	752	A2AR02	354	PPIG_MOUSE Peptidyl-prolyl cis-trans isomerase G OS=Mus musculus OX=10090 GN=Ppig PE=1 SV=1	A2AR02	354	354	S	YRTPSRSRSRDRFRRSETPPHWRQEMQRAQR	83.204	43.306	S(1)ET(1)PPHWR	S(43.31)ET(43.31)PPHWR	1	2	0.3143	137850000	223110000	157470000	172810000	143760000	104180000	128590000	125510000	1.37686	0.169264
A2AR02	Peptidyl-prolyl cis-trans isomerase G	Ppig	88.324	752	A2AR02	584	PPIG_MOUSE Peptidyl-prolyl cis-trans isomerase G OS=Mus musculus OX=10090 GN=Ppig PE=1 SV=1	A2AR02	584	584	S	DRSRRVRSRSHDRDRSRSKEYHRYREQEYRR	81.525	81.525	S(1)RS(1)KEYHR	S(68.49)RS(68.49)KEY(-68.49)HR	1	3	0.16992	96161000	137390000	143610000	1.2572e+08	89153000	99199000	15396000	67916000	1.85112	0.129325
A2AR02	Peptidyl-prolyl cis-trans isomerase G	Ppig	88.324	752	A2AR02	395	PPIG_MOUSE Peptidyl-prolyl cis-trans isomerase G OS=Mus musculus OX=10090 GN=Ppig PE=1 SV=1	A2AR02	395	395	S	KGDKSELNEIKENQRSPVRVKEKKITDHRHM	177.12	110.12	SELNEIKENQRS(1)PVR	S(-101.56)ELNEIKENQRS(101.56)PVR	12	4	0.19706	820550000	1099400000	928030000	9.49327e+08	774650000	679160000	732340000	7.28717e+08	1.30274	0.0618385
A2AR02	Peptidyl-prolyl cis-trans isomerase G	Ppig	88.324	752	A2AR02	341	PPIG_MOUSE Peptidyl-prolyl cis-trans isomerase G OS=Mus musculus OX=10090 GN=Ppig PE=1 SV=1	A2AR02	341	341	T	RSGRKIKGRGPRRYRTPSRSRSRDRFRRSET	43.297	43.297	Y(0.011)RT(0.989)PS(1)RS(1)R	Y(-19.59)RT(19.59)PS(35.84)RS(36.71)R	3	2	-0.25579	28964000	50738000	46038000	4.19133e+07	38617000	35002000	37626000	3.70817e+07	1.1303	0.510875
A2AR02	Peptidyl-prolyl cis-trans isomerase G	Ppig	88.324	752	A2AR02	356	PPIG_MOUSE Peptidyl-prolyl cis-trans isomerase G OS=Mus musculus OX=10090 GN=Ppig PE=1 SV=1	A2AR02	356	356	T	TPSRSRSRDRFRRSETPPHWRQEMQRAQRMR	120.33	43.306	S(1)ET(1)PPHWR	S(43.31)ET(43.31)PPHWR	3	2	0.3143	238700000	345340000	246570000	276870000	233880000	169340000	177750000	1.93657e+08	1.42969	0.105013
A2AR02	Peptidyl-prolyl cis-trans isomerase G	Ppig	88.324	752	A2AR02	411	PPIG_MOUSE Peptidyl-prolyl cis-trans isomerase G OS=Mus musculus OX=10090 GN=Ppig PE=1 SV=1	A2AR02	411	411	S	PVRVKEKKITDHRHMSESPNRKVEKEKKAKD	128.46	42.191	HMS(1)ES(1)PNRKVEK	HMS(42.19)ES(42.19)PNRKVEK	3	3	-0.20937	95795000	91370000	115720000	1.00962e+08	104370000	134040000	131150000	1.23187e+08	0.819583	0.138984
A2AR02	Peptidyl-prolyl cis-trans isomerase G	Ppig	88.324	752	A2AR02	413	PPIG_MOUSE Peptidyl-prolyl cis-trans isomerase G OS=Mus musculus OX=10090 GN=Ppig PE=1 SV=1	A2AR02	413	413	S	RVKEKKITDHRHMSESPNRKVEKEKKAKDHK	188.49	42.191	HMS(1)ES(1)PNRKVEK	HMS(42.19)ES(42.19)PNRKVEK	5	3	-0.20937	230410000	283210000	264760000	259460000	226700000	281380000	254710000	2.54263e+08	1.02044	0.82567
A2AR02	Peptidyl-prolyl cis-trans isomerase G	Ppig	88.324	752	A2AR02	288	PPIG_MOUSE Peptidyl-prolyl cis-trans isomerase G OS=Mus musculus OX=10090 GN=Ppig PE=1 SV=1	A2AR02	288	288	S	EEIPPIPENRFLMRKSPPKADDKERKNRERE	104.26	62.494	S(1)PPKADDKER	S(62.49)PPKADDKER	1	2	-0.049621	51705000	66617000	36156000	5.14927e+07	49103000	36176000	40901000	42060000	1.22427	0.380131
A2AR02	Peptidyl-prolyl cis-trans isomerase G	Ppig	88.324	752	A2AR02	586	PPIG_MOUSE Peptidyl-prolyl cis-trans isomerase G OS=Mus musculus OX=10090 GN=Ppig PE=1 SV=1	A2AR02	586	586	S	SRRVRSRSHDRDRSRSKEYHRYREQEYRRRG	81.525	81.525	S(1)RS(1)KEYHR	S(68.49)RS(68.49)KEY(-68.49)HR	3	3	0.16992	96161000	137390000	143610000	1.2572e+08	89153000	99199000	15396000	67916000	1.85112	0.129325
A2AR02	Peptidyl-prolyl cis-trans isomerase G	Ppig	88.324	752	A2AR02	343	PPIG_MOUSE Peptidyl-prolyl cis-trans isomerase G OS=Mus musculus OX=10090 GN=Ppig PE=1 SV=1	A2AR02	343	343	S	GRKIKGRGPRRYRTPSRSRSRDRFRRSETPP	43.297	43.297	Y(0.011)RT(0.989)PS(1)RS(1)R	Y(-19.59)RT(19.59)PS(35.84)RS(36.71)R	5	2	-0.25579	28964000	50738000	46038000	4.19133e+07	38617000	35002000	37626000	3.70817e+07	1.1303	0.510875
A2AR02	Peptidyl-prolyl cis-trans isomerase G	Ppig	88.324	752	A2AR02	345	PPIG_MOUSE Peptidyl-prolyl cis-trans isomerase G OS=Mus musculus OX=10090 GN=Ppig PE=1 SV=1	A2AR02	345	345	S	KIKGRGPRRYRTPSRSRSRDRFRRSETPPHW	43.297	43.297	Y(0.011)RT(0.989)PS(1)RS(1)R	Y(-19.59)RT(19.59)PS(35.84)RS(36.71)R	7	2	-0.25579	28964000	50738000	46038000	4.19133e+07	38617000	35002000	37626000	3.70817e+07	1.1303	0.510875
A2ARP1	Inositol hexakisphosphate and diphosphoinositol-pentakisphosphate kinase 1	Ppip5k1	159.92	1436	A2ARP1	959	VIP1_MOUSE Inositol hexakisphosphate and diphosphoinositol-pentakisphosphate kinase 1 OS=Mus musculus OX=10090 GN=Ppip5k1 PE=1 SV=1	A2ARP1	959	959	S	CPGKASDEPDRALQTSPQPVEGTGLPRRSPL	94.281	94.281	ALQT(0.046)S(0.954)PQPVEGTGLPR	ALQT(-13.12)S(13.12)PQPVEGT(-59.63)GLPR	5	2	1.1827		9163200	5579900	7371550	5834000	5276600	5498500	5.53637e+06	1.33148	0.267662
A2ARP1	Inositol hexakisphosphate and diphosphoinositol-pentakisphosphate kinase 1	Ppip5k1	159.92	1436	A2ARP1	1147	VIP1_MOUSE Inositol hexakisphosphate and diphosphoinositol-pentakisphosphate kinase 1 OS=Mus musculus OX=10090 GN=Ppip5k1 PE=1 SV=1	A2ARP1	1147	1147	S	HQASDSPFSPPRTLHSPPLQLRHRSEKPPWY	92.19	71.176	TLHS(1)PPLQLR	T(-41.17)LHS(41.17)PPLQLR	4	2	-2.0773	3277800	6046200	4093600	4.47253e+06		3670300	5278400	4474350	0.999594	0.998904
A2AWA9	Rab GTPase-activating protein 1	Rabgap1	120.8	1064	A2AWA9	486	RBGP1_MOUSE Rab GTPase-activating protein 1 OS=Mus musculus OX=10090 GN=Rabgap1 PE=1 SV=1	A2AWA9	486	486	S	CLESESERERRKTTASPSVRLPQSGSQSSMI	102.95	84.896	TT(0.001)AS(0.998)PS(0.002)VR	T(-51.01)T(-31.87)AS(28.17)PS(-28.17)VR	4	2	1.7418	6464400	8704200	7425400	7.53133e+06	6352300	8101500	6989400	7.14773e+06	1.05367	0.666469
A2AWA9	Rab GTPase-activating protein 1	Rabgap1	120.8	1064	A2AWA9	991	RBGP1_MOUSE Rab GTPase-activating protein 1 OS=Mus musculus OX=10090 GN=Rabgap1 PE=1 SV=1	A2AWA9	991	991	T	RVKGISSAKGVSDEDTDEEKETLKNQLREME	183.74	183.74	GVSDEDT(1)DEEKETLK	GVS(-106.23)DEDT(65.26)DEEKET(-65.26)LK	7	2	-0.25703	14703000	23649000	17260000	1.85373e+07	23000000	13771000	13451000	1.67407e+07	1.10732	0.68447
A2AWL7	MAX gene-associated protein	Mga	328.8	3003	A2AWL7	921	MGAP_MOUSE MAX gene-associated protein OS=Mus musculus OX=10090 GN=Mga PE=2 SV=1	A2AWL7	921	921	S	GRTKSSYKSILPYPVSPKQKNSHVSQGDKIT	79.089	73.219	SILPYPVS(1)PK	S(-72.61)ILPY(-53.09)PVS(53.09)PK	8	2	-0.12136	3655600	4804500	3717800	4059300	3605400	4844500	3573700	4.00787e+06	1.01283	0.931305
A2BH40	AT-rich interactive domain-containing protein 1A	Arid1a	242.09	2283	A2BH40	697	ARI1A_MOUSE AT-rich interactive domain-containing protein 1A OS=Mus musculus OX=10090 GN=Arid1a PE=1 SV=1	A2BH40	697	697	S	FSPHTSPHLPGIRGPSPSPVGSPASVAQSRS	180.05	170.38	GPS(1)PSPVGSPASVAQSR	GPS(47.44)PS(-47.44)PVGS(-125.31)PAS(-147.17)VAQS(-156.28)R	3	2	-0.33057	34664000	47909000	41379000	4.13173e+07	33417000	41282000	46218000	4.03057e+07	1.0251	0.85896
A2BH40	AT-rich interactive domain-containing protein 1A	Arid1a	242.09	2283	A2BH40	1874	ARI1A_MOUSE AT-rich interactive domain-containing protein 1A OS=Mus musculus OX=10090 GN=Arid1a PE=1 SV=1	A2BH40	1874	1874	T	SKIELLPSRPYVPCPTPPRKHLTTVEGTPGT	99.93	63.185	PYVPCPT(1)PPRK	PY(-61.94)VPCPT(61.94)PPRK	7	3	0.45136	30908000	26539000	34551000	30666000	18479000	22711000	25704000	22298000	1.37528	0.0552868
A2BH40	AT-rich interactive domain-containing protein 1A	Arid1a	242.09	2283	A2BH40	1866	ARI1A_MOUSE AT-rich interactive domain-containing protein 1A OS=Mus musculus OX=10090 GN=Arid1a PE=1 SV=1	A2BH40	1866	1866	S	EHIQTHFESKIELLPSRPYVPCPTPPRKHLT	69.915	53.756	IELLPS(1)R	IELLPS(53.76)R	6	2	-1.4396		6401700	3931000	5166350	10983000	6974700	5940400	7.96603e+06	0.648547	0.29075
A2BH40	AT-rich interactive domain-containing protein 1A	Arid1a	242.09	2283	A2BH40	365	ARI1A_MOUSE AT-rich interactive domain-containing protein 1A OS=Mus musculus OX=10090 GN=Arid1a PE=1 SV=1	A2BH40	365	365	S	AVSGGAQQRSHHAPMSPGSSGGGGQPLARTP	157.59	157.59	SHHAPMS(1)PGSSGGGGQPLAR	S(-56.74)HHAPMS(45.12)PGS(-45.12)S(-66.68)GGGGQPLAR	7	3	-0.017091	38719000	58421000	61645000	5.29283e+07	48379000	63335000	51022000	5.42453e+07	0.975721	0.884632
A2BH40	AT-rich interactive domain-containing protein 1A	Arid1a	242.09	2283	A2BH40	703	ARI1A_MOUSE AT-rich interactive domain-containing protein 1A OS=Mus musculus OX=10090 GN=Arid1a PE=1 SV=1	A2BH40	703	703	S	PHLPGIRGPSPSPVGSPASVAQSRSGPLSPA	76.492	76.492	GPSPSPVGS(0.984)PAS(0.016)VAQSR	GPS(-49.75)PS(-34.37)PVGS(18.01)PAS(-18.01)VAQS(-33.02)R	9	2	-0.53562	4735500	6510600	4654800	5300300	4617600	10884000	11224000	8.90853e+06	0.594969	0.181189
A2CG49	Kalirin	Kalrn	337	2964	A2CG49;Q0KL02	1745;1779	KALRN_MOUSE Kalirin OS=Mus musculus OX=10090 GN=Kalrn PE=1 SV=1;TRIO_MOUSE Triple functional domain protein OS=Mus musculus OX=10090 GN=Trio PE=1 SV=3	A2CG49	1745	1745	S	PGPKRSTNTLKKWLTSPVRRLNSGKADGNIK	66.27	51.949	WLT(0.073)S(0.927)PVR	WLT(-11.07)S(11.07)PVR	4	2	-0.25009	2407900	4035600	2385500	2943000	3537900	1996500	2095900	2.54343e+06	1.1571	0.617559
A2CG63	AT-rich interactive domain-containing protein 4B	Arid4b	147.64	1314	A2CG63	876	ARI4B_MOUSE AT-rich interactive domain-containing protein 4B OS=Mus musculus OX=10090 GN=Arid4b PE=1 SV=1	A2CG63	876	876	T	SSSDEDEEEKSKAKMTPTKKYNGLEEKRKSL	68.626	68.525	AKMT(0.991)PT(0.009)K	AKMT(20.5)PT(-20.5)K	4	2	1.7353	11851000	16198000	11626000	13225000		11773000	10333000	11053000	1.19651	0.355805
A2CG63	AT-rich interactive domain-containing protein 4B	Arid4b	147.64	1314	A2CG63	675	ARI4B_MOUSE AT-rich interactive domain-containing protein 4B OS=Mus musculus OX=10090 GN=Arid4b PE=1 SV=1	A2CG63	675	675	S	CKLRRLSKSPFQSNPSPEMVSKLDLADAKNS	99.663	95.264	SPFQSNPS(0.998)PEMVS(0.001)K	S(-68.72)PFQS(-34.96)NPS(28.44)PEMVS(-28.44)K	8	2	-0.027477	8424100	9929400	7813200	8.72223e+06	6415600	6829500		6622550	1.31705	0.0846065
A2CG63	AT-rich interactive domain-containing protein 4B	Arid4b	147.64	1314	A2CG63	778	ARI4B_MOUSE AT-rich interactive domain-containing protein 4B OS=Mus musculus OX=10090 GN=Arid4b PE=1 SV=1	A2CG63	778	778	S	NKVHTDLVIAKTVSKSPERLRKDMEAISEDT	96.745	96.626	TVS(0.005)KS(0.995)PER	T(-62.54)VS(-23.3)KS(23.3)PER	5	2	1.1774	65067000	89236000	71797000	7.53667e+07	66824000	69968000	63905000	66899000	1.12657	0.31698
A2RSJ4	UHRF1-binding protein 1-like	Uhrf1bp1l	161.94	1457	A2RSJ4	414	UH1BL_MOUSE UHRF1-binding protein 1-like OS=Mus musculus OX=10090 GN=Uhrf1bp1l PE=1 SV=2	A2RSJ4	414	414	S	NVEMLKQAMKDRNLGSPPKSPTHASPQHTQT	70.449	70.449	NLGS(1)PPKS(0.859)PT(0.141)HAS(0.001)PQHTQTEK	NLGS(33.33)PPKS(7.87)PT(-7.87)HAS(-30.38)PQHT(-34.88)QT(-39.2)EK	4	3	0.50605		30802000	22027000	26414500	15957000	17304000	15710000	1.63237e+07	1.61817	0.0563871
A2RSJ4	UHRF1-binding protein 1-like	Uhrf1bp1l	161.94	1457	A2RSJ4	418	UH1BL_MOUSE UHRF1-binding protein 1-like OS=Mus musculus OX=10090 GN=Uhrf1bp1l PE=1 SV=2	A2RSJ4	418	418	S	LKQAMKDRNLGSPPKSPTHASPQHTQTEKDS	70.449	70.449	NLGS(1)PPKS(0.859)PT(0.141)HAS(0.001)PQHTQTEK	NLGS(33.33)PPKS(7.87)PT(-7.87)HAS(-30.38)PQHT(-34.88)QT(-39.2)EK	8	3	0.50605	7980300	30802000	22027000	2.02698e+07	15957000	25958000	15710000	1.92083e+07	1.05526	0.893657
A2RTL5	Arginine/serine-rich coiled-coil protein 2	Rsrc2	43.876	376	A2RTL5	159	RSRC2_MOUSE Arginine/serine-rich coiled-coil protein 2 OS=Mus musculus OX=10090 GN=Rsrc2 PE=2 SV=1	A2RTL5	159	159	S	RKKRIEKPRRFSRSLSRTPSPPPFRGRNTAM	64.454	55.688	S(1)LS(1)RT(1)PS(1)PPPFR	S(55.69)LS(55.69)RT(55.69)PS(55.69)PPPFR	3	2	0.074122		18991000	18797000	18894000	4467800	16947000	12707000	1.13739e+07	1.66117	0.210102
A2RTL5	Arginine/serine-rich coiled-coil protein 2	Rsrc2	43.876	376	A2RTL5	163	RSRC2_MOUSE Arginine/serine-rich coiled-coil protein 2 OS=Mus musculus OX=10090 GN=Rsrc2 PE=2 SV=1	A2RTL5	163	163	S	IEKPRRFSRSLSRTPSPPPFRGRNTAMDAQE	64.454	55.688	S(1)LS(1)RT(1)PS(1)PPPFR	S(55.69)LS(55.69)RT(55.69)PS(55.69)PPPFR	7	2	0.074122		18991000	18797000	18894000	4467800	16947000	12707000	1.13739e+07	1.66117	0.210102
A2RTL5	Arginine/serine-rich coiled-coil protein 2	Rsrc2	43.876	376	A2RTL5	26	RSRC2_MOUSE Arginine/serine-rich coiled-coil protein 2 OS=Mus musculus OX=10090 GN=Rsrc2 PE=2 SV=1	A2RTL5	26	26	S	GRRHESKDKSSKRHKSEEHNDKEHSSDKGRE	168.79	159.06	HKS(1)EEHNDKEHSSDK	HKS(105.6)EEHNDKEHS(-105.6)S(-116.99)DK	3	4	-0.1419	333870	20179000	26737000	1.575e+07	30641000	29867000	31518000	3.06753e+07	0.51344	0.133734
A2RTL5	Arginine/serine-rich coiled-coil protein 2	Rsrc2	43.876	376	A2RTL5	161	RSRC2_MOUSE Arginine/serine-rich coiled-coil protein 2 OS=Mus musculus OX=10090 GN=Rsrc2 PE=2 SV=1	A2RTL5	161	161	T	KRIEKPRRFSRSLSRTPSPPPFRGRNTAMDA	64.454	55.688	S(1)LS(1)RT(1)PS(1)PPPFR	S(55.69)LS(55.69)RT(55.69)PS(55.69)PPPFR	5	2	0.074122		18991000	18797000	18894000	4467800	16947000	12707000	1.13739e+07	1.66117	0.210102
A3KGB4	TBC1 domain family member 8B	Tbc1d8b	127.89	1114	A3KGB4	952	TBC8B_MOUSE TBC1 domain family member 8B OS=Mus musculus OX=10090 GN=Tbc1d8b PE=1 SV=1	A3KGB4	952	952	S	VSKPADEKETESGRNSPEKGKGKIDIQAYLS	70.197	67.415	ETES(0.026)GRNS(0.974)PEKGK	ET(-44.98)ES(-15.69)GRNS(15.69)PEKGK	8	3	0.67603	13281000		8887300	11084150	5454100	10950000	6590000	7664700	1.44613	0.296569
A3KGS3	Ral GTPase-activating protein subunit alpha-2	Ralgapa2	210.29	1872	A3KGS3	715	RGPA2_MOUSE Ral GTPase-activating protein subunit alpha-2 OS=Mus musculus OX=10090 GN=Ralgapa2 PE=1 SV=2	A3KGS3	715	715	T	RSHPDVTEPMRFRSATTSGAPGVEKARNTVR	54.032	51.073	S(0.007)AT(0.96)T(0.029)S(0.004)GAPGVEK	S(-21.23)AT(15.24)T(-15.24)S(-24.25)GAPGVEK	3	2	0.011762	5448100	8615700	9396500	7820100	6525700	7969300	7625200	7373400	1.06058	0.745326
A3KGS3	Ral GTPase-activating protein subunit alpha-2	Ralgapa2	210.29	1872	A3KGS3	696	RGPA2_MOUSE Ral GTPase-activating protein subunit alpha-2 OS=Mus musculus OX=10090 GN=Ralgapa2 PE=1 SV=2	A3KGS3	696	696	S	CILEPQKGTAVGRSFSLSWRSHPDVTEPMRF	72.928	72.928	SFS(0.998)LS(0.002)WR	S(-40.61)FS(26.47)LS(-26.47)WR	3	2	-0.04179	1429000	3928600	3948500	3.10203e+06	2825200	2989400		2907300	1.06698	0.868606
A6H5X4	PHD finger protein 11	Phf11	37.728	337	A6H5X4	17	PHF11_MOUSE PHD finger protein 11 OS=Mus musculus OX=10090 GN=Phf11 PE=2 SV=1	A6H5X4	17	17	S	AQETAPPCGPVSRGDSPIIEKMEKRTCALCP	92.409	69.276	GDS(1)PIIEK	GDS(69.28)PIIEK	3	2	-0.27817	32703000	59269000	41420000	44464000	38005000	45556000	35247000	3.96027e+07	1.12275	0.593955
A6H5X4	PHD finger protein 11	Phf11	37.728	337	A6H5X4	169	PHF11_MOUSE PHD finger protein 11 OS=Mus musculus OX=10090 GN=Phf11 PE=2 SV=1	A6H5X4	169	169	S	DDPSMKKKRGKNKRLSSGPPAQPKTMKCSNA	130.23	97.823	RLS(0.966)S(0.034)GPPAQPK	RLS(14.53)S(-14.53)GPPAQPK	3	2	0.10745	49817000	108840000	79245000	7.93007e+07	74368000	73828000	47813000	6.53363e+07	1.21373	0.506485
A6H619	PHD and RING finger domain-containing protein 1	Phrf1	184.08	1682	A6H619	1157	PHRF1_MOUSE PHD and RING finger domain-containing protein 1 OS=Mus musculus OX=10090 GN=Phrf1 PE=1 SV=2	A6H619	1157	1157	S	HKHRERSRERMDKQESVTRSRERRRWRSRSP	47.139	47.139	MDKQES(0.828)VT(0.172)R	MDKQES(6.82)VT(-6.82)R	6	2	-0.71507	8744400	5803000	7965900	7.50443e+06	4594900		3052800	3823850	1.96253	0.062954
A6H619	PHD and RING finger domain-containing protein 1	Phrf1	184.08	1682	A6H619	1201	PHRF1_MOUSE PHD and RING finger domain-containing protein 1 OS=Mus musculus OX=10090 GN=Phrf1 PE=1 SV=2	A6H619	1201	1201	S	KRAHSPEKKGPVREVSPAPATQGESRQDGDH	88.385	88.385	EVS(1)PAPATQGESR	EVS(59.29)PAPAT(-59.29)QGES(-72.87)R	3	2	-0.062566		65701000	65911000	65806000		74611000	82974000	78792500	0.835181	0.0899623
A6H619	PHD and RING finger domain-containing protein 1	Phrf1	184.08	1682	A6H619	1135	PHRF1_MOUSE PHD and RING finger domain-containing protein 1 OS=Mus musculus OX=10090 GN=Phrf1 PE=1 SV=2	A6H619	1135	1135	S	KRRKRRHSGSRSRGSSLERDRRHKHRERSRE	53.448	53.448	S(0.004)RGS(0.997)S(0.999)LER	S(-25.48)RGS(25.48)S(30.56)LER	5	2	-0.9597	14183000	13543000	15724000	1.44833e+07	15610000	14423000	15252000	15095000	0.959479	0.452983
A6H619	PHD and RING finger domain-containing protein 1	Phrf1	184.08	1682	A6H619	867	PHRF1_MOUSE PHD and RING finger domain-containing protein 1 OS=Mus musculus OX=10090 GN=Phrf1 PE=1 SV=2	A6H619	867	867	S	PGLLPSEITRTISINSPKAPAFQTVRCVTSY	84.687	84.687	TISINS(1)PK	T(-72.16)IS(-46.96)INS(46.96)PK	6	2	-0.54429	12855000	17812000	13458000	1.47083e+07	12865000		14012000	13438500	1.09449	0.58137
A6H619	PHD and RING finger domain-containing protein 1	Phrf1	184.08	1682	A6H619	1134	PHRF1_MOUSE PHD and RING finger domain-containing protein 1 OS=Mus musculus OX=10090 GN=Phrf1 PE=1 SV=2	A6H619	1134	1134	S	SKRRKRRHSGSRSRGSSLERDRRHKHRERSR	53.448	53.448	S(0.004)RGS(0.997)S(0.999)LER	S(-25.48)RGS(25.48)S(30.56)LER	4	2	-0.9597	14183000	13543000	15724000	1.44833e+07	15610000	14423000	15252000	15095000	0.959479	0.452983
A6H619	PHD and RING finger domain-containing protein 1	Phrf1	184.08	1682	A6H619	1173	PHRF1_MOUSE PHD and RING finger domain-containing protein 1 OS=Mus musculus OX=10090 GN=Phrf1 PE=1 SV=2	A6H619	1173	1173	S	VTRSRERRRWRSRSPSLEHRPRRPPSREKRA	58.814	58.814	S(0.019)RS(0.981)PS(1)LEHRPR	S(-17.12)RS(17.12)PS(38.29)LEHRPR	5	3	-0.028703	28316000	5079500		16697750		32038000	32832000	32435000	0.514807	0.308507
A6H619	PHD and RING finger domain-containing protein 1	Phrf1	184.08	1682	A6H619	1045	PHRF1_MOUSE PHD and RING finger domain-containing protein 1 OS=Mus musculus OX=10090 GN=Phrf1 PE=1 SV=2	A6H619	1045	1045	S	SSTRSGSRDRTSRSVSPVAEEHTRRHRAKTK	111.83	64.454	S(1)VS(1)PVAEEHTR	S(62.31)VS(53.59)PVAEEHT(-53.59)R	3	2	-0.44755	22963000	32814000	15408000	2.37283e+07	23379000	12376000	8193200	14649400	1.61975	0.251294
A6H8H2	DENN domain-containing protein 4C	Dennd4c	211.46	1906	A6H8H2	1240	DEN4C_MOUSE DENN domain-containing protein 4C OS=Mus musculus OX=10090 GN=Dennd4c PE=1 SV=1	A6H8H2	1240	1240	S	SRNLADEIESYMNLKSPLGSKSCSMELHGEG	91.733	91.733	NLADEIESYMNLKS(0.996)PLGS(0.004)K	NLADEIES(-39)Y(-39.76)MNLKS(24.54)PLGS(-24.54)K	14	2	-0.30225	7470900	13540000	10195000	1.0402e+07	8056700		13338000	10697350	0.972387	0.927806
A6H8H2	DENN domain-containing protein 4C	Dennd4c	211.46	1906	A6H8H2	720	DEN4C_MOUSE DENN domain-containing protein 4C OS=Mus musculus OX=10090 GN=Dennd4c PE=1 SV=1	A6H8H2	720	720	S	YSYTYFPRLDLKLFDSPQKLKLCFNRHPPGS	83.429	82.75	LFDS(1)PQK	LFDS(82.75)PQK	4	2	-0.80807	13458000	19178000	14084000	1.55733e+07	15895000	13191000	14490000	1.45253e+07	1.07215	0.623337
A6H8H2	DENN domain-containing protein 4C	Dennd4c	211.46	1906	A6H8H2	1637	DEN4C_MOUSE DENN domain-containing protein 4C OS=Mus musculus OX=10090 GN=Dennd4c PE=1 SV=1	A6H8H2	1637	1637	S	PNSLSKRNVSLTRSHSVGGPLQNIDFSQRPF	119.76	65.085	S(0.006)HS(0.994)VGGPLQNIDFSQR	S(-21.92)HS(21.92)VGGPLQNIDFS(-56.87)QR	3	2	-0.41475	5383100	7186400		6284750	6637500	10062000	10532000	9.07717e+06	0.692369	0.203167
A6H8H2	DENN domain-containing protein 4C	Dennd4c	211.46	1906	A6H8H2	1043	DEN4C_MOUSE DENN domain-containing protein 4C OS=Mus musculus OX=10090 GN=Dennd4c PE=1 SV=1	A6H8H2	1043	1043	S	DRGEKKQKHFPERSCSFSSESRAGMLLKKSS	72.817	72.817	S(0.002)CS(0.994)FS(0.003)S(0.001)ESR	S(-27.95)CS(25.66)FS(-25.66)S(-30.03)ES(-36.57)R	3	2	-0.33715	5031900	11654000		8342950	10462000	9863000	10990000	1.04383e+07	0.799261	0.464023
A6H8H2	DENN domain-containing protein 4C	Dennd4c	211.46	1906	A6H8H2	1310	DEN4C_MOUSE DENN domain-containing protein 4C OS=Mus musculus OX=10090 GN=Dennd4c PE=1 SV=1	A6H8H2	1310	1310	S	AVSSSKTLTGRFKPQSPYRAYKDRSTSLSAL	77.662	77.662	FKPQS(1)PYR	FKPQS(65.14)PY(-65.14)R	5	3	0.1424	4179200	6741100	5892500	5.60427e+06	5045500	5535700	6527900	5.70303e+06	0.982682	0.915137
A6H8H2	DENN domain-containing protein 4C	Dennd4c	211.46	1906	A6H8H2	971	DEN4C_MOUSE DENN domain-containing protein 4C OS=Mus musculus OX=10090 GN=Dennd4c PE=1 SV=1	A6H8H2	971	971	S	SAIVSKHLQPTPEPQSPTEPPAWGSSIVKVP	162.61	142.2	HLQPTPEPQS(1)PTEPPAWGSSIVK	HLQPT(-52.04)PEPQS(38.06)PT(-38.06)EPPAWGS(-97.6)S(-96.71)IVK	10	3	0.17953	65376000	73216000	73788000	7.07933e+07	71813000	108660000	92129000	9.08673e+07	0.779085	0.141945
A6H8H2	DENN domain-containing protein 4C	Dennd4c	211.46	1906	A6H8H2	1096	DEN4C_MOUSE DENN domain-containing protein 4C OS=Mus musculus OX=10090 GN=Dennd4c PE=1 SV=1	A6H8H2	1096	1096	S	LTCPKTSPPHVTRTHSFENVNCHLADSRTRM	111.66	111.4	THS(1)FENVNCHLADSR	T(-40.09)HS(40.09)FENVNCHLADS(-99.44)R	3	3	0.01166	39695000	84517000	55276000	5.98293e+07	60467000	56484000	70810000	62587000	0.955939	0.851509
A6H8H2	DENN domain-containing protein 4C	Dennd4c	211.46	1906	A6H8H2	1321	DEN4C_MOUSE DENN domain-containing protein 4C OS=Mus musculus OX=10090 GN=Dennd4c PE=1 SV=1	A6H8H2	1321	1321	S	FKPQSPYRAYKDRSTSLSALVRSSPNSSLGS	135.56	135.56	STS(1)LSALVR	S(-48.68)T(-34.64)S(34.64)LS(-67.45)ALVR	3	2	0.36921	10802000	16047000	11428000	12759000	14695000	19628000	20213000	1.81787e+07	0.701867	0.0875673
A6X8Z5	Rho GTPase-activating protein 31	Arhgap31	155.27	1425	A6X8Z5	941	RHG31_MOUSE Rho GTPase-activating protein 31 OS=Mus musculus OX=10090 GN=Arhgap31 PE=1 SV=1	A6X8Z5	941	941	S	LERRLCHRPSLRQSHSLDSKTTGNSHWTLEA	80.782	69.786	QS(0.016)HS(0.984)LDSK	QS(-18.02)HS(18.02)LDS(-37.74)K	4	2	0.26405	11418000	17685000	18179000	1.57607e+07	13904000	15651000	15842000	1.51323e+07	1.04152	0.794922
B1AQJ2	Ubiquitin carboxyl-terminal hydrolase 36	Usp36	119.91	1098	B1AQJ2	577	UBP36_MOUSE Ubiquitin carboxyl-terminal hydrolase 36 OS=Mus musculus OX=10090 GN=Usp36 PE=1 SV=1	B1AQJ2	577	577	T	SQRPGSWASRDTIFSTSPKLLARAITNGHRL	102.4	98.156	DTIFS(0.053)T(0.66)S(0.287)PK	DT(-85.53)IFS(-10.97)T(3.62)S(-3.62)PK	6	2	0.038128		7950800	6059600	7005200	5662500	5627900		5645200	1.24091	0.287021
B1AUE5	Peroxisome biogenesis factor 10	Pex10	37.157	324	B1AUE5	259	PEX10_MOUSE Peroxisome biogenesis factor 10 OS=Mus musculus OX=10090 GN=Pex10 PE=2 SV=1	B1AUE5	259	259	S	RKEWRLHRNLSHRRSSLEDRAVCRTPLCTLC	98.754	81.017	RS(0.018)S(0.982)LEDR	RS(-17.39)S(17.39)LEDR	3	2	-0.095178	28941000	64249000	50312000	47834000	25088000	34998000	31037000	3.03743e+07	1.57482	0.176913
B1AXD8	Akirin-2	Akirin2	22.113	201	B1AXD8	21	AKIR2_MOUSE Akirin-2 OS=Mus musculus OX=10090 GN=Akirin2 PE=1 SV=1	B1AXD8	21	21	S	TLKRTLDFDPLLSPASPKRRRCAPLSAPASA	103.71	103.71	TLDFDPLLS(0.006)PAS(0.994)PK	T(-102.19)LDFDPLLS(-21.85)PAS(21.85)PK	12	2	0.24721	12287000	14056000	15595000	1.39793e+07	10416000	14758000	13744000	1.29727e+07	1.0776	0.568617
B1AY10	Transcriptional repressor NF-X1	Nfx1	123.81	1114	B1AY10	81	NFX1_MOUSE Transcriptional repressor NF-X1 OS=Mus musculus OX=10090 GN=Nfx1 PE=1 SV=1	B1AY10	81	81	S	SAVHQHSYASGSKPKSPQGFFQSSNKSLKNH	151.56	97.45	S(1)PQGFFQSSNK	S(83)PQGFFQS(-83)S(-87.26)NK	1	2	-0.5379	8411400	13611000	9744300	10588900	9665600	7092200	9346200	8.70133e+06	1.21693	0.343177
B1AY10	Transcriptional repressor NF-X1	Nfx1	123.81	1114	B1AY10	51	NFX1_MOUSE Transcriptional repressor NF-X1 OS=Mus musculus OX=10090 GN=Nfx1 PE=1 SV=1	B1AY10	51	51	S	RRLDSSRIGRRNYSSSPPCHLPRHIPYEDIS	126.1	95.428	NYSS(0.034)S(0.966)PPCHLPR	NY(-71.36)S(-40.23)S(-14.52)S(14.52)PPCHLPR	5	2	-0.51821	12645000	15265000	12126000	1.33453e+07		9761300	10839000	10300150	1.29564	0.103802
B1AY10	Transcriptional repressor NF-X1	Nfx1	123.81	1114	B1AY10	147	NFX1_MOUSE Transcriptional repressor NF-X1 OS=Mus musculus OX=10090 GN=Nfx1 PE=1 SV=1	B1AY10	147	147	S	ESVARSESGTNPREHSPSESEKEVVIADPRG	126.4	92.098	EHS(0.999)PSESEKEVVIADPR	EHS(33.48)PS(-33.48)ES(-40.41)EKEVVIADPR	3	3	0.34894	31960000	45726000	36253000	3.79797e+07	38960000	50411000	41558000	43643000	0.870235	0.348953
B1AY13	Ubiquitin carboxyl-terminal hydrolase 24	Usp24	294	2617	B1AY13	2558	UBP24_MOUSE Ubiquitin carboxyl-terminal hydrolase 24 OS=Mus musculus OX=10090 GN=Usp24 PE=1 SV=1	B1AY13	2558	2558	S	VSNETSTGKTFQRTISAQDTLAYATALLNEK	141.79	135.64	T(0.004)IS(0.996)AQDTLAYATALLNEK	T(-23.67)IS(23.67)AQDT(-47.55)LAY(-104.7)AT(-113.97)ALLNEK	3	2	0.19184	38815000	64201000	47533000	50183000	31106000	39008000	47931000	3.93483e+07	1.27535	0.290022
B1AY13	Ubiquitin carboxyl-terminal hydrolase 24	Usp24	294	2617	B1AY13	1138	UBP24_MOUSE Ubiquitin carboxyl-terminal hydrolase 24 OS=Mus musculus OX=10090 GN=Usp24 PE=1 SV=1	B1AY13	1138	1138	S	RKKTLLSETSSQSSKSPSLSSKQQHQPSASS	159.98	128.12	S(0.999)PS(0.001)LSSK	S(31.45)PS(-31.45)LS(-88.57)S(-102.31)K	1	1	-0.0619	41948000	78380000	48812000	56380000	63317000	52718000	51332000	55789000	1.01059	0.962458
B1AY13	Ubiquitin carboxyl-terminal hydrolase 24	Usp24	294	2617	B1AY13	1282	UBP24_MOUSE Ubiquitin carboxyl-terminal hydrolase 24 OS=Mus musculus OX=10090 GN=Usp24 PE=1 SV=1	B1AY13	1282	1282	S	SRPFRNVSRQTSRQMSLCGTPEKSSYRQLSV	82.85	82.85	QMS(1)LCGTPEK	QMS(55.85)LCGT(-55.85)PEK	3	2	-0.54617	2212700	2258600		2235650	4562600	3900000	6884500	5115700	0.437017	0.0904482
B1AY13	Ubiquitin carboxyl-terminal hydrolase 24	Usp24	294	2617	B1AY13	2044	UBP24_MOUSE Ubiquitin carboxyl-terminal hydrolase 24 OS=Mus musculus OX=10090 GN=Usp24 PE=1 SV=1	B1AY13	2044	2044	S	WNAYMLFYQRVSDQNSPVLPKKSRVSVVRQE	164.7	141.13	VSDQNS(1)PVLPK	VS(-84.95)DQNS(84.95)PVLPK	6	2	-2.1895	73352000	113830000	82107000	89763000	89454000	68944000	78573000	7.89903e+07	1.13638	0.474104
B1AY13	Ubiquitin carboxyl-terminal hydrolase 24	Usp24	294	2617	B1AY13	1940	UBP24_MOUSE Ubiquitin carboxyl-terminal hydrolase 24 OS=Mus musculus OX=10090 GN=Usp24 PE=1 SV=1	B1AY13	1940	1940	S	EVGENGRNMDQGGGGSPRKKVALTENYELVG	114.64	91.076	NMDQGGGGS(1)PR	NMDQGGGGS(91.08)PR	9	2	0.18994	20579000	24270000	21507000	2.21187e+07	17313000	21670000	20930000	19971000	1.10754	0.285544
B1AZA5	Transmembrane protein 245	Tmem245	97.356	876	B1AZA5	324	TM245_MOUSE Transmembrane protein 245 OS=Mus musculus OX=10090 GN=Tmem245 PE=1 SV=1	B1AZA5	324	324	S	PPPALSASSSSSSRSSPSSPSPTLGRQRPEM	59.345	59.345	S(0.45)S(0.55)PS(0.007)S(0.933)PS(0.045)PT(0.015)LGR	S(-0.88)S(0.88)PS(-21.91)S(13.22)PS(-13.22)PT(-17.96)LGR	2	2	-0.15954	4483400	6822200	4408200	5.23793e+06	4215600	5868300	6044100	5376000	0.974318	0.895136
B1AZA5	Transmembrane protein 245	Tmem245	97.356	876	B1AZA5	327	TM245_MOUSE Transmembrane protein 245 OS=Mus musculus OX=10090 GN=Tmem245 PE=1 SV=1	B1AZA5	327	327	S	ALSASSSSSSRSSPSSPSPTLGRQRPEMGTF	103.88	103.88	SSPS(0.022)S(0.959)PS(0.014)PT(0.005)LGR	S(-58.26)S(-52.1)PS(-16.36)S(16.36)PS(-18.38)PT(-23.24)LGR	5	2	0.087573	4483400	25917000	17017000	15805800	18501000	17965000	19081000	1.85157e+07	0.853645	0.685802
B1AZA5	Transmembrane protein 245	Tmem245	97.356	876	B1AZA5	12	TM245_MOUSE Transmembrane protein 245 OS=Mus musculus OX=10090 GN=Tmem245 PE=1 SV=1	B1AZA5	12	12	S	____MADRGGPAEAPSPRGSPRPESRAPRTV	127.71	117.7	GGPAEAPS(1)PR	GGPAEAPS(117.7)PR	8	2	0.15973	28198000	31921000	27113000	2.90773e+07	28178000	26554000	25438000	2.67233e+07	1.08809	0.228937
B1AZI6	THO complex subunit 2	Thoc2	182.77	1594	B1AZI6	1364	THOC2_MOUSE THO complex subunit 2 OS=Mus musculus OX=10090 GN=Thoc2 PE=1 SV=1	B1AZI6	1364	1364	S	VESKSTQEREREKEPSRERDVAKEMKSKENV	108.9	98.182	EKEPS(1)RER	EKEPS(98.18)RER	5	2	-0.34401	120550000	216870000	126230000	154550000	145310000	126690000	118930000	130310000	1.18602	0.493073
B1AZI6	THO complex subunit 2	Thoc2	182.77	1594	B1AZI6	1516	THOC2_MOUSE THO complex subunit 2 OS=Mus musculus OX=10090 GN=Thoc2 PE=1 SV=1	B1AZI6	1516	1516	S	KEENGTMGVSKHKSESPCESQYPNEKDKEKN	120.11	94.281	HKS(0.128)ES(0.872)PCESQYPNEK	HKS(-8.34)ES(8.34)PCES(-52.21)QY(-71.3)PNEK	5	3	1.184		10430000	7520600	8975300	9762400	6157300	4740400	6886700	1.30328	0.415023
B1AZI6	THO complex subunit 2	Thoc2	182.77	1594	B1AZI6	1393	THOC2_MOUSE THO complex subunit 2 OS=Mus musculus OX=10090 GN=Thoc2 PE=1 SV=1	B1AZI6	1393	1393	S	NVKGGEKTPVSGSLKSPVPRSDISEPDREQK	243.86	230.48	TPVSGSLKS(1)PVPR	T(-162.07)PVS(-109.03)GS(-69)LKS(69)PVPR	9	2	-0.33021	23015000	39005000	25971000	2.93303e+07	28166000	27484000	24224000	2.66247e+07	1.10162	0.621211
B1AZI6	THO complex subunit 2	Thoc2	182.77	1594	B1AZI6	1222	THOC2_MOUSE THO complex subunit 2 OS=Mus musculus OX=10090 GN=Thoc2 PE=1 SV=1	B1AZI6	1222	1222	S	GTSSSSIGNASKSDESGAEETDKSRERSQCG	89.992	89.992	SDES(1)GAEETDK	S(-49.71)DES(39.89)GAEET(-39.89)DK	4	2	0.086099	5695500	8966000	11905000	8855500	13089000	9834900		11461950	0.7726	0.39214
B1AZP2	Disks large-associated protein 4	Dlgap4	108.04	992	B1AZP2	665	DLGP4_MOUSE Disks large-associated protein 4 OS=Mus musculus OX=10090 GN=Dlgap4 PE=1 SV=1	B1AZP2	665	665	S	TSSESHSEAIPKRKLSSIGIQVDCIQPVPKE	46.953	46.953	KLS(0.5)S(0.5)IGIQVDCIQPVPK	KLS(0)S(0)IGIQVDCIQPVPK	3	3	0.37161	3247500	4373500	5112800	4244600	3665400	5668400	4769800	4701200	0.902876	0.595816
B1AZP2	Disks large-associated protein 4	Dlgap4	108.04	992	B1AZP2	666	DLGP4_MOUSE Disks large-associated protein 4 OS=Mus musculus OX=10090 GN=Dlgap4 PE=1 SV=1	B1AZP2	666	666	S	SSESHSEAIPKRKLSSIGIQVDCIQPVPKEE	46.953	46.953	KLS(0.5)S(0.5)IGIQVDCIQPVPK	KLS(0)S(0)IGIQVDCIQPVPK	4	3	0.37161	3247500	4373500	5112800	4244600	3665400	5668400	4769800	4701200	0.902876	0.595816
B1AZP2	Disks large-associated protein 4	Dlgap4	108.04	992	B1AZP2	915	DLGP4_MOUSE Disks large-associated protein 4 OS=Mus musculus OX=10090 GN=Dlgap4 PE=1 SV=1	B1AZP2	915	915	T	DELYHLKANSWQLVETPEKRKEEKKPPPPVP	161.19	119.46	ANSWQLVET(1)PEKR	ANS(-100.52)WQLVET(100.52)PEKR	9	2	-0.12422	16354000	17851000	18913000	17706000	20173000	17788000	17702000	1.85543e+07	0.954278	0.483034
B2RQC2	Ubiquitin carboxyl-terminal hydrolase 42	Usp42	146.22	1324	B2RQC2	936	UBP42_MOUSE Ubiquitin carboxyl-terminal hydrolase 42 OS=Mus musculus OX=10090 GN=Usp42 PE=1 SV=1	B2RQC2	936	936	S	DRGDGGHVGPKAQEPSPAKEKMSSLRKVDRG	68.463	42.579	AQEPS(1)PAKEK	AQEPS(42.58)PAKEK	5	2	2.4468	12751000	19148000		15949500	16380000	16494000	15545000	1.61397e+07	0.988217	0.942197
B2RQC6	CAD protein	Cad	243.24	2225	B2RQC6	1859	PYR1_MOUSE CAD protein OS=Mus musculus OX=10090 GN=Cad PE=1 SV=1	B2RQC6	1859	1859	S	LPDGRFHLPPRIHRASDPGLPAEEPKEKPPR	165.03	111.4	IHRAS(1)DPGLPAEEPK	IHRAS(111.4)DPGLPAEEPK	5	2	0.2872	128240000	210520000	157510000	1.65423e+08	153820000	147270000	142800000	1.47963e+08	1.118	0.512027
B2RQC6	CAD protein	Cad	243.24	2225	B2RQC6	1038	PYR1_MOUSE CAD protein OS=Mus musculus OX=10090 GN=Cad PE=1 SV=1	B2RQC6	1038	1038	S	MAMALHRQQCRVLGTSPEAIDSAENRFKFSR	49.537	49.537	VLGT(0.21)S(0.789)PEAIDSAENR	VLGT(-5.74)S(5.74)PEAIDS(-36.38)AENR	5	2	-0.81058		7734100	5200500	6467300	3863400	3418000		3640700	1.77639	0.159079
B2RQC6	CAD protein	Cad	243.24	2225	B2RQC6	1406	PYR1_MOUSE CAD protein OS=Mus musculus OX=10090 GN=Cad PE=1 SV=1	B2RQC6	1406	1406	S	LVINLSMRGAGGRRLSSFVTKGYRTRRLAAD	89.805	89.805	RLS(0.933)S(0.067)FVTK	RLS(11.46)S(-11.46)FVT(-40.06)K	3	2	-0.0074953	11268000	17620000	15556000	1.48147e+07	11404000	10906000	10940000	1.10833e+07	1.33666	0.117821
B2RQC6	CAD protein	Cad	243.24	2225	B2RQC6	1833	PYR1_MOUSE CAD protein OS=Mus musculus OX=10090 GN=Cad PE=1 SV=1	B2RQC6	1833	1833	T	PQPPPSTPATTEITTTPERPRRVIPGLPDGR	108.68	93.191	KWPQGVVPQPPPS(0.011)T(0.011)PAT(0.023)T(0.017)EIT(0.047)T(0.097)T(0.795)PERPR	KWPQGVVPQPPPS(-18.62)T(-18.62)PAT(-15.47)T(-16.78)EIT(-12.31)T(-9.15)T(9.15)PERPR	23	3	-0.017387	77856000	72900000	70940000	7.38987e+07		49447000	65801000	57624000	1.28243	0.0918592
B2RR83	3'-5' RNA helicase YTHDC2	Ythdc2	161.09	1445	B2RR83	1294	YTDC2_MOUSE 3'-5' RNA helicase YTHDC2 OS=Mus musculus OX=10090 GN=Ythdc2 PE=1 SV=1	B2RR83	1294	1294	S	PCASPSPPSSGKGSKSPSPRPNMPIRYFIMK	55.267	55.267	GS(0.014)KS(0.988)PS(0.998)PRPNMPIR	GS(-19.06)KS(19.06)PS(27.13)PRPNMPIR	4	3	-0.37291		19949000	8173200	14061100		5855400	4869900	5362650	2.62204	0.278834
B2RRE7	OTU domain-containing protein 4	Otud4	123.05	1107	B2RRE7	442	OTUD4_MOUSE OTU domain-containing protein 4 OS=Mus musculus OX=10090 GN=Otud4 PE=1 SV=1	B2RRE7	442	442	S	EDFDHVSRESYYFGLSPEERREKQAIEESRL	88.561	88.561	ESYYFGLS(1)PEER	ES(-71.31)Y(-72.21)Y(-59.66)FGLS(59.66)PEER	8	2	-0.14786	5128800	4293500	3759800	4.39403e+06	3560100	3422000	4848100	3943400	1.11427	0.497134
B2RRE7	OTU domain-containing protein 4	Otud4	123.05	1107	B2RRE7	1016	OTUD4_MOUSE OTU domain-containing protein 4 OS=Mus musculus OX=10090 GN=Otud4 PE=1 SV=1	B2RRE7	1016	1016	S	PGANSVDRLQRPKEESSEDENEVSNILRSGR	116.63	116.63	EES(1)S(1)EDENEVSNILR	EES(101.44)S(97.46)EDENEVS(-97.46)NILR	3	2	-0.17752	30622000	22206000	30938000	27922000	20126000	36857000	32074000	2.96857e+07	0.940589	0.77392
B2RRE7	OTU domain-containing protein 4	Otud4	123.05	1107	B2RRE7	1017	OTUD4_MOUSE OTU domain-containing protein 4 OS=Mus musculus OX=10090 GN=Otud4 PE=1 SV=1	B2RRE7	1017	1017	S	GANSVDRLQRPKEESSEDENEVSNILRSGRS	116.63	116.63	EES(1)S(1)EDENEVSNILR	EES(101.44)S(97.46)EDENEVS(-97.46)NILR	4	2	-0.17752	30622000	22206000	30938000	27922000	20126000	36857000	32074000	2.96857e+07	0.940589	0.77392
B2RRE7	OTU domain-containing protein 4	Otud4	123.05	1107	B2RRE7	1000	OTUD4_MOUSE OTU domain-containing protein 4 OS=Mus musculus OX=10090 GN=Otud4 PE=1 SV=1	B2RRE7	1000	1000	S	KPEKVKDPKTAADVVSPGANSVDRLQRPKEE	160.55	160.55	TAADVVS(1)PGANSVDR	T(-123.26)AADVVS(39.65)PGANS(-39.65)VDR	7	2	0.21977	36360000	49725000	44121000	43402000	33176000	33550000	37425000	34717000	1.25017	0.101894
B2RS91	RNA polymerase I-specific transcription initiation factor RRN3	Rrn3	74.517	656	B2RS91	42	RRN3_MOUSE RNA polymerase I-specific transcription initiation factor RRN3 OS=Mus musculus OX=10090 GN=Rrn3 PE=1 SV=1	B2RS91	42	42	S	TGLSDMLALESDFFNSPPKKTVRFGGTVTEV	124.88	124.88	TGLSDMLALESDFFNS(1)PPKK	T(-120.18)GLS(-111.96)DMLALES(-51.42)DFFNS(51.42)PPKK	16	3	-1.1422		14358000	16427000	15392500		23384000	19975000	21679500	0.710003	0.087569
B2RX14	Terminal uridylyltransferase 4	Zcchc11	184.65	1644	B2RX14	131	TUT4_MOUSE Terminal uridylyltransferase 4 OS=Mus musculus OX=10090 GN=Zcchc11 PE=1 SV=2	B2RX14	131	131	S	EKTPSLQTKAEKVPKSPNLPVKAEKAPCTTA	101.45	41.684	VPKS(1)PNLPVK	VPKS(41.68)PNLPVK	4	3	0.3262	4453300	5847800	3327200	4.54277e+06	4394100	3592700	4164900	4.05057e+06	1.12151	0.555965
B2RX14	Terminal uridylyltransferase 4	Zcchc11	184.65	1644	B2RX14	176	TUT4_MOUSE Terminal uridylyltransferase 4 OS=Mus musculus OX=10090 GN=Zcchc11 PE=1 SV=2	B2RX14	176	176	S	ENTPTSQMKLQKTPRSPLEPENVPSLLLKEN	75.018	75.018	S(1)PLEPENVPSLLLK	S(63.97)PLEPENVPS(-63.97)LLLK	1	2	0.74372	6253800	6286900	6132400	6.22437e+06	4397500		5479100	4938300	1.26043	0.0510663
B2RY04	Dedicator of cytokinesis protein 5	Dock5	214.43	1868	B2RY04	1765	DOCK5_MOUSE Dedicator of cytokinesis protein 5 OS=Mus musculus OX=10090 GN=Dock5 PE=1 SV=2	B2RY04	1765	1765	S	EPDVMSPGKKTQRPKSLQLVDSRLTPFHSPS	97.452	88.596	S(1)LQLVDSR	S(83.5)LQLVDS(-83.5)R	1	2	-0.38238	3799400	14351000	9363200	9171200	4319300	4936700	4338500	4531500	2.02388	0.203358
B2RY56	RNA-binding protein 25	Rbm25	99.551	838	B2RY56	672	RBM25_MOUSE RNA-binding protein 25 OS=Mus musculus OX=10090 GN=Rbm25 PE=1 SV=2	B2RY56	672	672	S	HRPKIGLSLKLGASNSPGQPNSVKRKKLPVD	235.02	235.02	LGASNS(1)PGQPNSVK	LGAS(-77.18)NS(77.18)PGQPNS(-112.51)VK	6	2	-0.12611	525700000	741960000	584080000	6.17247e+08	543530000	578030000	505790000	542450000	1.13789	0.332343
B2RY56	RNA-binding protein 25	Rbm25	99.551	838	B2RY56	698	RBM25_MOUSE RNA-binding protein 25 OS=Mus musculus OX=10090 GN=Rbm25 PE=1 SV=2	B2RY56	698	698	S	KLPVDSVFNKFEDEDSDDVPRKRKLVPLDYG	102.52	49.298	FEDEDS(1)DDVPR	FEDEDS(49.3)DDVPR	6	2	-0.762	4000800	4498000	6556800	5.01853e+06	5465900	6368400	6259500	6.03127e+06	0.832086	0.29067
B7ZNG4	Tastin	Troap	71.958	668	B7ZNG4	81	TROAP_MOUSE Tastin OS=Mus musculus OX=10090 GN=Troap PE=2 SV=1	B7ZNG4	81	81	S	DTAGLRSKTLHQTEKSPSLKTLRNPLEELKP	54.812	54.812	TLHQT(0.057)EKS(0.74)PS(0.203)LK	T(-45.24)LHQT(-11.12)EKS(5.62)PS(-5.62)LK	8	3	0.11986	6686600	7204300	8783600	7.55817e+06		5842600	9147700	7495150	1.00841	0.968639
B9EJ80	PDZ domain-containing protein 8	Pdzd8	127.74	1147	B9EJ80	490	PDZD8_MOUSE PDZ domain-containing protein 8 OS=Mus musculus OX=10090 GN=Pdzd8 PE=1 SV=1	B9EJ80	490	490	S	DAAGLSADTENRDLDSEFEDLASDVRVQTEL	78.078	78.078	DLDS(1)EFEDLASDVR	DLDS(55.25)EFEDLAS(-55.25)DVR	4	2	-0.67257	2910000	3561900	2469300	2980400	1955600	2741100	2891500	2529400	1.1783	0.353462
B9EJ80	PDZ domain-containing protein 8	Pdzd8	127.74	1147	B9EJ80	532	PDZD8_MOUSE PDZ domain-containing protein 8 OS=Mus musculus OX=10090 GN=Pdzd8 PE=1 SV=1	B9EJ80	532	532	S	KRTPTTLSIKPLGAISPVLNRKLISGIHPPP	99.11	74.987	PLGAIS(1)PVLNR	PLGAIS(74.99)PVLNR	6	2	-0.24048		3582900	3923900	3753400	1631000	2823400	3032400	2495600	1.50401	0.117634
B9EJ86	Oxysterol-binding protein-related protein 8	Osbpl8	101.27	889	B9EJ86	39	OSBL8_MOUSE Oxysterol-binding protein-related protein 8 OS=Mus musculus OX=10090 GN=Osbpl8 PE=1 SV=1	B9EJ86	39	39	T	GPSTVVANSDEPQHLTPGKMSQRQGRDANPT	86.141	65.765	DVLGPSTVVANS(0.001)DEPQHLT(0.999)PGK	DVLGPS(-54.3)T(-49.46)VVANS(-31.4)DEPQHLT(31.4)PGK	19	3	-0.11107	17044000	17742000	18340000	1.77087e+07	8690400	20509000	16036000	1.50785e+07	1.17443	0.490132
B9EJ86	Oxysterol-binding protein-related protein 8	Osbpl8	101.27	889	B9EJ86	54	OSBL8_MOUSE Oxysterol-binding protein-related protein 8 OS=Mus musculus OX=10090 GN=Osbpl8 PE=1 SV=1	B9EJ86	54	54	T	TPGKMSQRQGRDANPTPTRDLPQPSLSPASL	54.259	54.259	DANPT(0.884)PT(0.116)R	DANPT(8.83)PT(-8.83)R	5	2	1.775	23555000	26057000	31935000	2.71823e+07	18258000	24411000	25370000	2.26797e+07	1.19853	0.248507
B9EJ86	Oxysterol-binding protein-related protein 8	Osbpl8	101.27	889	B9EJ86	807	OSBL8_MOUSE Oxysterol-binding protein-related protein 8 OS=Mus musculus OX=10090 GN=Osbpl8 PE=1 SV=1	B9EJ86	807	807	S	KVVKGYSSPEPDIQDSSGSEAQSVKPSTRRK	140.78	140.78	GYSSPEPDIQDS(0.98)S(0.929)GS(0.091)EAQSVKPSTR	GY(-120.36)S(-103.23)S(-86.18)PEPDIQDS(16.58)S(11.1)GS(-11.1)EAQS(-39.39)VKPS(-53.4)T(-52.09)R	12	3	-0.020201	73641000	84404000	71058000	7.63677e+07	62640000	91283000	89332000	81085000	0.941822	0.664857
B9EJ86	Oxysterol-binding protein-related protein 8	Osbpl8	101.27	889	B9EJ86	774	OSBL8_MOUSE Oxysterol-binding protein-related protein 8 OS=Mus musculus OX=10090 GN=Osbpl8 PE=1 SV=1	B9EJ86	774	774	T	QFEKDGVIQTKVKHRTPMVSVPKMKHKPTRQ	90.229	85.163	HRT(1)PMVSVPK	HRT(60.66)PMVS(-60.66)VPK	3	3	-0.957	19972000	28600000	15690000	2.14207e+07	25455000	17245000	16245000	1.96483e+07	1.0902	0.730037
B9EJ86	Oxysterol-binding protein-related protein 8	Osbpl8	101.27	889	B9EJ86	65	OSBL8_MOUSE Oxysterol-binding protein-related protein 8 OS=Mus musculus OX=10090 GN=Osbpl8 PE=1 SV=1	B9EJ86	65	65	S	DANPTPTRDLPQPSLSPASLHSQGFERGKED	110.26	110.26	DLPQPS(0.002)LS(0.989)PAS(0.009)LHSQGFER	DLPQPS(-26.65)LS(20.53)PAS(-20.53)LHS(-38.6)QGFER	8	3	-0.31612	93585000	74328000	76762000	8.15583e+07	95368000	131230000	104040000	1.10213e+08	0.740009	0.0816818
B9EJ86	Oxysterol-binding protein-related protein 8	Osbpl8	101.27	889	B9EJ86	120	OSBL8_MOUSE Oxysterol-binding protein-related protein 8 OS=Mus musculus OX=10090 GN=Osbpl8 PE=1 SV=1	B9EJ86	120	120	S	SEKDSSTSSKLTKKESLKVQKKNYREEKKRA	82.489	50.108	KES(1)LKVQK	KES(50.11)LKVQK	3	3	0.05109	7469900	22481000		14975450	15210000	16126000	14296000	1.52107e+07	0.984536	0.969331
B9EJ86	Oxysterol-binding protein-related protein 8	Osbpl8	101.27	889	B9EJ86	808	OSBL8_MOUSE Oxysterol-binding protein-related protein 8 OS=Mus musculus OX=10090 GN=Osbpl8 PE=1 SV=1	B9EJ86	808	808	S	VVKGYSSPEPDIQDSSGSEAQSVKPSTRRKK	140.78	41.354	GY(0.016)S(0.491)S(0.536)PEPDIQDS(0.976)S(0.976)GS(0.972)EAQS(0.018)VKPS(0.007)T(0.007)R	GY(-22.35)S(-0.41)S(0.41)PEPDIQDS(17.31)S(17.31)GS(17.31)EAQS(-21.85)VKPS(-29.75)T(-29.93)R	13	3	0.66544	73641000	84404000	71058000	7.63677e+07	62640000	91283000	89332000	81085000	0.941822	0.664857
B9EJ86	Oxysterol-binding protein-related protein 8	Osbpl8	101.27	889	B9EJ86	314	OSBL8_MOUSE Oxysterol-binding protein-related protein 8 OS=Mus musculus OX=10090 GN=Osbpl8 PE=1 SV=1	B9EJ86	314	314	S	RANNLHSGDNFQLNDSEIERQHFKDQDLYSD	75.106	74.222	ANNLHSGDNFQLNDS(1)EIER	ANNLHS(-67.58)GDNFQLNDS(67.58)EIER	15	3	-0.31514		9117000	8882600	8999800		7014900	8411300	7713100	1.16682	0.210782
B9EJ86	Oxysterol-binding protein-related protein 8	Osbpl8	101.27	889	B9EJ86	342	OSBL8_MOUSE Oxysterol-binding protein-related protein 8 OS=Mus musculus OX=10090 GN=Osbpl8 PE=1 SV=1	B9EJ86	342	342	S	YSDKSDKENDPEHDESDNEVLGKSEESDTDT	58.952	58.952	SDKENDPEHDES(1)DNEVLGK	S(-48.14)DKENDPEHDES(48.14)DNEVLGK	12	3	0.075553	9664100		13733000	11698550		10214000	10654000	10434000	1.12119	0.599591
C0HKD9	Microfibrillar-associated protein 1B	Mfap1b	51.954	439	C0HKD9;C0HKD8	267;267	MFA1B_MOUSE Microfibrillar-associated protein 1B OS=Mus musculus OX=10090 GN=Mfap1b PE=1 SV=1;MFA1A_MOUSE Microfibrillar-associated protein 1A OS=Mus musculus OX=10090 GN=Mfap1a PE=1 SV=1	C0HKD9	267	267	T	LEENKRSLAALDALNTDDENDEEEYEAWKVR	154.55	154.55	SLAALDALNT(1)DDENDEEEYEAWK	S(-82.47)LAALDALNT(77.52)DDENDEEEY(-77.52)EAWK	10	3	0.49063	31632000	28191000	32468000	3.07637e+07	46942000	85294000	56479000	62905000	0.48905	0.0503157
C0HKD9	Microfibrillar-associated protein 1B	Mfap1b	51.954	439	C0HKD9;C0HKD8	52;52	MFA1B_MOUSE Microfibrillar-associated protein 1B OS=Mus musculus OX=10090 GN=Mfap1b PE=1 SV=1;MFA1A_MOUSE Microfibrillar-associated protein 1A OS=Mus musculus OX=10090 GN=Mfap1a PE=1 SV=1	C0HKD9	52	52	S	KRYVSGKRPDYAPMESSDEEDEEFQFIKKAK	117.8	117.8	RPDYAPMES(1)S(1)DEEDEEFQFIKK	RPDY(-64.77)APMES(64.77)S(64.77)DEEDEEFQFIKK	9	3	1.7812	29775000	26907000	29856000	28846000	22464000	30826000	29546000	27612000	1.04469	0.679585
C0HKD9	Microfibrillar-associated protein 1B	Mfap1b	51.954	439	C0HKD9;C0HKD8	116;116	MFA1B_MOUSE Microfibrillar-associated protein 1B OS=Mus musculus OX=10090 GN=Mfap1b PE=1 SV=1;MFA1A_MOUSE Microfibrillar-associated protein 1A OS=Mus musculus OX=10090 GN=Mfap1a PE=1 SV=1	C0HKD9	116	116	S	LARHRKIVEPEVVGESDSEVEGDAWRLERED	105.63	52.09	KIVEPEVVGES(1)DS(1)EVEGDAWR	KIVEPEVVGES(52.09)DS(52.09)EVEGDAWR	11	3	-0.68542	84419000	100670000	58608000	8.12323e+07	67935000	111920000	99532000	93129000	0.872256	0.54327
C0HKD9	Microfibrillar-associated protein 1B	Mfap1b	51.954	439	C0HKD9;C0HKD8	53;53	MFA1B_MOUSE Microfibrillar-associated protein 1B OS=Mus musculus OX=10090 GN=Mfap1b PE=1 SV=1;MFA1A_MOUSE Microfibrillar-associated protein 1A OS=Mus musculus OX=10090 GN=Mfap1a PE=1 SV=1	C0HKD9	53	53	S	RYVSGKRPDYAPMESSDEEDEEFQFIKKAKE	117.8	117.8	RPDYAPMES(1)S(1)DEEDEEFQFIKK	RPDY(-64.77)APMES(64.77)S(64.77)DEEDEEFQFIKK	10	3	1.7812	29775000	26907000	21168000	25950000	32089000	30826000	29546000	3.08203e+07	0.841977	0.138216
C0HKD9	Microfibrillar-associated protein 1B	Mfap1b	51.954	439	C0HKD9;C0HKD8	118;118	MFA1B_MOUSE Microfibrillar-associated protein 1B OS=Mus musculus OX=10090 GN=Mfap1b PE=1 SV=1;MFA1A_MOUSE Microfibrillar-associated protein 1A OS=Mus musculus OX=10090 GN=Mfap1a PE=1 SV=1	C0HKD9	118	118	S	RHRKIVEPEVVGESDSEVEGDAWRLEREDSS	105.63	52.09	KIVEPEVVGES(1)DS(1)EVEGDAWR	KIVEPEVVGES(52.09)DS(52.09)EVEGDAWR	13	3	-0.68542	60511000	74631000	58608000	6.45833e+07	48570000	88520000	79877000	7.23223e+07	0.892993	0.587694
D0QMC3	Myeloid cell nuclear differentiation antigen-like protein	Mndal	60.526	538	D0QMC3	232	MNDAL_MOUSE Myeloid cell nuclear differentiation antigen-like protein OS=Mus musculus OX=10090 GN=Mndal PE=1 SV=1	D0QMC3	232	232	T	KKDEDCLQTPPKPPPTPPSSSLNKKRKSRRE	67.911	46.63	KDEDCLQT(0.008)PPKPPPT(0.94)PPS(0.017)S(0.017)S(0.017)LNK	KDEDCLQT(-20.71)PPKPPPT(17.34)PPS(-17.34)S(-17.34)S(-17.34)LNK	15	4	-0.10552	16709000	29148000	25114000	23657000	21288000		16509000	18898500	1.25179	0.415923
D0QMC3	Myeloid cell nuclear differentiation antigen-like protein	Mndal	60.526	538	D0QMC3;O35368	109;109	MNDAL_MOUSE Myeloid cell nuclear differentiation antigen-like protein OS=Mus musculus OX=10090 GN=Mndal PE=1 SV=1;IFI3_MOUSE Interferon-activable protein 203 OS=Mus musculus OX=10090 GN=Ifi203 PE=1 SV=1	D0QMC3;O35368	109;109	109	S	GKCKTAGKKKGQDELSSSESLFINKESYKSV;GKCKTAVKKKGQDELSSSESLFINKESYKSV	53.377	47.548	KKGQDELS(0.81)S(0.81)S(0.342)ES(0.038)LFINK	KKGQDELS(5.85)S(5.85)S(-5.85)ES(-16.97)LFINK	8	3	-0.27248		2635900	4547100	3591500	3971100		4886300	4428700	0.81096	0.512236
D0QMC3	Myeloid cell nuclear differentiation antigen-like protein	Mndal	60.526	538	D0QMC3;O35368	110;110	MNDAL_MOUSE Myeloid cell nuclear differentiation antigen-like protein OS=Mus musculus OX=10090 GN=Mndal PE=1 SV=1;IFI3_MOUSE Interferon-activable protein 203 OS=Mus musculus OX=10090 GN=Ifi203 PE=1 SV=1	D0QMC3;O35368	110;110	110	S	KCKTAGKKKGQDELSSSESLFINKESYKSVP;KCKTAVKKKGQDELSSSESLFINKESYKSVP	53.377	47.548	KKGQDELS(0.81)S(0.81)S(0.342)ES(0.038)LFINK	KKGQDELS(5.85)S(5.85)S(-5.85)ES(-16.97)LFINK	9	3	-0.27248		2635900	4547100	3591500	3971100		4886300	4428700	0.81096	0.512236
D0QMC3	Myeloid cell nuclear differentiation antigen-like protein	Mndal	60.526	538	D0QMC3	276	MNDAL_MOUSE Myeloid cell nuclear differentiation antigen-like protein OS=Mus musculus OX=10090 GN=Mndal PE=1 SV=1	D0QMC3	276	276	S	PDQPPCCEEPTARCQSPILHSSSSASSNIPS	173.09	173.09	CQS(1)PILHSSSSASSNIPSATNQK	CQS(51.19)PILHS(-52.95)S(-52.95)S(-52.95)S(-51.19)AS(-91.33)S(-107.98)NIPS(-157.04)AT(-165.48)NQK	3	3	-0.11519	76923000	111510000	93858000	94097000	102160000	105730000	85938000	9.79427e+07	0.960736	0.758797
D3YXK1	Atherin	Samd1	54.532	519	D3YXK1	150	SAMD1_MOUSE Atherin OS=Mus musculus OX=10090 GN=Samd1 PE=1 SV=1	D3YXK1	150	150	S	APTRAPRAAAATAPPSPGPAQPGPRAQRAAP	71.148	65.16	AAAATAPPS(1)PGPAQPGPR	AAAAT(-37.64)APPS(37.64)PGPAQPGPR	9	2	0.1338	19042000	23661000	20859000	2.11873e+07	17139000	18741000	20820000	18900000	1.12102	0.253112
D3YXK2	Scaffold attachment factor B1	Safb	105.1	937	D3YXK2;Q80YR5	235;229	SAFB1_MOUSE Scaffold attachment factor B1 OS=Mus musculus OX=10090 GN=Safb PE=1 SV=2;SAFB2_MOUSE Scaffold attachment factor B2 OS=Mus musculus OX=10090 GN=Safb2 PE=1 SV=2	D3YXK2;Q80YR5	235;229	235	S	ILGETCKSEPVKEEGSELEQPFAQATSSVGP	76.97	45.349	S(0.04)EPVKEEGS(0.956)ELEQPFAQAT(0.003)S(0.001)S(0.001)VGPDR	S(-13.81)EPVKEEGS(13.81)ELEQPFAQAT(-25.15)S(-28.88)S(-32.33)VGPDR	9	3	0.28879		29723000	25360000	27541500	19921000	31293000		25607000	1.07555	0.780851
D3YXK2	Scaffold attachment factor B1	Safb	105.1	937	D3YXK2	626	SAFB1_MOUSE Scaffold attachment factor B1 OS=Mus musculus OX=10090 GN=Safb PE=1 SV=2	D3YXK2	626	626	S	SQDRKSASREKRSVVSFDKVKESRKSRDSES	152.38	124.21	SVVS(1)FDKVK	S(-75.69)VVS(75.69)FDKVK	4	2	0.031784	6291500	18333000	12675000	1.24332e+07	10736000	10629000	10346000	1.05703e+07	1.17623	0.620832
D3YXK2	Scaffold attachment factor B1	Safb	105.1	937	D3YXK2;Q80YR5	366;387	SAFB1_MOUSE Scaffold attachment factor B1 OS=Mus musculus OX=10090 GN=Safb PE=1 SV=2;SAFB2_MOUSE Scaffold attachment factor B2 OS=Mus musculus OX=10090 GN=Safb2 PE=1 SV=2	D3YXK2;Q80YR5	366;387	366	S	EATSQELVRAPTAALSPEPQDSKEDVKKFAF	244.22	244.22	APTAALS(1)PEPQDSKEDVKK	APT(-108.2)AALS(76.88)PEPQDS(-76.88)KEDVKK	7	3	-0.21953	222240000	353630000	293610000	2.89827e+08	263740000	280380000	253830000	2.65983e+08	1.08964	0.571709
D3YZP9	Coiled-coil domain-containing protein 6	Ccdc6	52.938	469	D3YZP9	411	CCDC6_MOUSE Coiled-coil domain-containing protein 6 OS=Mus musculus OX=10090 GN=Ccdc6 PE=1 SV=1	D3YZP9	411	411	S	MGASHGITRPSPRRSSSPDKFKRPTPPPSPN	90.793	61.532	RS(0.083)S(0.943)S(0.974)PDKFK	RS(-12.05)S(12.05)S(15.47)PDKFK	3	2	0.68192	20866000	3705300	9147900	1.12397e+07	3074500	27502000	35890000	22155500	0.507311	0.379879
D3YZP9	Coiled-coil domain-containing protein 6	Ccdc6	52.938	469	D3YZP9	237	CCDC6_MOUSE Coiled-coil domain-containing protein 6 OS=Mus musculus OX=10090 GN=Ccdc6 PE=1 SV=1	D3YZP9	237	237	S	RILQEKLDQPVSAPPSPRDISMEIDSPENMM	84.895	80.316	LDQPVS(1)APPS(1)PR	LDQPVS(80.32)APPS(80.32)PR	10	2	-0.11925	10891000	18931000	11158000	13660000	49440000	14694000		32067000	0.425983	0.262885
D3YZP9	Coiled-coil domain-containing protein 6	Ccdc6	52.938	469	D3YZP9	233	CCDC6_MOUSE Coiled-coil domain-containing protein 6 OS=Mus musculus OX=10090 GN=Ccdc6 PE=1 SV=1	D3YZP9	233	233	S	EAEKRILQEKLDQPVSAPPSPRDISMEIDSP	84.895	80.316	LDQPVS(1)APPS(1)PR	LDQPVS(80.32)APPS(80.32)PR	6	2	-0.11925	10891000	18931000	11158000	13660000	16179000	14694000		15436500	0.884916	0.642008
D3YZP9	Coiled-coil domain-containing protein 6	Ccdc6	52.938	469	D3YZP9	412	CCDC6_MOUSE Coiled-coil domain-containing protein 6 OS=Mus musculus OX=10090 GN=Ccdc6 PE=1 SV=1	D3YZP9	412	412	S	GASHGITRPSPRRSSSPDKFKRPTPPPSPNT	128.03	128.03	SSS(1)PDKFK	S(-73.94)S(-52.84)S(52.84)PDKFK	3	2	-0.036168	50775000	69582000	73371000	64576000	57416000	57926000	55769000	57037000	1.13218	0.343132
D3Z2R5	Selenoprotein N	Selenon	62.491	557	D3Z2R5	13	SELN_MOUSE Selenoprotein N OS=Mus musculus OX=10090 GN=Selenon PE=3 SV=2	D3Z2R5	13	13	S	___MGQARPAARRPHSPDPGAQPAPPRRRAR	114.03	72.793	RPHS(1)PDPGAQPAPPR	RPHS(72.79)PDPGAQPAPPR	4	3	0.19802	25305000	37291000	30037000	3.08777e+07	23130000	36345000	29705000	2.97267e+07	1.03872	0.834647
D3Z6Q9	Bridging integrator 2	Bin2	52.553	489	D3Z6Q9	380	BIN2_MOUSE Bridging integrator 2 OS=Mus musculus OX=10090 GN=Bin2 PE=1 SV=1	D3Z6Q9	380	380	S	SAQSPGRGQTGKDTPSPGDVVLRARASSEGA	64.104	64.104	DTPS(1)PGDVVLR	DT(-33.9)PS(33.9)PGDVVLR	4	2	-0.0015821	8373600	12648000	8919200	9.98027e+06	7201100	7114700	6051500	6789100	1.47004	0.0837883
D3Z6Q9	Bridging integrator 2	Bin2	52.553	489	D3Z6Q9	443	BIN2_MOUSE Bridging integrator 2 OS=Mus musculus OX=10090 GN=Bin2 PE=1 SV=1	D3Z6Q9	443	443	S	PGSPEGSSQLCSPRASPDASSNPEPAETREK	124.25	109.13	AS(1)PDASSNPEPAETR	AS(50.28)PDAS(-50.28)S(-63.78)NPEPAET(-103.02)R	2	2	0.19524	38466000	52706000	51706000	47626000	31664000	44535000	47257000	41152000	1.15732	0.385221
D3Z6Q9	Bridging integrator 2	Bin2	52.553	489	D3Z6Q9	430	BIN2_MOUSE Bridging integrator 2 OS=Mus musculus OX=10090 GN=Bin2 PE=1 SV=1	D3Z6Q9	430	430	S	PPPRASGSGSCNAPGSPEGSSQLCSPRASPD	87.991	87.991	ASGSGSCNAPGS(0.999)PEGS(0.001)SQLCSPR	AS(-52.44)GS(-36.89)GS(-38.33)CNAPGS(32.3)PEGS(-32.3)S(-36.89)QLCS(-53.95)PR	12	3	-0.12897	35803000	51057000	34659000	4.05063e+07		55660000	47631000	51645500	0.784315	0.231789
E1U8D0	Protein SOGA1	Soga1	159.18	1418	E1U8D0	1015	SOGA1_MOUSE Protein SOGA1 OS=Mus musculus OX=10090 GN=Soga1 PE=1 SV=3	E1U8D0	1015	1015	S	RSYTAPDKTGIRVYYSPPVARRLGVPVVHDK	81.625	81.625	VYY(0.001)S(0.999)PPVAR	VY(-40.51)Y(-32.56)S(32.56)PPVAR	4	2	-0.13266	8487300	11273000	10641000	1.01338e+07	8618900	6662100	6884200	7388400	1.37158	0.0584794
E2JF22	Piezo-type mechanosensitive ion channel component 1	Piezo1	292	2547	E2JF22	1646	PIEZ1_MOUSE Piezo-type mechanosensitive ion channel component 1 OS=Mus musculus OX=10090 GN=Piezo1 PE=1 SV=1	E2JF22	1646	1646	S	SQELLANARTRMRTASELLLDRRLHIPELEE	191.79	182.23	TAS(1)ELLLDRR	T(-53.87)AS(53.87)ELLLDRR	3	2	0.12852	22989000	25280000	25339000	24536000	15699000	25171000	23500000	2.14567e+07	1.14351	0.365515
E9PVX6	Proliferation marker protein Ki-67	Mki67	350.86	3177	E9PVX6	2980	KI67_MOUSE Proliferation marker protein Ki-67 OS=Mus musculus OX=10090 GN=Mki67 PE=1 SV=1	E9PVX6	2980	2980	S	PVPEKKRAASSKRHVSPEPVKMKHLKIVSNK	135.8	67.997	RHVS(1)PEPVK	RHVS(68)PEPVK	4	2	-0.29232	417610000	577810000	420210000	4.71877e+08	382160000	440530000	456210000	426300000	1.10691	0.472808
E9PVX6	Proliferation marker protein Ki-67	Mki67	350.86	3177	E9PVX6	1825	KI67_MOUSE Proliferation marker protein Ki-67 OS=Mus musculus OX=10090 GN=Mki67 PE=1 SV=1	E9PVX6	1825	1825	S	KDPVTVDETTKIALQSPQPGHIINPASMKRQ	69.765	40.208	IALQS(1)PQPGHIINPAS(1)MKR	IALQS(40.21)PQPGHIINPAS(40.21)MKR	5	3	0.16759	10077000	9158400	8791900	9.34243e+06	6564300	19894000	10594000	1.23508e+07	0.756425	0.490309
E9PVX6	Proliferation marker protein Ki-67	Mki67	350.86	3177	E9PVX6	162	KI67_MOUSE Proliferation marker protein Ki-67 OS=Mus musculus OX=10090 GN=Mki67 PE=1 SV=1	E9PVX6	162	162	S	ASRRSFVYAKGLSADSPASDGSKNSVSQDSS	147.83	147.83	GLSADS(0.999)PAS(0.001)DGSK	GLS(-78.5)ADS(32.44)PAS(-32.44)DGS(-44.22)K	6	2	-0.52479	10366000	14451000	16163000	13660000	13214000	13214000	12304000	1.29107e+07	1.05804	0.68992
E9PVX6	Proliferation marker protein Ki-67	Mki67	350.86	3177	E9PVX6	337	KI67_MOUSE Proliferation marker protein Ki-67 OS=Mus musculus OX=10090 GN=Mki67 PE=1 SV=1	E9PVX6	337	337	S	QQLKDEDSRVTGRRHSVNLDEGESAQAVHKT	130.49	90.308	RHS(1)VNLDEGESAQAVHK	RHS(75.43)VNLDEGES(-75.43)AQAVHK	3	3	3.5265		29294000	21781000	25537500	28647000	32627000	38401000	33225000	0.768623	0.193607
E9PVX6	Proliferation marker protein Ki-67	Mki67	350.86	3177	E9PVX6	1371	KI67_MOUSE Proliferation marker protein Ki-67 OS=Mus musculus OX=10090 GN=Mki67 PE=1 SV=1	E9PVX6	1371	1371	S	SQAEPVKTPASTKRLSKTDLSKVDVREDPSI	76.326	76.326	RLS(0.993)KT(0.007)DLSK	RLS(21.29)KT(-21.29)DLS(-54.65)K	3	3	-0.35803	4490300	7463300	3416800	5.12347e+06	5123800	3757300	6255800	5.04563e+06	1.01543	0.958609
E9PVX6	Proliferation marker protein Ki-67	Mki67	350.86	3177	E9PVX6	404	KI67_MOUSE Proliferation marker protein Ki-67 OS=Mus musculus OX=10090 GN=Mki67 PE=1 SV=1	E9PVX6	404	404	S	PAKVEAPSAETQKRLSLTQRLVPGEKKTPKG	85.533	73.499	RLS(0.995)LT(0.005)QR	RLS(23.03)LT(-23.03)QR	3	2	0.061894	23405000	28056000	21881000	2.44473e+07		19534000	18761000	19147500	1.27679	0.115748
E9PVX6	Proliferation marker protein Ki-67	Mki67	350.86	3177	E9PVX6	151	KI67_MOUSE Proliferation marker protein Ki-67 OS=Mus musculus OX=10090 GN=Mki67 PE=1 SV=1	E9PVX6	151	151	S	EGQDTKASKMTASRRSFVYAKGLSADSPASD	65.719	65.719	RS(1)FVYAK	RS(46.94)FVY(-46.94)AK	2	2	0.032277	7477100	8540500	6943400	7.65367e+06	6023600	6710700	5703500	6.14593e+06	1.24532	0.0533187
E9PVX6	Proliferation marker protein Ki-67	Mki67	350.86	3177	E9PVX6	588	KI67_MOUSE Proliferation marker protein Ki-67 OS=Mus musculus OX=10090 GN=Mki67 PE=1 SV=1	E9PVX6	588	588	S	RSQHGILQMICSKRRSGASEANLIVAKSWAD	115.1	115.1	S(1)GASEANLIVAK	S(35.76)GAS(-35.76)EANLIVAK	1	2	-0.32815	9925500	12486000	10129000	1.08468e+07	8627500	9756500	8682500	9.02217e+06	1.20224	0.112581
E9PVX6	Proliferation marker protein Ki-67	Mki67	350.86	3177	E9PVX6	498	KI67_MOUSE Proliferation marker protein Ki-67 OS=Mus musculus OX=10090 GN=Mki67 PE=1 SV=1	E9PVX6	498	498	S	PNTPLKRGETPTKRKSLGTHSPAVLKTIIKE	127.79	127.79	S(1)LGTHSPAVLK	S(51.44)LGT(-51.44)HS(-76.33)PAVLK	1	2	-0.047087	22411000	28210000	17267000	2.26293e+07	17018000	16604000	19832000	17818000	1.27003	0.22082
E9PVX6	Proliferation marker protein Ki-67	Mki67	350.86	3177	E9PVX6	503	KI67_MOUSE Proliferation marker protein Ki-67 OS=Mus musculus OX=10090 GN=Mki67 PE=1 SV=1	E9PVX6	503	503	S	KRGETPTKRKSLGTHSPAVLKTIIKERPQSP	132.31	120.92	S(0.999)LGT(0.001)HS(1)PAVLK	S(28.66)LGT(-28.66)HS(41.31)PAVLK	6	2	-0.50827	11952000	15359000	10105000	12472000	25351000	8880600	10641000	1.49575e+07	0.833827	0.671652
E9PVX6	Proliferation marker protein Ki-67	Mki67	350.86	3177	E9PVX6	2934	KI67_MOUSE Proliferation marker protein Ki-67 OS=Mus musculus OX=10090 GN=Mki67 PE=1 SV=1	E9PVX6	2934	2934	S	TRDHATLQSKSNPLLSPKRKSARDGSIVRTR	90.913	87.878	SNPLLS(1)PK	S(-79.41)NPLLS(79.41)PK	6	2	0.089847	17556000	24919000	17927000	20134000	16016000	13835000	15597000	1.51493e+07	1.32903	0.115482
E9PVX6	Proliferation marker protein Ki-67	Mki67	350.86	3177	E9PVX6	1587	KI67_MOUSE Proliferation marker protein Ki-67 OS=Mus musculus OX=10090 GN=Mki67 PE=1 SV=1	E9PVX6	1587	1587	S	ANDSLTTGISTMLARSPQLGPVRTQINKKSL	118.03	108.93	S(1)PQLGPVR	S(108.93)PQLGPVR	1	2	0.21263	21013000	31673000	21309000	24665000	22866000	23952000	24487000	2.37683e+07	1.03773	0.812388
E9PVX6	Proliferation marker protein Ki-67	Mki67	350.86	3177	E9PVX6	213	KI67_MOUSE Proliferation marker protein Ki-67 OS=Mus musculus OX=10090 GN=Mki67 PE=1 SV=1	E9PVX6	213	213	S	KKSRSTGSSYREPKSSPTQSLSNSNEKESPF	194.77	183.58	S(0.045)S(0.955)PTQSLSNSNEK	S(-13.23)S(13.23)PT(-45.5)QS(-99.48)LS(-126.64)NS(-139.68)NEK	2	2	-1.3318	52212000	73842000		63027000	66090000	54398000		60244000	1.04619	0.841943
E9PVX6	Proliferation marker protein Ki-67	Mki67	350.86	3177	E9PVX6	2649	KI67_MOUSE Proliferation marker protein Ki-67 OS=Mus musculus OX=10090 GN=Mki67 PE=1 SV=1	E9PVX6	2649	2649	S	LTSFQEETAKRISSKSPQPEEKETLAGLKRQ	127.05	94.09	ISSKS(1)PQPEEK	IS(-54.07)S(-35.97)KS(35.97)PQPEEK	5	3	0.17877	86638000	104760000	109340000	100246000	77389000	88782000	75831000	8.06673e+07	1.24271	0.071676
E9PVX6	Proliferation marker protein Ki-67	Mki67	350.86	3177	E9PVX6	2392	KI67_MOUSE Proliferation marker protein Ki-67 OS=Mus musculus OX=10090 GN=Mki67 PE=1 SV=1	E9PVX6	2392	2392	S	TRGKRQQRSCKKRSQSPEDLSGVQEVFQTSG	164.82	164.82	S(0.007)QS(0.993)PEDLSGVQEVFQTSGHNK	S(-21.46)QS(21.46)PEDLS(-86.37)GVQEVFQT(-143.45)S(-146.52)GHNK	3	2	0.1401	126360000	135110000	136120000	132530000	112820000	138370000	139850000	1.30347e+08	1.01675	0.826007
E9PVX6	Proliferation marker protein Ki-67	Mki67	350.86	3177	E9PVX6	250	KI67_MOUSE Proliferation marker protein Ki-67 OS=Mus musculus OX=10090 GN=Mki67 PE=1 SV=1	E9PVX6	250	250	S	MKEELDVKSQKSCRKSEPQPDRAAEESRETQ	84.884	84.884	KS(1)EPQPDR	KS(84.88)EPQPDR	2	2	0.043562	21245000	22616000	22488000	2.21163e+07	13822000		20225000	17023500	1.29916	0.129383
E9PVX6	Proliferation marker protein Ki-67	Mki67	350.86	3177	E9PVX6	1895	KI67_MOUSE Proliferation marker protein Ki-67 OS=Mus musculus OX=10090 GN=Mki67 PE=1 SV=1	E9PVX6	1895	1895	S	AIMETPKQKLDFIGNSTGHKRRPRTPKNRAQ	61.265	42.947	LDFIGNS(1)T(1)GHKR	LDFIGNS(42.95)T(42.95)GHKR	7	3	1.3025	5140600	5926600	11196000	7.42107e+06		4244800	4475400	4360100	1.70204	0.301061
E9PVX6	Proliferation marker protein Ki-67	Mki67	350.86	3177	E9PVX6	2016	KI67_MOUSE Proliferation marker protein Ki-67 OS=Mus musculus OX=10090 GN=Mki67 PE=1 SV=1	E9PVX6	2016	2016	S	AFMETPKQKLDFTGNSSGHKRRPQTPKIRAQ	100.11	48.405	LDFT(0.009)GNS(0.996)S(0.996)GHKR	LDFT(-23.45)GNS(23.45)S(23.45)GHKR	7	2	0.66858	2739600	21758000	4278300	9.59197e+06	1801000	4277500	6378500	4.15233e+06	2.31002	0.432621
E9PVX6	Proliferation marker protein Ki-67	Mki67	350.86	3177	E9PVX6	2017	KI67_MOUSE Proliferation marker protein Ki-67 OS=Mus musculus OX=10090 GN=Mki67 PE=1 SV=1	E9PVX6	2017	2017	S	FMETPKQKLDFTGNSSGHKRRPQTPKIRAQP	153.94	48.405	LDFT(0.009)GNS(0.996)S(0.996)GHKR	LDFT(-23.45)GNS(23.45)S(23.45)GHKR	8	2	0.66858	24922000	27199000	22280000	2.48003e+07	1801000	4277500	25525000	10534500	2.3542	0.136111
E9PVX6	Proliferation marker protein Ki-67	Mki67	350.86	3177	E9PVX6	2425	KI67_MOUSE Proliferation marker protein Ki-67 OS=Mus musculus OX=10090 GN=Mki67 PE=1 SV=1	E9PVX6	2425	2425	S	KDSVTVDNLAKLPSSSPPLEPTDTSVTSRRQ	241.08	193.63	LPSS(0.008)S(0.992)PPLEPTDTSVTSR	LPS(-52.67)S(-21.05)S(21.05)PPLEPT(-107.49)DT(-117.71)S(-128.47)VT(-138.05)S(-142.71)R	5	2	0.046073		89897000	71004000	80450500	60390000	75771000	74061000	70074000	1.14808	0.351849
E9PVX6	Proliferation marker protein Ki-67	Mki67	350.86	3177	E9PVX6	1469	KI67_MOUSE Proliferation marker protein Ki-67 OS=Mus musculus OX=10090 GN=Mki67 PE=1 SV=1	E9PVX6	1469	1469	S	NGPLVVVKTKKMFFNSPQPESAITRKSRERQ	94.845	77.506	MFFNS(1)PQPESAITR	MFFNS(42.2)PQPES(-42.2)AIT(-55.83)R	5	2	-1.0226	12464000	12119000	11924000	12169000	8553000	11175000		9864000	1.23368	0.10411
E9PVX6	Proliferation marker protein Ki-67	Mki67	350.86	3177	E9PVX6	2545	KI67_MOUSE Proliferation marker protein Ki-67 OS=Mus musculus OX=10090 GN=Mki67 PE=1 SV=1	E9PVX6	2545	2545	S	MDSVIVEKTPKMPDKSPEPVDTTSETQARRR	122.47	122.47	MPDKS(1)PEPVDTTSETQAR	MPDKS(88.77)PEPVDT(-88.77)T(-92.58)S(-97.05)ET(-103.74)QAR	5	3	0.44684	16086000	21675000	20484000	19415000	20128000	21209000	21942000	21093000	0.920448	0.399074
E9PVX6	Proliferation marker protein Ki-67	Mki67	350.86	3177	E9PVX6	1734	KI67_MOUSE Proliferation marker protein Ki-67 OS=Mus musculus OX=10090 GN=Mki67 PE=1 SV=1	E9PVX6	1734	1734	S	LAKTSVGNIAVREKISPVSLPQCATGEVVHI	132.28	132.28	EKIS(1)PVSLPQCATGEVVHIPIGPEDDTENK	EKIS(41.42)PVS(-41.42)LPQCAT(-63.52)GEVVHIPIGPEDDT(-128.31)ENK	4	3	1.7907	72240000	86736000	87588000	82188000	67273000	78489000	80778000	7.55133e+07	1.08839	0.362334
E9PVX6	Proliferation marker protein Ki-67	Mki67	350.86	3177	E9PVX6	517	KI67_MOUSE Proliferation marker protein Ki-67 OS=Mus musculus OX=10090 GN=Mki67 PE=1 SV=1	E9PVX6	517	517	S	HSPAVLKTIIKERPQSPGKQESPGITPPRTN	169.84	143.09	ERPQS(1)PGKQESPGITPPR	ERPQS(105.27)PGKQES(-105.27)PGIT(-125.85)PPR	5	3	0.092047	121000000	194960000	133650000	149870000	122570000	130640000	132900000	1.28703e+08	1.16446	0.410483
E9PVX6	Proliferation marker protein Ki-67	Mki67	350.86	3177	E9PVX6	981	KI67_MOUSE Proliferation marker protein Ki-67 OS=Mus musculus OX=10090 GN=Mki67 PE=1 SV=1	E9PVX6	981	981	T	AQPLEGPAGLKEHFETPNPKDKPITEDRTRV	84.479	67.385	EHFET(1)PNPK	EHFET(67.38)PNPK	5	2	-3.1523		4212300	3790300	4001300		935160	2634500	1784830	2.24184	0.126972
E9PVX6	Proliferation marker protein Ki-67	Mki67	350.86	3177	E9PVX6	3021	KI67_MOUSE Proliferation marker protein Ki-67 OS=Mus musculus OX=10090 GN=Mki67 PE=1 SV=1	E9PVX6	3021	3021	T	VMKTEEMEAKRENPVTPDQNSRYRKKTNVKQ	118.24	118.24	ENPVT(1)PDQNSR	ENPVT(52.34)PDQNS(-52.34)R	5	2	-0.36915	41689000	49958000	57489000	49712000	41827000	41622000	45797000	43082000	1.15389	0.236147
E9PVX6	Proliferation marker protein Ki-67	Mki67	350.86	3177	E9PVX6	783	KI67_MOUSE Proliferation marker protein Ki-67 OS=Mus musculus OX=10090 GN=Mki67 PE=1 SV=1	E9PVX6	783	783	T	PTLRRRSIKHENTVQTPKNVHNITDLEKKTP	70.195	70.195	HENT(0.025)VQT(0.975)PK	HENT(-15.93)VQT(15.93)PK	7	2	-0.013147	11015000	10700000	7555500	9.75683e+06		10607000	9178900	9892950	0.986241	0.934369
E9PVX6	Proliferation marker protein Ki-67	Mki67	350.86	3177	E9PVX6	1952	KI67_MOUSE Proliferation marker protein Ki-67 OS=Mus musculus OX=10090 GN=Mki67 PE=1 SV=1	E9PVX6	1952	1952	T	SAKISLASSQAEPVRTPASTKRRSKTGLSKV	92.098	50.271	ISLAS(0.024)S(0.024)QAEPVRT(0.947)PAS(0.765)T(0.239)K	IS(-41.35)LAS(-16.62)S(-16.62)QAEPVRT(16.62)PAS(5.17)T(-5.17)K	13	3	-0.57532	12107000	13724000	6477700	1.07696e+07	4046000	5875100	13563000	7.82803e+06	1.37577	0.465508
E9PVX6	Proliferation marker protein Ki-67	Mki67	350.86	3177	E9PVX6	1896	KI67_MOUSE Proliferation marker protein Ki-67 OS=Mus musculus OX=10090 GN=Mki67 PE=1 SV=1	E9PVX6	1896	1896	T	IMETPKQKLDFIGNSTGHKRRPRTPKNRAQP	61.265	42.947	LDFIGNS(1)T(1)GHKR	LDFIGNS(42.95)T(42.95)GHKR	8	3	1.3025	5140600	11288000	11196000	9208200		4244800	7897100	6070950	1.51676	0.366649
E9PVX6	Proliferation marker protein Ki-67	Mki67	350.86	3177	E9PVX6	1363	KI67_MOUSE Proliferation marker protein Ki-67 OS=Mus musculus OX=10090 GN=Mki67 PE=1 SV=1	E9PVX6	1363	1363	T	SAKMSLESSQAEPVKTPASTKRLSKTDLSKV	77.575	77.575	MSLES(0.003)S(0.003)QAEPVKT(0.909)PAS(0.062)T(0.023)K	MS(-69.37)LES(-24.86)S(-24.86)QAEPVKT(11.66)PAS(-11.66)T(-16.04)K	13	3	-0.18745	9863700	9253200	8405000	9.17397e+06	9787500	5360000	7663000	7603500	1.20654	0.308309
E9PVX6	Proliferation marker protein Ki-67	Mki67	350.86	3177	E9PVX6	797	KI67_MOUSE Proliferation marker protein Ki-67 OS=Mus musculus OX=10090 GN=Mki67 PE=1 SV=1	E9PVX6	797	797	T	QTPKNVHNITDLEKKTPVSETEPLKTASSVS	73.672	73.672	NVHNIT(0.008)DLEKKT(0.972)PVS(0.018)ET(0.001)EPLK	NVHNIT(-20.64)DLEKKT(17.38)PVS(-17.38)ET(-28.31)EPLK	12	4	0.21505	18402000	21253000	20667000	2.01073e+07	12935000	17072000	19102000	1.63697e+07	1.22833	0.136772
E9PYL2	Proline-rich protein 12	Prr12	211.87	2035	E9PYL2	1372	PRR12_MOUSE Proline-rich protein 12 OS=Mus musculus OX=10090 GN=Prr12 PE=1 SV=1	E9PYL2	1372	1372	S	LDEELKRNLETLPSFSSDEEDSVAKNRDLQE	62.193	62.193	NLETLPS(0.112)FS(0.865)S(0.865)DEEDS(0.158)VAK	NLET(-38.32)LPS(-11.36)FS(9.83)S(9.83)DEEDS(-9.83)VAK	9	2	-0.77741	4919500	5135100		5027300	5238100	8928200	6460800	6875700	0.731169	0.279364
E9PYL2	Proline-rich protein 12	Prr12	211.87	2035	E9PYL2	1373	PRR12_MOUSE Proline-rich protein 12 OS=Mus musculus OX=10090 GN=Prr12 PE=1 SV=1	E9PYL2	1373	1373	S	DEELKRNLETLPSFSSDEEDSVAKNRDLQES	62.193	62.193	NLETLPS(0.112)FS(0.865)S(0.865)DEEDS(0.158)VAK	NLET(-38.32)LPS(-11.36)FS(9.83)S(9.83)DEEDS(-9.83)VAK	10	2	-0.77741	4919500	5135100		5027300	5238100	8928200	6460800	6875700	0.731169	0.279364
E9PZM4	Chromodomain-helicase-DNA-binding protein 2	Chd2	210.8	1827	E9PZM4	1085	CHD2_MOUSE Chromodomain-helicase-DNA-binding protein 2 OS=Mus musculus OX=10090 GN=Chd2 PE=1 SV=1	E9PZM4	1085	1085	S	LPRIRSSTKKAQTNDSDSDTESKRQAQRSSA	111.57	86.539	AQTNDS(0.993)DS(0.934)DT(0.058)ES(0.015)KR	AQT(-44.92)NDS(23.24)DS(12.51)DT(-12.51)ES(-18.61)KR	6	2	-1.2256	9148700	12698000	7618500	9.82173e+06		11198000	8603100	9900550	0.992039	0.973304
E9PZM4	Chromodomain-helicase-DNA-binding protein 2	Chd2	210.8	1827	E9PZM4	1365	CHD2_MOUSE Chromodomain-helicase-DNA-binding protein 2 OS=Mus musculus OX=10090 GN=Chd2 PE=1 SV=1	E9PZM4	1365	1365	S	NKAPRLKDEHGLEPASPRHSDNPSEEGEVKD	77.031	76.761	LKDEHGLEPAS(1)PR	LKDEHGLEPAS(76.76)PR	11	3	0.30335	15845000	28631000	25286000	23254000	17665000	24946000		21305500	1.09146	0.752465
E9PZM4	Chromodomain-helicase-DNA-binding protein 2	Chd2	210.8	1827	E9PZM4	1087	CHD2_MOUSE Chromodomain-helicase-DNA-binding protein 2 OS=Mus musculus OX=10090 GN=Chd2 PE=1 SV=1	E9PZM4	1087	1087	S	RIRSSTKKAQTNDSDSDTESKRQAQRSSASE	111.57	44.054	KAQT(0.044)NDS(0.955)DS(0.956)DT(0.038)ES(0.008)KR	KAQT(-14.78)NDS(14.78)DS(15.66)DT(-15.66)ES(-23.67)KR	9	3	0.43121	9148700	12698000	7618500	9.82173e+06		11198000	8603100	9900550	0.992039	0.973304
E9Q1P8	Interferon regulatory factor 2-binding protein 2	Irf2bp2	59.291	570	E9Q1P8	343	I2BP2_MOUSE Interferon regulatory factor 2-binding protein 2 OS=Mus musculus OX=10090 GN=Irf2bp2 PE=1 SV=1	E9Q1P8	343	343	S	NGSKAVARTARKRKPSPEPEGEVGPPKINGE	145.88	76.301	RKPS(1)PEPEGEVGPPK	RKPS(76.3)PEPEGEVGPPK	4	2	0.0643	9711400	13755000	12124000	1.18635e+07	10809000	10614000	12057000	11160000	1.06303	0.605998
E9Q1P8	Interferon regulatory factor 2-binding protein 2	Irf2bp2	59.291	570	E9Q1P8	169	I2BP2_MOUSE Interferon regulatory factor 2-binding protein 2 OS=Mus musculus OX=10090 GN=Irf2bp2 PE=1 SV=1	E9Q1P8	169	169	S	NGFSKLEEPPELNRQSPNPRRAHAVPPTLVP	95.205	43.326	LEEPPELNRQS(1)PNPR	LEEPPELNRQS(43.33)PNPR	11	2	1.5585	104160000	139130000	113420000	1.18903e+08	79402000	107400000	101680000	9.61607e+07	1.23651	0.167445
E9Q1P8	Interferon regulatory factor 2-binding protein 2	Irf2bp2	59.291	570	E9Q1P8	226	I2BP2_MOUSE Interferon regulatory factor 2-binding protein 2 OS=Mus musculus OX=10090 GN=Irf2bp2 PE=1 SV=1	E9Q1P8	226	226	S	LGAQPAELGTHKRPASVSSAAAEHEAREPSK	144.18	144.18	RPAS(0.999)VS(0.001)SAAAEHEAR	RPAS(30.54)VS(-30.54)S(-36.4)AAAEHEAR	4	3	-0.069782	25685000	32316000		29000500	46965000	44295000	34788000	42016000	0.690225	0.0939545
E9Q1P8	Interferon regulatory factor 2-binding protein 2	Irf2bp2	59.291	570	E9Q1P8	250	I2BP2_MOUSE Interferon regulatory factor 2-binding protein 2 OS=Mus musculus OX=10090 GN=Irf2bp2 PE=1 SV=1	E9Q1P8	250	250	S	EAREPSKEKAQPAHRSPADSLSSAAGASELS	113.13	93.949	S(0.999)PADS(0.001)LSSAAGASELSAEGAGK	S(29.45)PADS(-29.45)LS(-54.15)S(-58.79)AAGAS(-81.93)ELS(-89.63)AEGAGK	1	2	-1.4037		8136000	9535000	8835500	7636400	11392000	15313000	1.14471e+07	0.771853	0.435358
E9Q1P8	Interferon regulatory factor 2-binding protein 2	Irf2bp2	59.291	570	E9Q1P8	71	I2BP2_MOUSE Interferon regulatory factor 2-binding protein 2 OS=Mus musculus OX=10090 GN=Irf2bp2 PE=1 SV=1	E9Q1P8	71	71	S	ARQLKRAHGCFPEGRSPTGAQPAAAKPPPLS	128.38	123.84	S(0.996)PT(0.004)GAQPAAAKPPPLSAK	S(24.43)PT(-24.43)GAQPAAAKPPPLS(-120.48)AK	1	2	0.06343	20435000	41060000	26443000	2.93127e+07	26569000	26439000	25088000	26032000	1.12602	0.621588
E9Q286	Little elongation complex subunit 1	Ice1	242.25	2241	E9Q286	1820	ICE1_MOUSE Little elongation complex subunit 1 OS=Mus musculus OX=10090 GN=Ice1 PE=1 SV=1	E9Q286	1820	1820	S	VSMLRSAKRLRLDNKSPEPDTREVTGEGVPE	108.06	108.06	LDNKS(1)PEPDTR	LDNKS(64.75)PEPDT(-64.75)R	5	2	-1.846	20310000	27205000	23043000	2.35193e+07	19002000	16592000	18087000	1.78937e+07	1.31439	0.0570719
E9Q309	Centrosome-associated protein 350	Cep350	346.45	3095	E9Q309	2221	CE350_MOUSE Centrosome-associated protein 350 OS=Mus musculus OX=10090 GN=Cep350 PE=1 SV=1	E9Q309	2221	2221	S	AQTESRDSLESAPSLSPVKELNAPDRIYDVS	40.086	40.086	DSLES(0.011)APS(0.244)LS(0.744)PVKELNAPDR	DS(-38.47)LES(-18.14)APS(-4.84)LS(4.84)PVKELNAPDR	10	3	-0.20198	5975600		6302300	6138950		7797200	5936300	6866750	0.894011	0.521612
E9Q394	A-kinase anchor protein 13	Akap13	303.97	2776	E9Q394	1892	AKP13_MOUSE A-kinase anchor protein 13 OS=Mus musculus OX=10090 GN=Akap13 PE=1 SV=1	E9Q394	1892	1892	S	GNDENMSNTWKFLSHSTDSLNKICKVNESTE	118.2	118.2	FLSHS(0.951)T(0.045)DS(0.004)LNK	FLS(-33.19)HS(13.26)T(-13.26)DS(-23.67)LNK	5	2	0.35203	57568000	83017000	64225000	68270000	55254000	54596000	69130000	59660000	1.14432	0.39163
E9Q394	A-kinase anchor protein 13	Akap13	303.97	2776	E9Q394	1895	AKP13_MOUSE A-kinase anchor protein 13 OS=Mus musculus OX=10090 GN=Akap13 PE=1 SV=1	E9Q394	1895	1895	S	ENMSNTWKFLSHSTDSLNKICKVNESTESLT	123.76	123.76	FLSHST(0.019)DS(0.981)LNK	FLS(-58.46)HS(-34.25)T(-17.21)DS(17.21)LNK	8	2	0.40772	18210000	27867000	19907000	2.19947e+07	15114000	18528000		16821000	1.30757	0.291152
E9Q394	A-kinase anchor protein 13	Akap13	303.97	2776	E9Q394	1532	AKP13_MOUSE A-kinase anchor protein 13 OS=Mus musculus OX=10090 GN=Akap13 PE=1 SV=1	E9Q394	1532	1532	S	FLRSSMRSLSPFRRHSWGPGKNAASDAEMNQ	93.843	52.391	RHS(1)WGPGK	RHS(52.39)WGPGK	3	2	0.19074	14466000	21089000	13371000	1.63087e+07	9727500	7432400	12372000	9.84397e+06	1.65672	0.0822649
E9Q394	A-kinase anchor protein 13	Akap13	303.97	2776	E9Q394	1613	AKP13_MOUSE A-kinase anchor protein 13 OS=Mus musculus OX=10090 GN=Akap13 PE=1 SV=1	E9Q394	1613	1613	S	NPFGGEEQRNSLMSLSEEHLEPDQRQHHRMF	77.08	77.08	NSLMS(0.055)LS(0.945)EEHLEPDQR	NS(-57.78)LMS(-12.38)LS(12.38)EEHLEPDQR	7	3	1.4585	9222400	9410900	11456000	1.00298e+07	8263100		12865000	10564050	0.949424	0.801654
E9Q394	A-kinase anchor protein 13	Akap13	303.97	2776	E9Q394	2692	AKP13_MOUSE A-kinase anchor protein 13 OS=Mus musculus OX=10090 GN=Akap13 PE=1 SV=1	E9Q394	2692	2692	S	PSVTKSGSLDSELSVSPKRNSISRTQKDKGP	135.09	118.31	SGSLDSELS(0.009)VS(0.991)PK	S(-109.76)GS(-106.1)LDS(-50.98)ELS(-20.4)VS(20.4)PK	11	2	-0.67798	7478800	13888000	8053900	9806900	8559900	8686800	9678900	8975200	1.09267	0.709385
E9Q394	A-kinase anchor protein 13	Akap13	303.97	2776	E9Q394	1526	AKP13_MOUSE A-kinase anchor protein 13 OS=Mus musculus OX=10090 GN=Akap13 PE=1 SV=1	E9Q394	1526	1526	S	VPANCSFLRSSMRSLSPFRRHSWGPGKNAAS	66.299	59.35	SLS(1)PFRR	S(-37.9)LS(37.9)PFRR	3	2	0.063332	12252000	19197000	10885000	1.41113e+07	11836000	11166000	10741000	1.12477e+07	1.2546	0.331379
E9Q394	A-kinase anchor protein 13	Akap13	303.97	2776	E9Q394	1253	AKP13_MOUSE A-kinase anchor protein 13 OS=Mus musculus OX=10090 GN=Akap13 PE=1 SV=1	E9Q394	1253	1253	S	NALMAKVETQNPSLSSPETKQLENAYTESAC	92.633	92.633	VETQNPS(0.004)LS(0.306)S(0.658)PET(0.032)K	VET(-79.01)QNPS(-21.85)LS(-3.32)S(3.32)PET(-13.12)K	10	2	0.64707	11269000	13820000	9227300	1.14388e+07	8014100	9260200	2311800	6528700	1.75207	0.12295
E9Q3L2	Phosphatidylinositol 4-kinase alpha	Pi4ka	237.04	2105	E9Q3L2	1482	PI4KA_MOUSE Phosphatidylinositol 4-kinase alpha OS=Mus musculus OX=10090 GN=Pi4ka PE=1 SV=2	E9Q3L2	1482	1482	S	TISKKSGMSKKTNRGSQLHKYYMKRRTLLLS	45.28	45.28	T(0.191)NRGS(0.809)QLHK	T(-6.27)NRGS(6.27)QLHK	5	2	0.53035	6574300	12817000	4323300	7.90487e+06	4802200	11268000	10190000	8753400	0.903062	0.805948
E9Q3L2	Phosphatidylinositol 4-kinase alpha	Pi4ka	237.04	2105	E9Q3L2	268	PI4KA_MOUSE Phosphatidylinositol 4-kinase alpha OS=Mus musculus OX=10090 GN=Pi4ka PE=1 SV=2	E9Q3L2	268	268	S	TLKRKTSSVSSISQVSPERGIPPPSSPGGSA	89.468	89.468	TSSVSSISQVS(1)PER	T(-65.83)S(-65.83)S(-54.98)VS(-60.37)S(-55.6)IS(-39.29)QVS(39.29)PER	11	2	-0.26046	15915000	29782000	20273000	21990000	10916000	14528000		12722000	1.7285	0.187833
E9Q4F7	Ankyrin repeat domain-containing protein 11	Ankrd11	296.18	2643	E9Q4F7	1676	ANR11_MOUSE Ankyrin repeat domain-containing protein 11 OS=Mus musculus OX=10090 GN=Ankrd11 PE=1 SV=1	E9Q4F7	1676	1676	S	KDWLSGQPLKEVLPASPRTEQSRPTGVPTPT	68.355	60.255	EVLPAS(1)PR	EVLPAS(60.26)PR	6	2	-0.045081	5893300	8351300	9151100	7.79857e+06	5054300	6053400	5322900	5.47687e+06	1.42391	0.0861239
E9Q4F7	Ankyrin repeat domain-containing protein 11	Ankrd11	296.18	2643	E9Q4F7	276	ANR11_MOUSE Ankyrin repeat domain-containing protein 11 OS=Mus musculus OX=10090 GN=Ankrd11 PE=1 SV=1	E9Q4F7	276	276	S	QQSNRKGETPLKVANSPTMVNLLLGKGTYTS	75.911	75.911	VANS(1)PTMVNLLLGK	VANS(34.22)PT(-34.22)MVNLLLGK	4	2	0.96667	5115700	7498900	6054700	6223100	4694800	5216300		4955550	1.25578	0.260265
E9Q4N7	AT-rich interactive domain-containing protein 1B	Arid1b	237.79	2244	E9Q4N7	1756	ARI1B_MOUSE AT-rich interactive domain-containing protein 1B OS=Mus musculus OX=10090 GN=Arid1b PE=1 SV=1	E9Q4N7	1756	1756	S	EEEEEDSEKIESEGKSSPALAAPDASVDPKE	60.764	60.334	S(0.5)S(0.5)PALAAPDASVDPK	S(0)S(0)PALAAPDAS(-58.38)VDPK	1	2	0.68316		8929200	7474100	8201650		8152200	7403100	7777650	1.05452	0.655978
E9Q4N7	AT-rich interactive domain-containing protein 1B	Arid1b	237.79	2244	E9Q4N7	1757	ARI1B_MOUSE AT-rich interactive domain-containing protein 1B OS=Mus musculus OX=10090 GN=Arid1b PE=1 SV=1	E9Q4N7	1757	1757	S	EEEEDSEKIESEGKSSPALAAPDASVDPKET	60.764	60.334	S(0.5)S(0.5)PALAAPDASVDPK	S(0)S(0)PALAAPDAS(-58.38)VDPK	2	2	0.68316		8929200	7474100	8201650		8152200	7403100	7777650	1.05452	0.655978
E9Q555	E3 ubiquitin-protein ligase RNF213	Rnf213	584.78	5152	E9Q555	2234	RN213_MOUSE E3 ubiquitin-protein ligase RNF213 OS=Mus musculus OX=10090 GN=Rnf213 PE=1 SV=2	E9Q555	2234	2234	S	MARDFATPTLHTSDQSPGRQSVTIGEVVEED	90.718	90.718	DFATPTLHTSDQS(0.999)PGR	DFAT(-60.23)PT(-43.04)LHT(-39.15)S(-33.35)DQS(33.35)PGR	13	2	-0.0544	7379100	10372000	7214400	8.32183e+06	9319400	10423000	8612400	9451600	0.880468	0.382834
E9Q555	E3 ubiquitin-protein ligase RNF213	Rnf213	584.78	5152	E9Q555	293	RN213_MOUSE E3 ubiquitin-protein ligase RNF213 OS=Mus musculus OX=10090 GN=Rnf213 PE=1 SV=2	E9Q555	293	293	T	SKHGDQEAELKGKLATPVRKSNEGGNTQPED	60.892	55.503	LAT(1)PVRK	LAT(55.5)PVRK	3	2	-0.36042	52159000	61340000	56816000	5.67717e+07	50711000	47526000	53140000	50459000	1.12511	0.112171
E9Q555	E3 ubiquitin-protein ligase RNF213	Rnf213	584.78	5152	E9Q555	298	RN213_MOUSE E3 ubiquitin-protein ligase RNF213 OS=Mus musculus OX=10090 GN=Rnf213 PE=1 SV=2	E9Q555	298	298	S	QEAELKGKLATPVRKSNEGGNTQPEDQRKPG	72.207	72.207	S(1)NEGGNTQPEDQR	S(56.43)NEGGNT(-56.43)QPEDQR	1	2	0.9674	5750300	9110700	10594000	8485000	6722900	7577500		7150200	1.18668	0.528304
E9Q555	E3 ubiquitin-protein ligase RNF213	Rnf213	584.78	5152	E9Q555	271	RN213_MOUSE E3 ubiquitin-protein ligase RNF213 OS=Mus musculus OX=10090 GN=Rnf213 PE=1 SV=2	E9Q555	271	271	S	TAGKETGEDVRKPKPSPVSPVASKHGDQEAE	168.62	116.73	KPKPS(1)PVS(1)PVASK	KPKPS(78.31)PVS(48.56)PVAS(-48.56)K	5	2	0.22377	20312000	32028000	44423000	3.22543e+07	22669000	48868000	49462000	40333000	0.799701	0.512289
E9Q555	E3 ubiquitin-protein ligase RNF213	Rnf213	584.78	5152	E9Q555	4488	RN213_MOUSE E3 ubiquitin-protein ligase RNF213 OS=Mus musculus OX=10090 GN=Rnf213 PE=1 SV=2	E9Q555	4488	4488	T	STCLDCGLPVGGLNHTPHEGFSAIRNNEDRT	46.033	46.033	PMQESTCLDCGLPVGGLNHT(0.951)PHEGFS(0.049)AIR	PMQES(-36.99)T(-34.44)CLDCGLPVGGLNHT(12.92)PHEGFS(-12.92)AIR	20	4	-0.48183	4527100		4417900	4472500	4560900	2268000	7341900	4723600	0.946841	0.902935
E9Q555	E3 ubiquitin-protein ligase RNF213	Rnf213	584.78	5152	E9Q555	252	RN213_MOUSE E3 ubiquitin-protein ligase RNF213 OS=Mus musculus OX=10090 GN=Rnf213 PE=1 SV=2	E9Q555	252	252	S	TSGQEKKVPPIDAAASPVKTAGKETGEDVRK	127.3	120.77	VPPIDAAAS(1)PVK	VPPIDAAAS(120.77)PVK	9	2	-0.070271	55384000	82799000	66374000	6.81857e+07	17022000	62050000	38888000	39320000	1.73412	0.131257
E9Q555	E3 ubiquitin-protein ligase RNF213	Rnf213	584.78	5152	E9Q555	274	RN213_MOUSE E3 ubiquitin-protein ligase RNF213 OS=Mus musculus OX=10090 GN=Rnf213 PE=1 SV=2	E9Q555	274	274	S	KETGEDVRKPKPSPVSPVASKHGDQEAELKG	168.62	133.18	PSPVS(1)PVASK	PS(-64.35)PVS(58.16)PVAS(-58.16)K	5	2	-0.072809	96197000	161130000	117290000	1.24872e+08	120080000	111480000	106490000	1.12683e+08	1.10817	0.566411
E9Q5C9	Nucleolar and coiled-body phosphoprotein 1	Nolc1	73.697	702	E9Q5C9	551	NOLC1_MOUSE Nucleolar and coiled-body phosphoprotein 1 OS=Mus musculus OX=10090 GN=Nolc1 PE=1 SV=1	E9Q5C9	551	551	T	PKATTPKIQASKANGTPASLNGKAAKESEEE	56.29	56.29	ANGT(1)PASLNGK	ANGT(35.63)PAS(-35.63)LNGK	4	2	0.79553	3017400	5921100	4302400	4.41363e+06		2824000	1872400	2348200	1.87958	0.167967
E9Q5C9	Nucleolar and coiled-body phosphoprotein 1	Nolc1	73.697	702	E9Q5C9	600	NOLC1_MOUSE Nucleolar and coiled-body phosphoprotein 1 OS=Mus musculus OX=10090 GN=Nolc1 PE=1 SV=1	E9Q5C9	600	600	T	SGKKRKQNETADEATTPQAKKVKLETPNTFP	216.17	163.96	KQNETADEAT(0.012)T(0.988)PQAK	KQNET(-98.53)ADEAT(-19.21)T(19.21)PQAK	11	2	0.5777	51159000	56837000	69512000	5.91693e+07	46061000	29958000	44733000	4.02507e+07	1.47002	0.0648896
E9Q5C9	Nucleolar and coiled-body phosphoprotein 1	Nolc1	73.697	702	E9Q5C9	610	NOLC1_MOUSE Nucleolar and coiled-body phosphoprotein 1 OS=Mus musculus OX=10090 GN=Nolc1 PE=1 SV=1	E9Q5C9	610	610	T	ADEATTPQAKKVKLETPNTFPKRKKGERRAS	138.91	117.13	VKLET(1)PNT(1)FPK	VKLET(117.13)PNT(117.13)FPK	5	2	-0.053991	37910000	56477000	42242000	45543000	38344000	35192000	37831000	3.71223e+07	1.22684	0.213167
E9Q5C9	Nucleolar and coiled-body phosphoprotein 1	Nolc1	73.697	702	E9Q5C9	613	NOLC1_MOUSE Nucleolar and coiled-body phosphoprotein 1 OS=Mus musculus OX=10090 GN=Nolc1 PE=1 SV=1	E9Q5C9	613	613	T	ATTPQAKKVKLETPNTFPKRKKGERRASSPF	138.91	117.13	VKLET(1)PNT(1)FPK	VKLET(117.13)PNT(117.13)FPK	8	2	-0.053991	39199000	54464000	40238000	4.46337e+07	37450000	34341000	36434000	36075000	1.23725	0.162673
E9Q5C9	Nucleolar and coiled-body phosphoprotein 1	Nolc1	73.697	702	E9Q5C9	504	NOLC1_MOUSE Nucleolar and coiled-body phosphoprotein 1 OS=Mus musculus OX=10090 GN=Nolc1 PE=1 SV=1	E9Q5C9	504	504	T	PKPPAKKKAAGGAVSTPAPGKKAEAKSSSSS	111.64	111.64	AAGGAVS(0.007)T(0.993)PAPGK	AAGGAVS(-21.73)T(21.73)PAPGK	8	2	-0.079256	32654000	32888000	29869000	3.18037e+07	31673000	33475000	41493000	35547000	0.894693	0.303091
E9Q5C9	Nucleolar and coiled-body phosphoprotein 1	Nolc1	73.697	702	E9Q5C9	563	NOLC1_MOUSE Nucleolar and coiled-body phosphoprotein 1 OS=Mus musculus OX=10090 GN=Nolc1 PE=1 SV=1	E9Q5C9	563	563	S	ANGTPASLNGKAAKESEEEEEEEETEEKKKA	320.12	144.43	AAKES(1)EEEEEEEETEEKK	AAKES(91.45)EEEEEEEET(-91.45)EEKK	5	3	0.034766	279560000	173940000	225570000	2.26357e+08	177920000	284330000	246460000	2.36237e+08	0.958178	0.831777
E9Q5C9	Nucleolar and coiled-body phosphoprotein 1	Nolc1	73.697	702	E9Q5C9	626	NOLC1_MOUSE Nucleolar and coiled-body phosphoprotein 1 OS=Mus musculus OX=10090 GN=Nolc1 PE=1 SV=1	E9Q5C9	626	626	S	PNTFPKRKKGERRASSPFRRVREEEIEVDSR	97.965	56.404	RAS(1)S(1)PFRR	RAS(56.4)S(56.4)PFRR	4	3	-0.25552	1069100000	1683500000	1205200000	1.31927e+09	927830000	933070000	1074900000	978600000	1.34812	0.151386
E9Q5C9	Nucleolar and coiled-body phosphoprotein 1	Nolc1	73.697	702	E9Q5C9	701	NOLC1_MOUSE Nucleolar and coiled-body phosphoprotein 1 OS=Mus musculus OX=10090 GN=Nolc1 PE=1 SV=1	E9Q5C9	701	701	S	RGGSISVQVNSVKFDSE______________	142.97	142.97	GGSISVQVNSVKFDS(1)E	GGS(-123.92)IS(-101.65)VQVNS(-59.75)VKFDS(59.75)E	15	2	-0.13226	12182000	12480000	10144000	11602000	6548900	9415300	15920000	1.06281e+07	1.09164	0.751239
E9Q5C9	Nucleolar and coiled-body phosphoprotein 1	Nolc1	73.697	702	E9Q5C9	357	NOLC1_MOUSE Nucleolar and coiled-body phosphoprotein 1 OS=Mus musculus OX=10090 GN=Nolc1 PE=1 SV=1	E9Q5C9	357	357	T	SEEEKKPPAKTVVSKTPAKAAPVKKKAESSS	63.292	63.292	TVVS(0.006)KT(0.994)PAK	T(-43.3)VVS(-21.95)KT(21.95)PAK	6	2	0.64043	75207000	68071000	57854000	67044000	46414000	48004000	62123000	5.21803e+07	1.28485	0.104107
E9Q5C9	Nucleolar and coiled-body phosphoprotein 1	Nolc1	73.697	702	E9Q5C9	394	NOLC1_MOUSE Nucleolar and coiled-body phosphoprotein 1 OS=Mus musculus OX=10090 GN=Nolc1 PE=1 SV=1	E9Q5C9	394	394	S	SSEDEAPAKPVSTTKSPKPAVTPKPSAAKAV	99.844	99.844	S(1)PKPAVTPK	S(70.04)PKPAVT(-70.04)PK	1	2	-0.10721	172800000	258330000	210480000	213870000	136050000	131170000	175310000	147510000	1.44987	0.0798143
E9Q5C9	Nucleolar and coiled-body phosphoprotein 1	Nolc1	73.697	702	E9Q5C9	646	NOLC1_MOUSE Nucleolar and coiled-body phosphoprotein 1 OS=Mus musculus OX=10090 GN=Nolc1 PE=1 SV=1	E9Q5C9	646	646	S	VREEEIEVDSRVADNSFDAKRGAAGDWGERA	153.11	55.261	VADNS(1)FDAKR	VADNS(55.26)FDAKR	5	3	-0.2405	24085000	33331000	29648000	2.90213e+07	26627000	28109000	26572000	2.71027e+07	1.07079	0.521524
E9Q5C9	Nucleolar and coiled-body phosphoprotein 1	Nolc1	73.697	702	E9Q5C9	400	NOLC1_MOUSE Nucleolar and coiled-body phosphoprotein 1 OS=Mus musculus OX=10090 GN=Nolc1 PE=1 SV=1	E9Q5C9	400	400	T	PAKPVSTTKSPKPAVTPKPSAAKAVTTPKQP	77.66	50.786	SPKPAVT(1)PK	S(-33.57)PKPAVT(33.57)PK	7	2	0.13319	30849000	45300000	30279000	35476000	28661000	26811000	30979000	28817000	1.23108	0.258561
E9Q5C9	Nucleolar and coiled-body phosphoprotein 1	Nolc1	73.697	702	E9Q5C9	625	NOLC1_MOUSE Nucleolar and coiled-body phosphoprotein 1 OS=Mus musculus OX=10090 GN=Nolc1 PE=1 SV=1	E9Q5C9	625	625	S	TPNTFPKRKKGERRASSPFRRVREEEIEVDS	56.404	56.404	RAS(1)S(1)PFRR	RAS(56.4)S(56.4)PFRR	3	3	-0.25552	50786000	68919000	57272000	5.89923e+07	48248000	49115000	9980500	3.57812e+07	1.6487	0.171485
E9Q5F9	Histone-lysine N-methyltransferase SETD2	Setd2	285.66	2537	E9Q5F9	740	SETD2_MOUSE Histone-lysine N-methyltransferase SETD2 OS=Mus musculus OX=10090 GN=Setd2 PE=1 SV=1	E9Q5F9	740	740	T	RCRERDSDDTCRQHNTSKSPFREMEPLLSPH	50.46	50.46	QHNT(0.606)S(0.389)KS(0.005)PFR	QHNT(1.93)S(-1.93)KS(-21.17)PFR	4	3	0.73628	25633000	27114000		26373500	18393000	23418000		20905500	1.26156	0.172095
E9Q5F9	Histone-lysine N-methyltransferase SETD2	Setd2	285.66	2537	E9Q5F9	753	SETD2_MOUSE Histone-lysine N-methyltransferase SETD2 OS=Mus musculus OX=10090 GN=Setd2 PE=1 SV=1	E9Q5F9	753	753	S	HNTSKSPFREMEPLLSPHHDKLMSLPVKTID	83.823	65.038	EMEPLLS(1)PHHDK	EMEPLLS(65.04)PHHDK	7	3	-0.45423	11195000	12699000	13029000	1.23077e+07	11920000	16198000		14059000	0.87543	0.391382
E9Q5G3	Kinesin-like protein KIF23	Kif23	108.77	953	E9Q5G3	155	KIF23_MOUSE Kinesin-like protein KIF23 OS=Mus musculus OX=10090 GN=Kif23 PE=1 SV=1	E9Q5G3	155	155	S	FNSIGSFQAKRYVFKSNDRNSMEIQCEVDAL	82.177	82.177	S(0.579)NDRNS(0.421)MEIQCEVDALLER	S(1.39)NDRNS(-1.39)MEIQCEVDALLER	1	3	0.18571	18144000	27916000	19743000	2.19343e+07		4309100	16634000	10471550	2.09466	0.153488
E9Q5G3	Kinesin-like protein KIF23	Kif23	108.77	953	E9Q5G3	160	KIF23_MOUSE Kinesin-like protein KIF23 OS=Mus musculus OX=10090 GN=Kif23 PE=1 SV=1	E9Q5G3	160	160	S	SFQAKRYVFKSNDRNSMEIQCEVDALLERQK	72.302	72.302	S(0.263)NDRNS(0.737)MEIQCEVDALLER	S(-4.48)NDRNS(4.48)MEIQCEVDALLER	6	3	-0.31488	18144000	27916000		23030000	15986000	4309100		10147550	2.26951	0.232696
E9Q5G3	Kinesin-like protein KIF23	Kif23	108.77	953	E9Q5G3	860	KIF23_MOUSE Kinesin-like protein KIF23 OS=Mus musculus OX=10090 GN=Kif23 PE=1 SV=1	E9Q5G3	860	860	S	LAKCEKYMLTHQELASDGEIQTKVIKGDVYK	141.78	141.78	YMLTHQELAS(1)DGEIQTK	Y(-118.56)MLT(-81.81)HQELAS(64.56)DGEIQT(-64.56)K	10	2	3.5401	6416600	6869200	8162800	7.14953e+06	7630400	6008100	7073800	6904100	1.03555	0.746077
E9Q5K9	YTH domain-containing protein 1	Ythdc1	85.648	736	E9Q5K9	148	YTDC1_MOUSE YTH domain-containing protein 1 OS=Mus musculus OX=10090 GN=Ythdc1 PE=1 SV=2	E9Q5K9	148	148	T	TCLRKRDSERRAKSPTPDGSERIGLEVDRRA	119.92	119.92	AKS(1)PT(1)PDGSER	AKS(95)PT(51.44)PDGS(-51.44)ER	5	2	0.17441	213060000	243960000	227430000	228150000	184350000	214300000	227610000	2.08753e+08	1.09292	0.28161
E9Q5K9	YTH domain-containing protein 1	Ythdc1	85.648	736	E9Q5K9	267	YTDC1_MOUSE YTH domain-containing protein 1 OS=Mus musculus OX=10090 GN=Ythdc1 PE=1 SV=2	E9Q5K9	267	267	T	EQDERDQKEEGNDYDTRSEASDSGSESVSFT	113.01	113.01	DQKEEGNDYDT(1)R	DQKEEGNDY(-63.68)DT(63.68)R	11	2	0.98197		7853900	6683900	7268900	4993200		7194900	6094050	1.19279	0.445459
E9Q5K9	YTH domain-containing protein 1	Ythdc1	85.648	736	E9Q5K9	146	YTDC1_MOUSE YTH domain-containing protein 1 OS=Mus musculus OX=10090 GN=Ythdc1 PE=1 SV=2	E9Q5K9	146	146	S	EKTCLRKRDSERRAKSPTPDGSERIGLEVDR	119.92	119.92	AKS(1)PT(1)PDGSER	AKS(95)PT(51.44)PDGS(-51.44)ER	3	2	0.17441	250580000	290140000	274470000	271730000	207480000	214300000	268270000	2.30017e+08	1.18135	0.136123
E9Q5K9	YTH domain-containing protein 1	Ythdc1	85.648	736	E9Q5K9	152	YTDC1_MOUSE YTH domain-containing protein 1 OS=Mus musculus OX=10090 GN=Ythdc1 PE=1 SV=2	E9Q5K9	152	152	S	KRDSERRAKSPTPDGSERIGLEVDRRASRSS	60.738	60.738	RAKS(0.919)PT(0.151)PDGS(0.93)ER	RAKS(10.23)PT(-10.23)PDGS(10.83)ER	10	2	-0.69415	66730000	61370000	46716000	58272000	57692000	54823000	56488000	5.63343e+07	1.0344	0.764387
E9Q5K9	YTH domain-containing protein 1	Ythdc1	85.648	736	E9Q5K9	309	YTDC1_MOUSE YTH domain-containing protein 1 OS=Mus musculus OX=10090 GN=Ythdc1 PE=1 SV=2	E9Q5K9	309	309	S	GSDEKKKERKRARGISPIVFDRSGSSASESY	136.81	111.52	GIS(1)PIVFDR	GIS(111.52)PIVFDR	3	2	-0.28967	64219000	83543000	79420000	7.57273e+07	57474000	75713000	58243000	63810000	1.18676	0.227436
E9Q5K9	YTH domain-containing protein 1	Ythdc1	85.648	736	E9Q5K9	425	YTDC1_MOUSE YTH domain-containing protein 1 OS=Mus musculus OX=10090 GN=Ythdc1 PE=1 SV=2	E9Q5K9	425	425	S	FQGFARLSSESHHGGSPIHWVLPAGMSAKML	165.17	165.17	LSSESHHGGS(1)PIHWVLPAGMSAK	LS(-52.91)S(-41.46)ES(-48.96)HHGGS(41.46)PIHWVLPAGMS(-128.5)AK	10	3	-0.35945	58156000	57625000	55972000	57251000	36758000	36105000	53459000	4.21073e+07	1.35964	0.0570458
E9Q6J5	Biorientation of chromosomes in cell division protein 1-like 1	Bod1l	327.45	3032	E9Q6J5	3000	BD1L1_MOUSE Biorientation of chromosomes in cell division protein 1-like 1 OS=Mus musculus OX=10090 GN=Bod1l PE=1 SV=1	E9Q6J5	3000	3000	S	KVSKSPPLGRSKAQLSPSVKRKREVSPPGAR	65.179	54.539	AQLS(0.986)PS(0.014)VK	AQLS(18.63)PS(-18.63)VK	4	1	-0.35454	8612000	9472800	6982900	8355900	6940600	4776500	3966500	5.22787e+06	1.59834	0.0529048
E9Q6J5	Biorientation of chromosomes in cell division protein 1-like 1	Bod1l	327.45	3032	E9Q6J5	480	BD1L1_MOUSE Biorientation of chromosomes in cell division protein 1-like 1 OS=Mus musculus OX=10090 GN=Bod1l PE=1 SV=1	E9Q6J5	480	480	S	RHAYVHKPYLYSKYYSDSDDELTVEQRRQSI	93.371	93.371	YYS(1)DS(1)DDELTVEQR	Y(-47.05)Y(-47.05)S(47.05)DS(46.29)DDELT(-46.29)VEQR	3	2	-0.087931	11608000	17780000	9652700	1.30136e+07	11768000	12402000		12085000	1.07684	0.788715
E9Q6J5	Biorientation of chromosomes in cell division protein 1-like 1	Bod1l	327.45	3032	E9Q6J5	482	BD1L1_MOUSE Biorientation of chromosomes in cell division protein 1-like 1 OS=Mus musculus OX=10090 GN=Bod1l PE=1 SV=1	E9Q6J5	482	482	S	AYVHKPYLYSKYYSDSDDELTVEQRRQSIAK	93.495	93.371	YYS(1)DS(1)DDELTVEQR	Y(-47.05)Y(-47.05)S(47.05)DS(46.29)DDELT(-46.29)VEQR	5	2	-0.087931	22765000	26167000	22946000	2.39593e+07	22581000	25535000	11161000	19759000	1.21258	0.40534
E9Q6J5	Biorientation of chromosomes in cell division protein 1-like 1	Bod1l	327.45	3032	E9Q6J5	795	BD1L1_MOUSE Biorientation of chromosomes in cell division protein 1-like 1 OS=Mus musculus OX=10090 GN=Bod1l PE=1 SV=1	E9Q6J5	795	795	S	DRTERKSKHKSERRLSVLGRDGKPVSEYTIK	85.807	68.557	RLS(1)VLGR	RLS(68.56)VLGR	3	2	0.14784		11176000	8017100	9596550	26596000	18673000	12491000	1.92533e+07	0.498436	0.171674
E9Q6J5	Biorientation of chromosomes in cell division protein 1-like 1	Bod1l	327.45	3032	E9Q6J5	2968	BD1L1_MOUSE Biorientation of chromosomes in cell division protein 1-like 1 OS=Mus musculus OX=10090 GN=Bod1l PE=1 SV=1	E9Q6J5	2968	2968	S	PSTRATSKLGIPETISPRNRQKLAKEKLSTS	88.101	88.101	LGIPET(0.003)IS(0.997)PR	LGIPET(-25.76)IS(25.76)PR	8	2	1.0919	9107800	7754800	8533600	8465400	4224700	8142900	5456500	5.94137e+06	1.42482	0.107658
E9Q6J5	Biorientation of chromosomes in cell division protein 1-like 1	Bod1l	327.45	3032	E9Q6J5	2554	BD1L1_MOUSE Biorientation of chromosomes in cell division protein 1-like 1 OS=Mus musculus OX=10090 GN=Bod1l PE=1 SV=1	E9Q6J5	2554	2554	S	LPTKSDHSGTWTSEGSPEKMGHVAGARQSFH	197.1	58.864	SDHSGTWT(0.001)S(0.003)EGS(0.996)PEK	S(-49.81)DHS(-46.11)GT(-48.94)WT(-29.44)S(-25.78)EGS(25.78)PEK	12	3	0.33694	19663000	29293000	21007000	23321000	19219000		16487000	17853000	1.30628	0.266806
E9Q6J5	Biorientation of chromosomes in cell division protein 1-like 1	Bod1l	327.45	3032	E9Q6J5	2841	BD1L1_MOUSE Biorientation of chromosomes in cell division protein 1-like 1 OS=Mus musculus OX=10090 GN=Bod1l PE=1 SV=1	E9Q6J5	2841	2841	S	EDSKTETDITTVEQSSPSGKLKVSQADESNK	153.68	153.68	TETDITTVEQS(0.059)S(0.734)PS(0.207)GK	T(-136.26)ET(-128.95)DIT(-90.24)T(-61.58)VEQS(-10.96)S(5.49)PS(-5.49)GK	12	2	1.83		43681000	31735000	37708000	28488000	33693000	35113000	3.24313e+07	1.1627	0.381401
E9Q6P5	Tetratricopeptide repeat protein 7B	Ttc7b	94.202	843	E9Q6P5	160	TTC7B_MOUSE Tetratricopeptide repeat protein 7B OS=Mus musculus OX=10090 GN=Ttc7b PE=1 SV=1	E9Q6P5	160	160	S	YATKGLCLEKLPVSSSTSNLHVDREQDVITC	118.72	118.72	LPVS(0.001)S(0.031)S(0.932)T(0.031)S(0.006)NLHVDR	LPVS(-30.15)S(-14.84)S(14.84)T(-14.84)S(-21.62)NLHVDR	6	2	-1.1329	11145000	13440000		12292500	9826800		9869600	9848200	1.2482	0.166938
E9Q784	Zinc finger CCCH domain-containing protein 13	Zc3h13	203.75	1729	E9Q784	109	ZC3HD_MOUSE Zinc finger CCCH domain-containing protein 13 OS=Mus musculus OX=10090 GN=Zc3h13 PE=1 SV=1	E9Q784	109	109	S	QDVDSESQKRNTEEPSSPVRKESSRGRHRDK	113.54	113.54	NTEEPS(0.681)S(0.319)PVRK	NT(-99.37)EEPS(3.29)S(-3.29)PVRK	6	2	-0.24404	7975900	9599300	9097400	8.89087e+06	8313900	9628000	5866700	7936200	1.12029	0.471533
E9Q784	Zinc finger CCCH domain-containing protein 13	Zc3h13	203.75	1729	E9Q784	242	ZC3HD_MOUSE Zinc finger CCCH domain-containing protein 13 OS=Mus musculus OX=10090 GN=Zc3h13 PE=1 SV=1	E9Q784	242	242	S	ASSAGKKERKAAVVASPLLDQQRNSKGNQSK	136.57	60.764	KAAVVAS(1)PLLDQQR	KAAVVAS(60.76)PLLDQQR	7	2	0.30396	21776000	22058000	24755000	22863000	23252000	22063000	21327000	22214000	1.02922	0.587803
E9Q784	Zinc finger CCCH domain-containing protein 13	Zc3h13	203.75	1729	E9Q784	704	ZC3HD_MOUSE Zinc finger CCCH domain-containing protein 13 OS=Mus musculus OX=10090 GN=Zc3h13 PE=1 SV=1	E9Q784	704	704	S	ERDRRDNRERDQRPSSPIRHQGRSEELERDE	139.86	139.86	ERDQRPS(0.17)S(0.83)PIR	ERDQRPS(-6.89)S(6.89)PIR	8	3	-0.17239	133980000	199710000		166845000	129690000	122690000		126190000	1.32217	0.343723
E9Q784	Zinc finger CCCH domain-containing protein 13	Zc3h13	203.75	1729	E9Q784	198	ZC3HD_MOUSE Zinc finger CCCH domain-containing protein 13 OS=Mus musculus OX=10090 GN=Zc3h13 PE=1 SV=1	E9Q784	198	198	S	ENMDKREEIIIQKEVSPEVVRSKLSPSPSLR	125.18	106.16	EVS(1)PEVVR	EVS(106.16)PEVVR	3	2	-0.3846	58637000	91635000	57621000	6.92977e+07	70886000	55262000	55920000	6.06893e+07	1.14184	0.522009
E9Q784	Zinc finger CCCH domain-containing protein 13	Zc3h13	203.75	1729	E9Q784	64	ZC3HD_MOUSE Zinc finger CCCH domain-containing protein 13 OS=Mus musculus OX=10090 GN=Zc3h13 PE=1 SV=1	E9Q784	64	64	S	GSCLYGNTCRFIHGPSPRGKGYSSNYRRSPE	48.981	48.981	FIHGPS(1)PR	FIHGPS(48.98)PR	6	2	0.17555	11993000	16824000		14408500	12382000		12004000	12193000	1.1817	0.45703
E9Q784	Zinc finger CCCH domain-containing protein 13	Zc3h13	203.75	1729	E9Q784	1069	ZC3HD_MOUSE Zinc finger CCCH domain-containing protein 13 OS=Mus musculus OX=10090 GN=Zc3h13 PE=1 SV=1	E9Q784	1069	1069	S	VERGNLETHEDSQVFSPKKGQKKKNIEKKRK	144.17	144.17	GNLETHEDSQVFS(1)PK	GNLET(-93.99)HEDS(-61.29)QVFS(61.29)PK	13	3	-0.28114	12293000	14035000	10703000	1.23437e+07	14482000	20673000	12877000	1.60107e+07	0.770965	0.225914
E9Q784	Zinc finger CCCH domain-containing protein 13	Zc3h13	203.75	1729	E9Q784	355	ZC3HD_MOUSE Zinc finger CCCH domain-containing protein 13 OS=Mus musculus OX=10090 GN=Zc3h13 PE=1 SV=1	E9Q784	355	355	S	SIQRHSPSPRRKRTPSPSYQRTLTPSLRRSA	107.95	107.55	TPS(1)PSYQR	T(-51.54)PS(51.54)PS(-51.75)Y(-79.35)QR	3	2	0.22976	21640000	33599000	28142000	2.77937e+07	20905000	11094000	30749000	20916000	1.32882	0.359061
E9Q784	Zinc finger CCCH domain-containing protein 13	Zc3h13	203.75	1729	E9Q784	1357	ZC3HD_MOUSE Zinc finger CCCH domain-containing protein 13 OS=Mus musculus OX=10090 GN=Zc3h13 PE=1 SV=1	E9Q784	1357	1357	S	RSSPESDRQVHSRSGSFDSRDRLQERDRYEH	78.939	78.939	SGS(1)FDSR	S(-36.75)GS(36.75)FDS(-55.57)R	3	2	0.0091054	7304000	12398000	13915000	1.12057e+07		14041000	14653000	14347000	0.781046	0.312166
E9Q784	Zinc finger CCCH domain-containing protein 13	Zc3h13	203.75	1729	E9Q784	1275	ZC3HD_MOUSE Zinc finger CCCH domain-containing protein 13 OS=Mus musculus OX=10090 GN=Zc3h13 PE=1 SV=1	E9Q784	1275	1275	S	NRSHRSHTSGRLRSPSNDSAHRSGDDQGSRK	65.231	51.235	LRS(0.999)PS(0.999)NDS(0.001)AHR	LRS(31.58)PS(31.47)NDS(-31.47)AHR	5	3	0.29451	19912000	14820000	16497000	1.70763e+07	18818000		17338000	18078000	0.944592	0.652686
E9Q784	Zinc finger CCCH domain-containing protein 13	Zc3h13	203.75	1729	E9Q784	1109	ZC3HD_MOUSE Zinc finger CCCH domain-containing protein 13 OS=Mus musculus OX=10090 GN=Zc3h13 PE=1 SV=1	E9Q784	1109	1109	T	DEEAAPQNKKKRGPRTPPLAIKEELADISTD	71.692	69.812	T(1)PPLAIK	T(69.81)PPLAIK	1	2	0.23879	3642300		5543800	4593050	4272400	5430000	6355100	5352500	0.858113	0.522605
E9Q784	Zinc finger CCCH domain-containing protein 13	Zc3h13	203.75	1729	E9Q784	263	ZC3HD_MOUSE Zinc finger CCCH domain-containing protein 13 OS=Mus musculus OX=10090 GN=Zc3h13 PE=1 SV=1	E9Q784	263	263	T	QRNSKGNQSKKKGPRTPSPPPPILEDIILGK	92.258	51.31	T(1)PS(1)PPPPILEDIILGK	T(51.31)PS(51.31)PPPPILEDIILGK	1	3	-0.21668	17799000	38061000	19034000	2.49647e+07	17708000	28153000	34110000	26657000	0.936514	0.845144
E9Q784	Zinc finger CCCH domain-containing protein 13	Zc3h13	203.75	1729	E9Q784	353	ZC3HD_MOUSE Zinc finger CCCH domain-containing protein 13 OS=Mus musculus OX=10090 GN=Zc3h13 PE=1 SV=1	E9Q784	353	353	T	GSSIQRHSPSPRRKRTPSPSYQRTLTPSLRR	42.314	42.314	KRT(0.999)PS(0.99)PS(0.01)Y(0.001)QR	KRT(31.96)PS(20.22)PS(-20.22)Y(-31.96)QR	3	3	0.22347	10211000	12999000	10872000	1.13607e+07	10585000	11094000	15053000	12244000	0.927856	0.619484
E9Q784	Zinc finger CCCH domain-containing protein 13	Zc3h13	203.75	1729	E9Q784	363	ZC3HD_MOUSE Zinc finger CCCH domain-containing protein 13 OS=Mus musculus OX=10090 GN=Zc3h13 PE=1 SV=1	E9Q784	363	363	T	PRRKRTPSPSYQRTLTPSLRRSASPYPTHCL	140.35	134.26	TLT(1)PSLR	T(-66.24)LT(61.65)PS(-61.65)LR	3	2	0.25479	26518000	48257000	29598000	34791000	29654000	25397000	22100000	25717000	1.35284	0.272356
E9Q784	Zinc finger CCCH domain-containing protein 13	Zc3h13	203.75	1729	E9Q784	77	ZC3HD_MOUSE Zinc finger CCCH domain-containing protein 13 OS=Mus musculus OX=10090 GN=Zc3h13 PE=1 SV=1	E9Q784	77	77	S	GPSPRGKGYSSNYRRSPERPTGDLRERMKNK	116.58	111.64	RS(1)PERPTGDLR	RS(52.4)PERPT(-52.4)GDLR	2	3	-0.17759	65286000	85193000	58274000	6.95843e+07	67043000	53570000	78139000	6.62507e+07	1.05032	0.771871
E9Q784	Zinc finger CCCH domain-containing protein 13	Zc3h13	203.75	1729	E9Q784	371	ZC3HD_MOUSE Zinc finger CCCH domain-containing protein 13 OS=Mus musculus OX=10090 GN=Zc3h13 PE=1 SV=1	E9Q784	371	371	S	PSYQRTLTPSLRRSASPYPTHCLSSPQRKQS	104.42	104.42	S(0.005)AS(0.994)PYPTHCLS(0.142)S(0.858)PQR	S(-23.04)AS(23.04)PY(-34.3)PT(-35.35)HCLS(-7.83)S(7.83)PQR	3	2	-0.81318	27445000	40507000	33349000	33767000	20656000	27574000	29792000	2.60073e+07	1.29836	0.172097
E9Q784	Zinc finger CCCH domain-containing protein 13	Zc3h13	203.75	1729	E9Q784	1090	ZC3HD_MOUSE Zinc finger CCCH domain-containing protein 13 OS=Mus musculus OX=10090 GN=Zc3h13 PE=1 SV=1	E9Q784	1090	1090	S	KKKNIEKKRKRSKGDSDVSDEEAAPQNKKKR	98.533	77.689	S(0.015)KGDS(0.985)DVS(1)DEEAAPQNK	S(-18.14)KGDS(18.14)DVS(44.79)DEEAAPQNK	5	2	-0.31914	15595000	18552000	16628000	16925000	15480000	9966800	18759000	1.47353e+07	1.14861	0.464028
E9Q784	Zinc finger CCCH domain-containing protein 13	Zc3h13	203.75	1729	E9Q784	1093	ZC3HD_MOUSE Zinc finger CCCH domain-containing protein 13 OS=Mus musculus OX=10090 GN=Zc3h13 PE=1 SV=1	E9Q784	1093	1093	S	NIEKKRKRSKGDSDVSDEEAAPQNKKKRGPR	98.533	77.689	S(0.015)KGDS(0.985)DVS(1)DEEAAPQNK	S(-18.14)KGDS(18.14)DVS(44.79)DEEAAPQNK	8	2	-0.31914	15595000	27623000	27170000	2.34627e+07	21812000	9966800	18759000	1.68459e+07	1.39278	0.280023
E9Q784	Zinc finger CCCH domain-containing protein 13	Zc3h13	203.75	1729	E9Q784	207	ZC3HD_MOUSE Zinc finger CCCH domain-containing protein 13 OS=Mus musculus OX=10090 GN=Zc3h13 PE=1 SV=1	E9Q784	207	207	S	IIQKEVSPEVVRSKLSPSPSLRKSSKSPKRK	149.6	149.6	SKLS(1)PS(0.998)PS(0.002)LR	S(-48.92)KLS(48.92)PS(27.65)PS(-27.65)LR	4	2	-0.2271	35976000	48862000	41100000	4.19793e+07	31329000	31782000	35293000	3.28013e+07	1.27981	0.0808049
E9Q784	Zinc finger CCCH domain-containing protein 13	Zc3h13	203.75	1729	E9Q784	209	ZC3HD_MOUSE Zinc finger CCCH domain-containing protein 13 OS=Mus musculus OX=10090 GN=Zc3h13 PE=1 SV=1	E9Q784	209	209	S	QKEVSPEVVRSKLSPSPSLRKSSKSPKRKSS	149.6	149.6	SKLS(1)PS(0.998)PS(0.002)LR	S(-48.92)KLS(48.92)PS(27.65)PS(-27.65)LR	6	2	-0.2271	35976000	48862000	41100000	4.19793e+07	31329000	31782000	35293000	3.28013e+07	1.27981	0.0808049
E9Q784	Zinc finger CCCH domain-containing protein 13	Zc3h13	203.75	1729	E9Q784	953	ZC3HD_MOUSE Zinc finger CCCH domain-containing protein 13 OS=Mus musculus OX=10090 GN=Zc3h13 PE=1 SV=1	E9Q784	953	953	S	RLLSQVVRPQESRSLSPSHLTEDRQGRWKEE	139.86	139.86	SLS(1)PSHLTEDR	S(-47.82)LS(43.88)PS(-43.88)HLT(-91.49)EDR	3	2	-0.12158	60393000	101280000	64270000	7.53143e+07	68121000	64986000	68951000	6.73527e+07	1.11821	0.575793
E9Q784	Zinc finger CCCH domain-containing protein 13	Zc3h13	203.75	1729	E9Q784	318	ZC3HD_MOUSE Zinc finger CCCH domain-containing protein 13 OS=Mus musculus OX=10090 GN=Zc3h13 PE=1 SV=1	E9Q784	318	318	S	DFEKQREKRDKPRSSSPGQHHSPLSSRHHSS	123.6	123.6	SS(0.001)S(0.999)PGQHHS(0.971)PLS(0.023)S(0.006)R	S(-38.44)S(-31.96)S(31.96)PGQHHS(16.21)PLS(-16.21)S(-22.12)R	3	3	-0.31048	29213000	48284000	41176000	3.95577e+07	33999000	39592000	38771000	37454000	1.05617	0.736527
E9Q784	Zinc finger CCCH domain-containing protein 13	Zc3h13	203.75	1729	E9Q784	324	ZC3HD_MOUSE Zinc finger CCCH domain-containing protein 13 OS=Mus musculus OX=10090 GN=Zc3h13 PE=1 SV=1	E9Q784	324	324	S	EKRDKPRSSSPGQHHSPLSSRHHSSSSQSGS	123.6	56.719	S(0.2)S(0.231)S(0.57)PGQHHS(0.983)PLS(0.012)S(0.004)R	S(-4.53)S(-3.9)S(3.9)PGQHHS(18.83)PLS(-18.83)S(-23.92)R	9	2	-0.45662	43560000	66576000	61427000	5.71877e+07	44980000	58084000	58196000	5.37533e+07	1.06389	0.698196
E9Q784	Zinc finger CCCH domain-containing protein 13	Zc3h13	203.75	1729	E9Q784	1499	ZC3HD_MOUSE Zinc finger CCCH domain-containing protein 13 OS=Mus musculus OX=10090 GN=Zc3h13 PE=1 SV=1	E9Q784	1499	1499	S	SVQGFEDVSKAERTESLEGDDESKLDDAHSL	62.68	62.68	T(0.004)ES(0.996)LEGDDESK	T(-24.28)ES(24.28)LEGDDES(-48.12)K	3	2	0.81904	3202400	5309300	4640000	4383900	4799800	4412200		4606000	0.95178	0.802978
E9Q784	Zinc finger CCCH domain-containing protein 13	Zc3h13	203.75	1729	E9Q784	110	ZC3HD_MOUSE Zinc finger CCCH domain-containing protein 13 OS=Mus musculus OX=10090 GN=Zc3h13 PE=1 SV=1	E9Q784	110	110	S	DVDSESQKRNTEEPSSPVRKESSRGRHRDKE	167.22	59.884	RNTEEPS(0.03)S(0.97)PVRK	RNT(-45.05)EEPS(-15.08)S(15.08)PVRK	8	3	0.85132	7975900	9599300	9097400	8.89087e+06	8313900	9628000	5866700	7936200	1.12029	0.471533
E9Q784	Zinc finger CCCH domain-containing protein 13	Zc3h13	203.75	1729	E9Q784	265	ZC3HD_MOUSE Zinc finger CCCH domain-containing protein 13 OS=Mus musculus OX=10090 GN=Zc3h13 PE=1 SV=1	E9Q784	265	265	S	NSKGNQSKKKGPRTPSPPPPILEDIILGKKY	98.882	51.31	T(1)PS(1)PPPPILEDIILGK	T(51.31)PS(51.31)PPPPILEDIILGK	3	3	-0.21668	37115000	62040000	39734000	4.62963e+07	34954000	28153000	46634000	3.65803e+07	1.26561	0.367579
E9Q7F2	E3 ubiquitin-protein ligase RNF169	Rnf169	75.795	694	E9Q7F2	390	RN169_MOUSE E3 ubiquitin-protein ligase RNF169 OS=Mus musculus OX=10090 GN=Rnf169 PE=1 SV=1	E9Q7F2	390	390	S	SPCTPPKRLPDGRVLSPLIIKSTPRNLTRSL	100.02	86.898	VLS(1)PLIIK	VLS(86.9)PLIIK	3	2	-0.054158	4418600	3575000	3980700	3.99143e+06	4262500	6218000	4313600	4.93137e+06	0.809397	0.243674
E9Q7G0	Nuclear mitotic apparatus protein 1	Numa1	235.63	2094	E9Q7G0	2037	NUMA1_MOUSE Nuclear mitotic apparatus protein 1 OS=Mus musculus OX=10090 GN=Numa1 PE=1 SV=1	E9Q7G0	2037	2037	T	KQADRRQSMAFSILNTPKKLGNSLLRRGASK	110.12	93.226	QSMAFSILNT(1)PKK	QS(-85.36)MAFS(-38.95)ILNT(38.95)PKK	10	2	-0.73962	13020000	9341300	10790000	1.10504e+07	6478600	9113100	9428500	8.34007e+06	1.32498	0.129138
E9Q7G0	Nuclear mitotic apparatus protein 1	Numa1	235.63	2094	E9Q7G0	398	NUMA1_MOUSE Nuclear mitotic apparatus protein 1 OS=Mus musculus OX=10090 GN=Numa1 PE=1 SV=1	E9Q7G0	398	398	S	GKLSQLEDQATRLQESPAPEKGEVLGDALQL	89.721	89.659	LQES(1)PAPEKGEVLGDALQLDTLK	LQES(83.92)PAPEKGEVLGDALQLDT(-83.92)LK	4	3	-0.18921		32426000	28505000	30465500	24551000	29455000		27003000	1.12823	0.385027
E9Q7G0	Nuclear mitotic apparatus protein 1	Numa1	235.63	2094	E9Q7G0	2029	NUMA1_MOUSE Nuclear mitotic apparatus protein 1 OS=Mus musculus OX=10090 GN=Numa1 PE=1 SV=1	E9Q7G0	2029	2029	S	QKKAAPVLKQADRRQSMAFSILNTPKKLGNS	40.493	40.493	RQS(0.924)MAFS(0.075)ILNT(0.001)PK	RQS(10.91)MAFS(-10.91)ILNT(-31.94)PK	3	2	-0.68258	1663700		1950700	1807200	2072500		3216700	2644600	0.683355	0.291513
E9Q7G0	Nuclear mitotic apparatus protein 1	Numa1	235.63	2094	E9Q7G0	1739	NUMA1_MOUSE Nuclear mitotic apparatus protein 1 OS=Mus musculus OX=10090 GN=Numa1 PE=1 SV=1	E9Q7G0	1739	1739	S	PRTQPDGTSVPGEPASPISQRLPPKVESLES	151.84	151.84	TQPDGTSVPGEPAS(0.965)PIS(0.035)QR	T(-114.15)QPDGT(-75.79)S(-57.58)VPGEPAS(14.45)PIS(-14.45)QR	14	2	-0.040341	147800000	190170000	189300000	1.75757e+08	155100000	181040000	186700000	174280000	1.00847	0.935078
E9Q7G0	Nuclear mitotic apparatus protein 1	Numa1	235.63	2094	E9Q7G0	167	NUMA1_MOUSE Nuclear mitotic apparatus protein 1 OS=Mus musculus OX=10090 GN=Numa1 PE=1 SV=1	E9Q7G0	167	167	S	EKVPYTHASTLSEELSPPSHQTKRKIRFLEI	249.99	249.99	VPYTHASTLSEELS(1)PPSHQTK	VPY(-219.81)T(-159.08)HAS(-111.55)T(-103.24)LS(-79.73)EELS(43.51)PPS(-43.51)HQT(-77.02)K	14	3	0.3191	89994000	132980000	91873000	104949000	77407000	73205000	68578000	7.30633e+07	1.43641	0.0889498
E9Q7G0	Nuclear mitotic apparatus protein 1	Numa1	235.63	2094	E9Q7G0	1982	NUMA1_MOUSE Nuclear mitotic apparatus protein 1 OS=Mus musculus OX=10090 GN=Numa1 PE=1 SV=1	E9Q7G0	1982	1982	T	QQRKRVSSETHQGPGTPESKKATSCFPRPMT	174.02	165.19	VSSETHQGPGT(1)PESK	VS(-106.76)S(-87.39)ET(-86.27)HQGPGT(45.57)PES(-45.57)K	11	2	1.3437	67395000	62992000	81834000	7.07403e+07	32137000	68721000	73729000	5.81957e+07	1.21556	0.429618
E9Q7G0	Nuclear mitotic apparatus protein 1	Numa1	235.63	2094	E9Q7G0	2059	NUMA1_MOUSE Nuclear mitotic apparatus protein 1 OS=Mus musculus OX=10090 GN=Numa1 PE=1 SV=1	E9Q7G0	2059	2059	S	SLLRRGASKKTPAKVSPNPRSGTRRSPRIAT	119.62	89.992	TPAKVS(1)PNPR	T(-81.46)PAKVS(81.46)PNPR	6	2	-0.64141	20868000	28834000	28539000	2.60803e+07	20139000	20549000	25011000	2.18997e+07	1.1909	0.240887
E9Q7G0	Nuclear mitotic apparatus protein 1	Numa1	235.63	2094	E9Q7G0	1844	NUMA1_MOUSE Nuclear mitotic apparatus protein 1 OS=Mus musculus OX=10090 GN=Numa1 PE=1 SV=1	E9Q7G0	1844	1844	S	NLRATSSTQSLARLGSPDDGNSALLSLPGYR	109.23	109.23	LGS(1)PDDGNSALLSLPGYRPTTR	LGS(77.09)PDDGNS(-77.09)ALLS(-93.24)LPGY(-108.36)RPT(-102.61)T(-102.61)R	3	3	-0.23813	26117000	31123000	28906000	2.87153e+07	24421000	29660000	28477000	2.75193e+07	1.04346	0.60735
E9Q7G0	Nuclear mitotic apparatus protein 1	Numa1	235.63	2094	E9Q7G0	1997	NUMA1_MOUSE Nuclear mitotic apparatus protein 1 OS=Mus musculus OX=10090 GN=Numa1 PE=1 SV=1	E9Q7G0	1997	1997	T	TPESKKATSCFPRPMTPRDRHEGRKQSSTAD	89.624	82.651	ATSCFPRPMT(1)PR	AT(-53.3)S(-40.33)CFPRPMT(40.33)PR	10	3	-0.72034	7625100	12929000	7299800	9.28463e+06	7348200	12646000	11854000	1.06161e+07	0.874583	0.61707
E9Q7G0	Nuclear mitotic apparatus protein 1	Numa1	235.63	2094	E9Q7G0	2054	NUMA1_MOUSE Nuclear mitotic apparatus protein 1 OS=Mus musculus OX=10090 GN=Numa1 PE=1 SV=1	E9Q7G0	2054	2054	T	KKLGNSLLRRGASKKTPAKVSPNPRSGTRRS	44.734	44.734	KT(1)PAKVS(1)PNPR	KT(44.73)PAKVS(44.73)PNPR	2	2	0.26713	7564500	8062900	11269000	8.96547e+06	6786700	7202100	9812200	7.93367e+06	1.13005	0.528817
E9Q7G0	Nuclear mitotic apparatus protein 1	Numa1	235.63	2094	E9Q7G0	1758	NUMA1_MOUSE Nuclear mitotic apparatus protein 1 OS=Mus musculus OX=10090 GN=Numa1 PE=1 SV=1	E9Q7G0	1758	1758	T	QRLPPKVESLESLYFTPTPARGQAPLETSLD	91.589	71.592	VESLESLYFT(0.852)PT(0.148)PAR	VES(-54.98)LES(-40.18)LY(-38.89)FT(7.59)PT(-7.59)PAR	10	2	-2.8192	10274000	6552600	6368400	7.73167e+06	3221500	2891800		3056650	2.52946	0.0657362
F6ZDS4	Nucleoprotein TPR	Tpr	273.99	2431	F6ZDS4	2141	TPR_MOUSE Nucleoprotein TPR OS=Mus musculus OX=10090 GN=Tpr PE=1 SV=1	F6ZDS4	2141	2141	S	QPTSASERQTPQAPQSPRRPPHPLPPRLTIH	105.66	93.649	QTPQAPQS(1)PR	QT(-61.97)PQAPQS(61.97)PR	8	2	-0.028381	177210000	239660000	183380000	2.00083e+08	199950000	196600000	199450000	1.98667e+08	1.00713	0.946653
F6ZDS4	Nucleoprotein TPR	Tpr	273.99	2431	F6ZDS4	2205	TPR_MOUSE Nucleoprotein TPR OS=Mus musculus OX=10090 GN=Tpr PE=1 SV=1	F6ZDS4	2205	2205	T	MQQHFFDDEDRTVPSTPTLVVPHRTDGFAEA	103.14	93.478	TVPS(0.031)T(0.969)PTLVVPHR	T(-38.44)VPS(-14.97)T(14.97)PT(-40.31)LVVPHR	5	3	0.2092	13885000	42094000	33502000	29827000	46328000	45463000	38849000	4.35467e+07	0.684943	0.188948
F6ZDS4	Nucleoprotein TPR	Tpr	273.99	2431	F6ZDS4	453	TPR_MOUSE Nucleoprotein TPR OS=Mus musculus OX=10090 GN=Tpr PE=1 SV=1	F6ZDS4	453	453	S	KRKGAILSEEELAAMSPTAAAVAKIVKPGMK	46.145	46.145	GAILS(0.001)EEELAAMS(0.735)PT(0.264)AAAVAK	GAILS(-27.21)EEELAAMS(4.45)PT(-4.45)AAAVAK	13	2	0.45257		9833700	11014000	10423850	9846500	13054000	10828000	1.12428e+07	0.927155	0.573853
F6ZDS4	Nucleoprotein TPR	Tpr	273.99	2431	F6ZDS4	2184	TPR_MOUSE Nucleoprotein TPR OS=Mus musculus OX=10090 GN=Tpr PE=1 SV=1	F6ZDS4	2184	2184	T	IQMTRRQSVGRGLQLTPGIGGMQQHFFDDED	89.979	81.974	GLQLT(1)PGIGGMQQHFFDDEDR	GLQLT(81.97)PGIGGMQQHFFDDEDR	5	3	0.21292	15434000	44918000	45637000	3.53297e+07	50916000		61768000	56342000	0.627057	0.216602
F6ZDS4	Nucleoprotein TPR	Tpr	273.99	2431	F6ZDS4	2223	TPR_MOUSE Nucleoprotein TPR OS=Mus musculus OX=10090 GN=Tpr PE=1 SV=1	F6ZDS4	2223	2223	S	LVVPHRTDGFAEAIHSPQVAGVPRFRFGPPE	230.54	139.95	TDGFAEAIHS(1)PQVAGVPR	T(-107.25)DGFAEAIHS(107.25)PQVAGVPR	10	2	0.22013	35416000	82759000	76680000	6.49517e+07	78687000	126670000	112720000	1.06026e+08	0.612603	0.116892
F7BJB9	MORC family CW-type zinc finger protein 3	Morc3	106.52	942	F7BJB9	563	MORC3_MOUSE MORC family CW-type zinc finger protein 3 OS=Mus musculus OX=10090 GN=Morc3 PE=1 SV=1	F7BJB9	563	563	S	LGVHSSILNAKTRRLSNPPVENSSYKNDDDE	78.95	70.783	RLS(1)NPPVENSSYK	RLS(59.67)NPPVENS(-60.17)S(-59.67)Y(-67.7)K	3	3	0.37127	16360000	31601000	30045000	26002000	60484000	43891000	37289000	4.72213e+07	0.550641	0.0655399
F7BJB9	MORC family CW-type zinc finger protein 3	Morc3	106.52	942	F7BJB9	505	MORC3_MOUSE MORC family CW-type zinc finger protein 3 OS=Mus musculus OX=10090 GN=Morc3 PE=1 SV=1	F7BJB9	505	505	S	NPELLYQTSVSSQSFSPVKESVPRPHLSEVT	84.561	84.561	ILPQINPELLYQTSVS(0.002)S(0.027)QS(0.021)FS(0.951)PVK	ILPQINPELLY(-51.19)QT(-45.84)S(-40.72)VS(-26.21)S(-15.54)QS(-16.65)FS(15.54)PVK	21	3	-0.10572	18081000		24779000	21430000		29023000	31617000	30320000	0.706794	0.131714
F8VQB6	Unconventional myosin-X	Myo10	237.32	2062	F8VQB6	1162	MYO10_MOUSE Unconventional myosin-X OS=Mus musculus OX=10090 GN=Myo10 PE=1 SV=1	F8VQB6	1162	1162	T	SSFEDSEEDFDSRFDTDDELSYRRDSVYSCV	67.997	67.997	FDT(1)DDELSYR	FDT(45.94)DDELS(-45.94)Y(-58.34)R	3	2	-0.14837	2135100	3186200	2955800	2.75903e+06	2750900		3146500	2948700	0.935678	0.693848
G3X9J0	Signal-induced proliferation-associated 1-like protein 3	Sipa1l3	195.06	1776	G3X9J0	1358	SI1L3_MOUSE Signal-induced proliferation-associated 1-like protein 3 OS=Mus musculus OX=10090 GN=Sipa1l3 PE=1 SV=1	G3X9J0	1358	1358	S	ESAGRPHPVDRRREVSPAPVVAGQNKGYRPK	60.08	59.41	EVS(1)PAPVVAGQNK	EVS(59.41)PAPVVAGQNK	3	2	0.7338		11264000	5728800	8496400	8086600		8060400	8073500	1.05238	0.892578
G3X9J0	Signal-induced proliferation-associated 1-like protein 3	Sipa1l3	195.06	1776	G3X9J0	1538	SI1L3_MOUSE Signal-induced proliferation-associated 1-like protein 3 OS=Mus musculus OX=10090 GN=Sipa1l3 PE=1 SV=1	G3X9J0	1538	1538	S	RDTGQSPQKSLQRTLSDESLCSGRREPSFAS	160.84	160.84	TLS(1)DESLCSGR	T(-34.75)LS(34.75)DES(-80.97)LCS(-130.93)GR	3	2	-0.20084	15654000	18482000	18483000	1.75397e+07	11628000	10795000	17742000	1.33883e+07	1.31007	0.156648
G3X9K3	Brefeldin A-inhibited guanine nucleotide-exchange protein 1	Arfgef1	208.5	1846	G3X9K3	1076	BIG1_MOUSE Brefeldin A-inhibited guanine nucleotide-exchange protein 1 OS=Mus musculus OX=10090 GN=Arfgef1 PE=1 SV=1	G3X9K3	1076	1076	S	VKPRYISGTVRGREGSLTGTKDQAPDEFVGL	94.023	94.023	GREGS(0.996)LT(0.004)GTK	GREGS(23.46)LT(-23.46)GT(-63.03)K	5	2	0.58767	13379000	21960000	18849000	1.80627e+07		19636000	18278000	18957000	0.952823	0.802646
G5E870	E3 ubiquitin-protein ligase TRIP12	Trip12	224.13	2025	G5E870	430	TRIPC_MOUSE E3 ubiquitin-protein ligase TRIP12 OS=Mus musculus OX=10090 GN=Trip12 PE=1 SV=1	G5E870	430	430	S	RGLPPHLFGPLGPRMSQLFHRTIGSGASSKA	54.982	46.462	MS(1)QLFHR	MS(46.46)QLFHR	2	2	-0.8174	3727300	9014600		6370950		3374900	3063300	3219100	1.97911	0.356101
G5E870	E3 ubiquitin-protein ligase TRIP12	Trip12	224.13	2025	G5E870	312	TRIPC_MOUSE E3 ubiquitin-protein ligase TRIP12 OS=Mus musculus OX=10090 GN=Trip12 PE=1 SV=1	G5E870	312	312	S	AKLASLRKSTKKRSESPPAELPSLRRSTRQK	157.2	65.149	KRS(1)ES(1)PPAELPSLR	KRS(64.33)ES(64.33)PPAELPS(-64.33)LR	5	3	-0.35359	37259000	50269000	39900000	42476000	26927000	45558000	36310000	36265000	1.17127	0.405438
G5E870	E3 ubiquitin-protein ligase TRIP12	Trip12	224.13	2025	G5E870	1024	TRIPC_MOUSE E3 ubiquitin-protein ligase TRIP12 OS=Mus musculus OX=10090 GN=Trip12 PE=1 SV=1	G5E870	1024	1024	S	GSPSLQHSRDDSLDLSPQGRLSDVLKRKRLP	124.51	116.63	DDSLDLS(1)PQGR	DDS(-85.42)LDLS(85.42)PQGR	7	2	-0.50182	7885700	12055000		9970350	5286700	5839300	6829400	5.98513e+06	1.66585	0.0957408
G5E870	E3 ubiquitin-protein ligase TRIP12	Trip12	224.13	2025	G5E870	975	TRIPC_MOUSE E3 ubiquitin-protein ligase TRIP12 OS=Mus musculus OX=10090 GN=Trip12 PE=1 SV=1	G5E870	975	975	S	MHQVKHLAESESLLTSPPKACTNGSGSLGST	110.35	78.326	HLAESESLLT(0.05)S(0.95)PPK	HLAES(-59.04)ES(-49.39)LLT(-12.81)S(12.81)PPK	11	3	-0.65386		4596300	2523100	3559700	6026300	5733500	3877100	5212300	0.682942	0.25031
G5E870	E3 ubiquitin-protein ligase TRIP12	Trip12	224.13	2025	G5E870	77	TRIPC_MOUSE E3 ubiquitin-protein ligase TRIP12 OS=Mus musculus OX=10090 GN=Trip12 PE=1 SV=1	G5E870	77	77	S	QVPKKDNSRGVKRSASPDYNRTNSPSSAKKP	112.3	112.3	SAS(1)PDYNR	S(-57.52)AS(57.52)PDY(-82.22)NR	3	2	0.58289	42561000	62485000	45861000	5.03023e+07	48549000	46036000	48030000	4.75383e+07	1.05814	0.679412
O08539	Myc box-dependent-interacting protein 1	Bin1	64.469	588	O08539	324	BIN1_MOUSE Myc box-dependent-interacting protein 1 OS=Mus musculus OX=10090 GN=Bin1 PE=1 SV=1	O08539	324	324	S	PEIRVNHEPEPASGASPGATIPKSPSQLRKG	82.975	82.975	VNHEPEPASGAS(0.98)PGAT(0.02)IPK	VNHEPEPAS(-35.89)GAS(16.97)PGAT(-16.97)IPK	12	3	1.9149	16217000	24937000	20547000	20567000	18250000	17296000	19418000	1.83213e+07	1.12257	0.434989
O08547	Vesicle-trafficking protein SEC22b	Sec22b	24.74	215	O08547	137	SC22B_MOUSE Vesicle-trafficking protein SEC22b OS=Mus musculus OX=10090 GN=Sec22b PE=1 SV=3	O08547	137	137	S	TKKLYIDSRARRNLGSINTELQDVQRIMVAN	102.08	102.08	NLGS(1)INTELQDVQR	NLGS(52.74)INT(-52.74)ELQDVQR	4	2	-3.0896	2121700	8451900	7199800	5.92447e+06	5737200	6804800	7028700	6.52357e+06	0.908164	0.776864
O08550	Histone-lysine N-methyltransferase 2B	Kmt2b	294.82	2713	O08550	866	KMT2B_MOUSE Histone-lysine N-methyltransferase 2B OS=Mus musculus OX=10090 GN=Kmt2b PE=1 SV=3	O08550	866	866	S	DESMEAKRDRASGPESPLQGPRIKHVCRHAA	68.751	68.751	ASGPES(1)PLQGPR	AS(-46.39)GPES(46.39)PLQGPR	6	2	-0.59164	11037000	17816000	12143000	1.36653e+07	9389500	11777000	10891000	1.06858e+07	1.27883	0.249303
O08553	Dihydropyrimidinase-related protein 2	Dpysl2	62.277	572	O08553	521	DPYL2_MOUSE Dihydropyrimidinase-related protein 2 OS=Mus musculus OX=10090 GN=Dpysl2 PE=1 SV=2	O08553	521	521	T	VSVTPKTVTPASSAKTSPAKQQAPPVRNLHQ	72.927	70.802	TVTPAS(0.025)S(0.255)AKT(0.769)S(0.951)PAK	T(-52.13)VT(-38.52)PAS(-16.84)S(-5.43)AKT(5.43)S(12.71)PAK	10	2	0.59766	33831000	20391000	15637000	2.32863e+07	26779000		55552000	41165500	0.565676	0.25757
O08553	Dihydropyrimidinase-related protein 2	Dpysl2	62.277	572	O08553	518	DPYL2_MOUSE Dihydropyrimidinase-related protein 2 OS=Mus musculus OX=10090 GN=Dpysl2 PE=1 SV=2	O08553	518	518	S	VCEVSVTPKTVTPASSAKTSPAKQQAPPVRN	72.927	69.133	TVT(0.005)PAS(0.098)S(0.848)AKT(0.226)S(0.823)PAK	T(-45.66)VT(-23.13)PAS(-9.62)S(9.62)AKT(-6.54)S(6.54)PAK	7	2	0.057111	33831000	42462000		38146500	47737000	59745000	55552000	5.43447e+07	0.701936	0.0619868
O08553	Dihydropyrimidinase-related protein 2	Dpysl2	62.277	572	O08553	514	DPYL2_MOUSE Dihydropyrimidinase-related protein 2 OS=Mus musculus OX=10090 GN=Dpysl2 PE=1 SV=2	O08553	514	514	T	YDGPVCEVSVTPKTVTPASSAKTSPAKQQAP	84.605	80.245	TVT(1)PASSAK	T(-42.69)VT(36.35)PAS(-36.35)S(-42.25)AK	3	2	0.38904	173720000	182310000	169720000	175250000	137890000	177250000	171450000	1.62197e+08	1.08048	0.366091
O08553	Dihydropyrimidinase-related protein 2	Dpysl2	62.277	572	O08553	509	DPYL2_MOUSE Dihydropyrimidinase-related protein 2 OS=Mus musculus OX=10090 GN=Dpysl2 PE=1 SV=2	O08553	509	509	T	VPRGLYDGPVCEVSVTPKTVTPASSAKTSPA	168.99	158.48	GLYDGPVCEVS(0.002)VT(0.998)PK	GLY(-146.28)DGPVCEVS(-26.45)VT(26.45)PK	13	2	-1.8337	45736000	39369000	39679000	4.15947e+07	25697000	36684000	31890000	3.14237e+07	1.32367	0.0552627
O08582	GTP-binding protein 1	Gtpbp1	72.3	668	O08582	25	GTPB1_MOUSE GTP-binding protein 1 OS=Mus musculus OX=10090 GN=Gtpbp1 PE=1 SV=2	O08582	25	25	S	VDSPVPASMFAPEPSSPGAARAAAAAARLHG	78.418	78.418	S(0.43)RS(0.43)PVDS(0.139)PVPASMFAPEPS(0.281)S(0.719)PGAAR	S(0)RS(0)PVDS(-4.91)PVPAS(-38.91)MFAPEPS(-4.09)S(4.09)PGAAR	20	3	-0.66704		125010000	114700000	119855000	101720000	131210000		116465000	1.02911	0.848314
O08648	Mitogen-activated protein kinase kinase kinase 4	Map3k4	179.83	1597	O08648	492	M3K4_MOUSE Mitogen-activated protein kinase kinase kinase 4 OS=Mus musculus OX=10090 GN=Map3k4 PE=1 SV=2	O08648	492	492	S	SRSQGCVSRKLERLESEEDSIGWGTADCGPE	46.862	46.862	LES(0.972)EEDS(0.028)IGWGTADCGPEASR	LES(15.45)EEDS(-15.45)IGWGT(-34.41)ADCGPEAS(-46.82)R	3	2	-2.1209	5783400	6901900		6342650	7074100		9692600	8383350	0.756577	0.288148
O08648	Mitogen-activated protein kinase kinase kinase 4	Map3k4	179.83	1597	O08648	1126	M3K4_MOUSE Mitogen-activated protein kinase kinase kinase 4 OS=Mus musculus OX=10090 GN=Map3k4 PE=1 SV=2	O08648	1126	1126	S	ALMNECIGHVIGKPHSPVTAIHRNSPRPVKV	116.13	116.13	PHS(1)PVTAIHR	PHS(57.31)PVT(-57.31)AIHR	3	3	0.12579	14594000	16688000	12281000	14521000	15168000	12369000	15900000	14479000	1.0029	0.981101
O08715	A-kinase anchor protein 1, mitochondrial	Akap1	92.194	857	O08715	55	AKAP1_MOUSE A-kinase anchor protein 1, mitochondrial OS=Mus musculus OX=10090 GN=Akap1 PE=1 SV=4	O08715	55	55	S	VETLKVGPAIKDRRLSEEACPGVLSVAPTVT	123.72	123.72	RLS(1)EEACPGVLSVAPTVTQPPGR	RLS(72.87)EEACPGVLS(-72.87)VAPT(-114.27)VT(-118.55)QPPGR	3	3	-0.21884	32951000	43082000	48003000	4.13453e+07	33725000	37678000	36153000	35852000	1.15322	0.296381
O08715	A-kinase anchor protein 1, mitochondrial	Akap1	92.194	857	O08715	395	AKAP1_MOUSE A-kinase anchor protein 1, mitochondrial OS=Mus musculus OX=10090 GN=Akap1 PE=1 SV=4	O08715	395	395	S	SAEALPPKTYVSCLSSPLSGPTKDQKPKNSA	65.022	65.022	TYVSCLS(0.27)S(0.667)PLS(0.056)GPT(0.007)K	T(-56.94)Y(-57.16)VS(-36.88)CLS(-3.93)S(3.93)PLS(-10.77)GPT(-19.8)K	8	2	-0.48551	3730700	5665300	5584000	4.99333e+06	814930	5814900	2644200	3.09134e+06	1.61526	0.298024
O08715	A-kinase anchor protein 1, mitochondrial	Akap1	92.194	857	O08715	101	AKAP1_MOUSE A-kinase anchor protein 1, mitochondrial OS=Mus musculus OX=10090 GN=Akap1 PE=1 SV=4	O08715	101	101	S	TEPLALPRTRQVRRRSESSGNLPSVADTRSQ	116.35	116.35	RRS(0.986)ES(0.013)SGNLPSVADTR	RRS(18.66)ES(-18.66)S(-38.68)GNLPS(-97.19)VADT(-110.88)R	3	3	-0.35593	38342000	63539000	50782000	5.08877e+07	53869000	66203000	66797000	6.22897e+07	0.816952	0.246493
O08715	A-kinase anchor protein 1, mitochondrial	Akap1	92.194	857	O08715	103	AKAP1_MOUSE A-kinase anchor protein 1, mitochondrial OS=Mus musculus OX=10090 GN=Akap1 PE=1 SV=4	O08715	103	103	S	PLALPRTRQVRRRSESSGNLPSVADTRSQPG	93.371	93.371	S(0.01)ES(0.944)S(0.047)GNLPSVADTR	S(-19.94)ES(13.05)S(-13.05)GNLPS(-75.74)VADT(-86.6)R	3	2	-0.026987	8393600	13612000	10576000	1.08605e+07	664840	9588100		5126470	2.11852	0.23379
O08750	Nuclear factor interleukin-3-regulated protein	Nfil3	50.943	462	O08750	210	NFIL3_MOUSE Nuclear factor interleukin-3-regulated protein OS=Mus musculus OX=10090 GN=Nfil3 PE=1 SV=1	O08750	210	210	S	SVEHTQESPAQGGCRSPENKFPVIKQEPVEL	44.511	44.511	S(1)PENKFPVIK	S(44.51)PENKFPVIK	1	2	-1.9433	1706700		2339700	2023200	2671400	1552100		2111750	0.958068	0.903072
O08750	Nuclear factor interleukin-3-regulated protein	Nfil3	50.943	462	O08750	301	NFIL3_MOUSE Nuclear factor interleukin-3-regulated protein OS=Mus musculus OX=10090 GN=Nfil3 PE=1 SV=1	O08750	301	301	S	SDGEDEQQVPKGPIHSPVELQRVHATVVKVP	51.009	51.009	GPIHS(1)PVELQR	GPIHS(51.01)PVELQR	5	3	-0.19979	4777400	5730900	4669500	5.05927e+06	4941900	5625700	3922100	4829900	1.04749	0.721236
O08784	Treacle protein	Tcof1	135	1320	O08784	1216	TCOF_MOUSE Treacle protein OS=Mus musculus OX=10090 GN=Tcof1 PE=1 SV=1	O08784	1216	1216	S	NKKKKEQPVPRASAVSPEKAPMTSKAKSKLD	205.15	198.85	ASAVS(1)PEKAPMTSK	AS(-90.66)AVS(90.66)PEKAPMT(-99.18)S(-107.45)K	5	3	-0.14214	31383000	44262000	40921000	3.88553e+07	40162000	42206000	40893000	41087000	0.945684	0.598221
O08784	Treacle protein	Tcof1	135	1320	O08784	593	TCOF_MOUSE Treacle protein OS=Mus musculus OX=10090 GN=Tcof1 PE=1 SV=1	O08784	593	593	S	SHCKAGAVTSSASLSSPALAKGTQRSDVDSS	218.05	218.05	AGAVTSSASLS(0.008)S(0.992)PALAK	AGAVT(-153.75)S(-112.99)S(-93.14)AS(-45.09)LS(-20.77)S(20.77)PALAK	12	2	-0.11568	102560000	183810000	138030000	1.41467e+08	99517000	120510000	104450000	108159000	1.30795	0.24327
O08784	Treacle protein	Tcof1	135	1320	O08784	843	TCOF_MOUSE Treacle protein OS=Mus musculus OX=10090 GN=Tcof1 PE=1 SV=1	O08784	843	843	S	ESDSDTEMPSAQAIKSPPVSVNRNSSPAVPA	116.52	116.52	S(1)PPVSVNR	S(86.75)PPVS(-86.75)VNR	1	2	-0.091952	48735000	88781000	61963000	66493000	67025000	58649000	47941000	5.78717e+07	1.14897	0.543789
O08784	Treacle protein	Tcof1	135	1320	O08784	154	TCOF_MOUSE Treacle protein OS=Mus musculus OX=10090 GN=Tcof1 PE=1 SV=1	O08784	154	154	S	HPGSGKTVVHLLSGKSPKKSAEPLANTVLAS	185.3	141.1	TVVHLLSGKS(1)PK	T(-121.41)VVHLLS(-41.3)GKS(41.3)PK	10	2	0.29282	224520000	336620000	225000000	2.62047e+08	153780000	156770000	173660000	1.61403e+08	1.62355	0.0562301
O08784	Treacle protein	Tcof1	135	1320	O08784	1303	TCOF_MOUSE Treacle protein OS=Mus musculus OX=10090 GN=Tcof1 PE=1 SV=1	O08784	1303	1303	S	KEKKKGKKSLAKDSASPIQKKKKKKKKSAEP	146.48	146.48	DSAS(1)PIQK	DS(-75.55)AS(75.55)PIQK	4	2	-0.17109	361280000	439750000	425630000	4.08887e+08	301920000	407810000	389370000	3.66367e+08	1.11606	0.354274
O08784	Treacle protein	Tcof1	135	1320	O08784	909	TCOF_MOUSE Treacle protein OS=Mus musculus OX=10090 GN=Tcof1 PE=1 SV=1	O08784	909	909	T	PATQPSTYALRTSVTTPAALSRAASQPSKSE	57.267	57.267	TSVT(0.054)T(0.91)PAALS(0.036)R	T(-46.82)S(-46.82)VT(-12.3)T(12.3)PAALS(-13.97)R	5	2	-0.25881	7071700	10688000	6367600	8.04243e+06		5710300	5396900	5553600	1.44815	0.246204
O08784	Treacle protein	Tcof1	135	1320	O08784	1066	TCOF_MOUSE Treacle protein OS=Mus musculus OX=10090 GN=Tcof1 PE=1 SV=1	O08784	1066	1066	T	MTPGLTVANSQASKATPRPDSNSLASSAPAT	55.631	55.631	AT(0.931)PRPDS(0.045)NS(0.023)LASSAPATK	AT(13.12)PRPDS(-13.12)NS(-16.07)LAS(-35.49)S(-39.03)APAT(-50.44)K	2	3	0.40683	5139900	9038500	9508000	7.89547e+06	6310600	6161600		6236100	1.26609	0.421869
O08784	Treacle protein	Tcof1	135	1320	O08784	1114	TCOF_MOUSE Treacle protein OS=Mus musculus OX=10090 GN=Tcof1 PE=1 SV=1	O08784	1114	1114	T	TALPKTGRKEASSGSTPQKPKKLKKSTSSSP	197.94	85.513	KEASS(0.002)GS(0.008)T(0.99)PQKPK	KEAS(-34.55)S(-27.92)GS(-20.98)T(20.98)PQKPK	8	3	-0.03078	725110000	994920000	782430000	8.34153e+08	656900000	605430000	589020000	6.17117e+08	1.3517	0.0622337
O08784	Treacle protein	Tcof1	135	1320	O08784	803	TCOF_MOUSE Treacle protein OS=Mus musculus OX=10090 GN=Tcof1 PE=1 SV=1	O08784	803	803	T	SAPAKESPKKGAHPGTPGKTGSSATQAQPGK	110.93	55.899	KGAHPGT(1)PGK	KGAHPGT(55.9)PGK	7	3	0.17396	11050000	25989000	12077000	16372000	9495600	21313000	23002000	1.79369e+07	0.912757	0.819512
O08784	Treacle protein	Tcof1	135	1320	O08784	1191	TCOF_MOUSE Treacle protein OS=Mus musculus OX=10090 GN=Tcof1 PE=1 SV=1	O08784	1191	1191	S	EAIKESGKKSQKRKLSGDLEAGAPKNKKKKE	188.16	51.76	RKLS(1)GDLEAGAPK	RKLS(51.76)GDLEAGAPK	4	3	0.079553	261590000	403030000	280150000	3.14923e+08	260040000	259060000	240430000	2.53177e+08	1.24389	0.240489
O08784	Treacle protein	Tcof1	135	1320	O08784	794	TCOF_MOUSE Treacle protein OS=Mus musculus OX=10090 GN=Tcof1 PE=1 SV=1	O08784	794	794	S	GKTSQVRAASAPAKESPKKGAHPGTPGKTGS	174.24	150.01	AASAPAKES(1)PKK	AAS(-86.95)APAKES(86.95)PKK	9	2	0.051798	1866500000	2629300000	2182300000	2.22603e+09	1453700000	1836100000	1912700000	1.73417e+09	1.28363	0.134697
O08784	Treacle protein	Tcof1	135	1320	O08784	248	TCOF_MOUSE Treacle protein OS=Mus musculus OX=10090 GN=Tcof1 PE=1 SV=1	O08784	248	248	T	ARTAPGPTKLGNVAPTPAKPARAAAAAAAAA	69.331	61.265	LGNVAPT(1)PAKPAR	LGNVAPT(61.26)PAKPAR	7	3	-0.092952	5757700	6285900	7629800	6557800	3561000	4045400	6090700	4565700	1.43632	0.105239
O08784	Treacle protein	Tcof1	135	1320	O08784	1126	TCOF_MOUSE Treacle protein OS=Mus musculus OX=10090 GN=Tcof1 PE=1 SV=1	O08784	1126	1126	S	SGSTPQKPKKLKKSTSSSPAPTQTLPNSITQ	146.6	112.56	S(0.029)T(0.029)S(0.696)S(0.109)S(0.136)PAPTQTLPNSITQR	S(-13.8)T(-13.8)S(7.09)S(-8.04)S(-7.09)PAPT(-38.64)QT(-56.85)LPNS(-101.16)IT(-106.85)QR	3	3	0.17139		100150000	25237000	62693500	55532000		38708000	47120000	1.33051	0.724267
O08784	Treacle protein	Tcof1	135	1320	O08784	214	TCOF_MOUSE Treacle protein OS=Mus musculus OX=10090 GN=Tcof1 PE=1 SV=1	O08784	214	214	S	EDSSISSDETDVEVKSPAKPAQAKASAAPAK	80.245	63.091	S(1)PAKPAQAK	S(63.09)PAKPAQAK	1	2	0.1234	64813000	104700000	72180000	8.05643e+07	91304000	69927000	43354000	68195000	1.18138	0.540493
O08784	Treacle protein	Tcof1	135	1320	O08784	169	TCOF_MOUSE Treacle protein OS=Mus musculus OX=10090 GN=Tcof1 PE=1 SV=1	O08784	169	169	S	SPKKSAEPLANTVLASETEEEGNAQALGPTA	153.83	89.434	KSAEPLANTVLAS(1)ET(1)EEEGNAQALGPTAK	KS(-56.12)AEPLANT(-37.18)VLAS(37.18)ET(37.18)EEEGNAQALGPT(-63.18)AK	13	3	0.42094	47085000	144660000	40001000	7.72487e+07	33511000	209950000	50865000	9.81087e+07	0.787379	0.766119
O08784	Treacle protein	Tcof1	135	1320	O08784	1110	TCOF_MOUSE Treacle protein OS=Mus musculus OX=10090 GN=Tcof1 PE=1 SV=1	O08784	1110	1110	S	HAADTALPKTGRKEASSGSTPQKPKKLKKST	67.646	67.646	EAS(0.839)S(0.176)GS(0.186)T(0.798)PQKPK	EAS(7.16)S(-7.16)GS(-6.38)T(6.38)PQKPK	3	2	-0.77756	6149100		11264000	8706550	7544300	6280600		6912450	1.25955	0.56612
O08784	Treacle protein	Tcof1	135	1320	O08784	171	TCOF_MOUSE Treacle protein OS=Mus musculus OX=10090 GN=Tcof1 PE=1 SV=1	O08784	171	171	T	KKSAEPLANTVLASETEEEGNAQALGPTAKS	171.19	89.434	KSAEPLANTVLAS(1)ET(1)EEEGNAQALGPTAK	KS(-56.12)AEPLANT(-37.18)VLAS(37.18)ET(37.18)EEEGNAQALGPT(-63.18)AK	15	3	0.42094	47085000	144660000	165900000	119215000	148050000	50848000	50865000	8.32543e+07	1.43194	0.502613
O08992	Syntenin-1	Sdcbp	32.379	299	O08992	6	SDCB1_MOUSE Syntenin-1 OS=Mus musculus OX=10090 GN=Sdcbp PE=1 SV=1	O08992	6	6	S	__________MSLYPSLEDLKVDKVIQAQTA	82.349	69.331	SLYPS(0.999)LEDLKVDK	S(-45.28)LY(-33.04)PS(33.04)LEDLKVDK	5	2	-0.11906	13889000	13834000	19626000	15783000	15869000	21728000	17982000	1.85263e+07	0.851922	0.346632
O09000	Nuclear receptor coactivator 3	Ncoa3	151.57	1398	O09000	633	NCOA3_MOUSE Nuclear receptor coactivator 3 OS=Mus musculus OX=10090 GN=Ncoa3 PE=1 SV=2	O09000	633	633	S	LTCSSDDRGHSSLTNSPLDPNCKDSSVSVTS	51.092	51.092	GHS(0.006)S(0.023)LT(0.204)NS(0.767)PLDPNCK	GHS(-21.01)S(-15.22)LT(-5.75)NS(5.75)PLDPNCK	8	2	-0.93586		8568100	6297400	7432750		3963400	5014500	4488950	1.65579	0.142896
O09000	Nuclear receptor coactivator 3	Ncoa3	151.57	1398	O09000	847	NCOA3_MOUSE Nuclear receptor coactivator 3 OS=Mus musculus OX=10090 GN=Ncoa3 PE=1 SV=2	O09000	847	847	S	PQPVQSVRPPYNRAVSLDSPVSVGSGPPVKN	158.5	141.83	AVS(1)LDSPVSVGSGPPVK	AVS(71.37)LDS(-71.37)PVS(-104.14)VGS(-120.26)GPPVK	3	2	-0.46658	15646000	35077000	38343000	2.96887e+07	29758000	46718000	41816000	3.94307e+07	0.752933	0.325198
O09000	Nuclear receptor coactivator 3	Ncoa3	151.57	1398	O09000	925	NCOA3_MOUSE Nuclear receptor coactivator 3 OS=Mus musculus OX=10090 GN=Ncoa3 PE=1 SV=2	O09000	925	925	S	GLANSRASRMEPLASSPLGRTGADYSATLPR	99.991	80.746	MEPLAS(0.054)S(0.946)PLGR	MEPLAS(-12.47)S(12.47)PLGR	7	2	-0.012449	3911300	5821200	4357100	4.69653e+06	3893900	4660300	3144000	3899400	1.20443	0.332776
O09000	Nuclear receptor coactivator 3	Ncoa3	151.57	1398	O09000	215	NCOA3_MOUSE Nuclear receptor coactivator 3 OS=Mus musculus OX=10090 GN=Ncoa3 PE=1 SV=2	O09000	215	215	S	RMLMKTHDILEDVNASPETRQRYETMQCFAL	115.42	115.42	THDILEDVNAS(0.99)PET(0.01)R	T(-106.58)HDILEDVNAS(19.92)PET(-19.92)R	11	2	-0.56586	6557000	8140100	9733000	8.14337e+06		5361200	5951000	5656100	1.43975	0.130733
O09039	SH2B adapter protein 3	Sh2b3	60.486	548	O09039	129	SH2B3_MOUSE SH2B adapter protein 3 OS=Mus musculus OX=10090 GN=Sh2b3 PE=1 SV=2	O09039	129	129	S	LQHLRRGLRQLFRRRSAGELPGATSDTNDID	60.95	60.95	S(1)AGELPGATSDTNDIDTTAASR	S(37.74)AGELPGAT(-37.74)S(-41.84)DT(-45.65)NDIDT(-57.17)T(-58.74)AAS(-60.53)R	1	2	0.76522	6818700	10224000	11015000	9.35257e+06	6936700	6396300		6666500	1.40292	0.206951
O09039	SH2B adapter protein 3	Sh2b3	60.486	548	O09039	102	SH2B3_MOUSE SH2B adapter protein 3 OS=Mus musculus OX=10090 GN=Sh2b3 PE=1 SV=2	O09039	102	102	S	YRATAPPRPALPKARSSEDLGPRPACALQHL	74.987	57.434	ARS(0.985)S(0.015)EDLGPR	ARS(18.04)S(-18.04)EDLGPR	3	2	0.93301	10487000	16599000	13685000	1.35903e+07		9585000	7795800	8690400	1.56383	0.131013
O09044	Synaptosomal-associated protein 23	Snap23	23.261	210	O09044	110	SNP23_MOUSE Synaptosomal-associated protein 23 OS=Mus musculus OX=10090 GN=Snap23 PE=1 SV=1	O09044	110	110	S	SGKNYKATWGDGGDNSPSNVVSKQPSRITNG	154.42	130.19	ATWGDGGDNS(0.999)PS(0.001)NVVSK	AT(-94.32)WGDGGDNS(30.23)PS(-30.23)NVVS(-55.63)K	10	2	0.090044	197890000	322830000	236820000	2.52513e+08	216340000	260370000	262750000	2.46487e+08	1.02445	0.887184
O09106	Histone deacetylase 1	Hdac1	55.074	482	O09106	409	HDAC1_MOUSE Histone deacetylase 1 OS=Mus musculus OX=10090 GN=Hdac1 PE=1 SV=1	O09106	409	409	S	GDEDEEDPDKRISICSSDKRIACEEEFSDSD	78.324	78.324	ISICS(0.838)S(0.162)DKR	IS(-54.86)ICS(7.15)S(-7.15)DKR	5	2	-0.48876	3651000	27448000	4686000	1.19283e+07	3558100	3754600	24081000	1.04646e+07	1.13988	0.894142
O09106	Histone deacetylase 1	Hdac1	55.074	482	O09106	423	HDAC1_MOUSE Histone deacetylase 1 OS=Mus musculus OX=10090 GN=Hdac1 PE=1 SV=1	O09106	423	423	S	CSSDKRIACEEEFSDSDEEGEGGRKNSSNFK	105.51	67.76	IACEEEFS(0.067)DS(0.933)DEEGEGGRK	IACEEEFS(-11.47)DS(11.47)DEEGEGGRK	10	3	-0.53727	6677200	15160000		10918600		7128400	17873000	12500700	0.873439	0.8387
[truncated: 4,671 more rows]

## Sheet: Ctrl_vs_LPS NO difference
Protein	Protein Name	Gene Name	Mol weight [kDa]	Sequence length	Proteins	Positions within proteins	Fasta headers	Leading proteins	Positions within Leading proteins	Position	Amino acid	Sequence window	Score	Score for localization	Phospho (STY) Probabilities	Phospho (STY) Score diffs	Position in peptide	Charge	Mass error [ppm]	Intensity Control-1	Intensity Control-2	Intensity Control-3	Intensity LPS-1	Intensity LPS-2	Intensity LPS-3
[truncated: 629 more rows]
