# Supplementary material for: EGFR tyrosine kinase activity and Rab GTPases coordinate EGFR trafficking to regulate macrophage activation in sepsis
Source: Cell Death Dis. 2022 Nov 7;13(11):934. doi: 10.1038/s41419-022-05370-y (PMC9640671; doi:10.1038/s41419-022-05370-y)
Supplement: Supplementary file 12 — Supplementary Table 4 [file 41419_2022_5370_MOESM12_ESM.xlsx]

## Sheet: LPS_vs_PD-LPS signi-difference
Protein	Protein Name	Gene Name	Mol weight [kDa]	Sequence length	Proteins	Positions within proteins	Fasta headers	Leading proteins	Positions within Leading proteins	Position	Amino acid	Sequence window	Score	Score for localization	Phospho (STY) Probabilities	Phospho (STY) Score diffs	Position in peptide	Charge	Mass error [ppm]	Intensity LPS-1	Intensity LPS-2	Intensity LPS-3	average LPS	Intensity PD-LPS-1	Intensity PD-LPS-2	Intensity PD-LPS-3	average PD-LPS	LPS/PD-LPS	t test p value
Q8R0S1	Cyclic AMP-dependent transcription factor ATF-7	Atf7	44.607	413	Q8R0S1	53	ATF7_MOUSE Cyclic AMP-dependent transcription factor ATF-7 OS=Mus musculus OX=10090 GN=Atf7 PE=2 SV=1	Q8R0S1	53	53	T	GPARTDSVIIADQTPTPTRFLKNCEEVGLFN	135.38	132.14	TDSVIIADQT(0.992)PT(0.888)PT(0.12)R	T(-88.77)DS(-76.61)VIIADQT(20.32)PT(8.95)PT(-8.95)R	12	2	0.25383	21604000	21416000	18327000	20449000	2838900	2451000	2162000	2.48397e+06	8.2324	7.66077e-05
O08582	GTP-binding protein 1	Gtpbp1	72.3	668	O08582	25	GTPB1_MOUSE GTP-binding protein 1 OS=Mus musculus OX=10090 GN=Gtpbp1 PE=1 SV=2	O08582	25	25	S	VDSPVPASMFAPEPSSPGAARAAAAAARLHG	78.418	78.418	S(0.43)RS(0.43)PVDS(0.139)PVPASMFAPEPS(0.281)S(0.719)PGAAR	S(0)RS(0)PVDS(-4.91)PVPAS(-38.91)MFAPEPS(-4.09)S(4.09)PGAAR	20	3	-0.66704	101720000	131210000		116465000		17170000	16495000	16832500	6.91906	0.0212187
Q99NB9	Splicing factor 3B subunit 1	Sf3b1	145.81	1304	Q99NB9	267	SF3B1_MOUSE Splicing factor 3B subunit 1 OS=Mus musculus OX=10090 GN=Sf3b1 PE=1 SV=1	Q99NB9	267	267	T	KIWDPTPSHTPAGAATPGRGDTPGHATPGHG	64.522	58.712	IWDPT(0.001)PS(0.002)HT(0.007)PAGAAT(0.991)PGR	IWDPT(-31.19)PS(-26.79)HT(-21.79)PAGAAT(21.79)PGR	15	3	-0.68895	42553000	45857000	62676000	50362000		6915600	7873600	7394600	6.81065	0.0128624
P05627	Transcription factor AP-1	Jun	35.943	334	P05627	63	JUN_MOUSE Transcription factor AP-1 OS=Mus musculus OX=10090 GN=Jun PE=1 SV=3	P05627	63	63	S	SLKPHLRAKNSDLLTSPDVGLLKLASPELER	201.57	201.57	NSDLLT(0.001)S(0.999)PDVGLLK	NS(-154.31)DLLT(-29.79)S(29.79)PDVGLLK	7	2	0.10456	25559000	32433000	21384000	2.64587e+07	4944200	5278700	3035400	4.41943e+06	5.98689	0.00260139
B1AY13	Ubiquitin carboxyl-terminal hydrolase 24	Usp24	294	2617	B1AY13	1282	UBP24_MOUSE Ubiquitin carboxyl-terminal hydrolase 24 OS=Mus musculus OX=10090 GN=Usp24 PE=1 SV=1	B1AY13	1282	1282	S	SRPFRNVSRQTSRQMSLCGTPEKSSYRQLSV	82.85	82.85	QMS(1)LCGTPEK	QMS(55.85)LCGT(-55.85)PEK	3	2	-0.54617	4562600	3900000	6884500	5115700		940000	1149000	1044500	4.89775	0.0401296
P51150	Ras-related protein Rab-7a	Rab7a	23.489	207	P51150	72	RAB7A_MOUSE Ras-related protein Rab-7a OS=Mus musculus OX=10090 GN=Rab7a PE=1 SV=2	P51150	72	72	S	VTMQIWDTAGQERFQSLGVAFYRGADCCVLV	124.89	116.24	FQS(1)LGVAFYR	FQS(101.56)LGVAFY(-101.56)R	3	2	0.032162	52772000	83791000	82315000	7.29593e+07	20638000	12255000	13658000	15517000	4.7019	0.00530219
Q8BZH4	Pogo transposable element with ZNF domain	Pogz	154.91	1409	Q8BZH4	742	POGZ_MOUSE Pogo transposable element with ZNF domain OS=Mus musculus OX=10090 GN=Pogz PE=1 SV=2	Q8BZH4	742	742	S	PPVQRNIQKRAVRKMSVMGRQTCLECSFEIP	53.089	53.089	KMS(1)VMGR	KMS(53.09)VMGR	3	2	-2.6461	12864000	10286000	9883800	1.10113e+07		3200700	2224200	2712450	4.05953	0.00710672
Q9JHJ0	Tropomodulin-3	Tmod3	39.502	352	Q9JHJ0	71	TMOD3_MOUSE Tropomodulin-3 OS=Mus musculus OX=10090 GN=Tmod3 PE=1 SV=1	Q9JHJ0	71	71	S	TSKSATGPFDRERLLSYLEKQALEHKDRDDY	91.867	91.867	LLS(0.999)Y(0.001)LEK	LLS(32.89)Y(-32.89)LEK	3	2	0.25429	16978000		19582000	18280000		4525500	4607000	4566250	4.00328	0.00890236
Q7TQH0	Ataxin-2-like protein	Atxn2l	110.65	1049	Q7TQH0	687	ATX2L_MOUSE Ataxin-2-like protein OS=Mus musculus OX=10090 GN=Atxn2l PE=1 SV=1	Q7TQH0	687	687	S	TKPLLSVNKSTSTPTSPGPRTHSTPSIPVLT	105.43	103.76	STST(0.008)PT(0.034)S(0.958)PGPR	S(-64.76)T(-64.76)S(-34.73)T(-20.56)PT(-14.53)S(14.53)PGPR	7	2	0.46709	130660000	158290000	113810000	1.34253e+08	11536000	85259000	7084900	3.46266e+07	3.87717	0.0249165
Q3UZ39	Leucine-rich repeat flightless-interacting protein 1	Lrrfip1	79.248	729	Q3UZ39	284	LRRF1_MOUSE Leucine-rich repeat flightless-interacting protein 1 OS=Mus musculus OX=10090 GN=Lrrfip1 PE=1 SV=2	Q3UZ39	284	284	S	QPKPNTGKDCVDRGVSHPGEKAENQRPAEDS	95.483	58.63	GVS(1)HPGEK	GVS(58.63)HPGEK	3	2	0.64389	37515000	34059000	43685000	3.84197e+07	19817000	4975500	5931000	1.02412e+07	3.75149	0.00714531
P48193	Protein 4.1	Epb41	95.91	858	P48193	703	41_MOUSE Protein 4.1 OS=Mus musculus OX=10090 GN=Epb41 PE=1 SV=2	P48193	703	703	S	ESVPEPRPSEWDKRLSTHSPFRTLNINGQVP	80.782	66.989	RLS(0.957)T(0.042)HS(0.001)PFR	RLS(13.54)T(-13.54)HS(-29.81)PFR	3	2	-0.20258	30866000	24279000		27572500		9747700	6158600	7953150	3.46686	0.034658
P62960	Nuclease-sensitive element-binding protein 1	Ybx1	35.73	322	P62960	207	YBOX1_MOUSE Nuclease-sensitive element-binding protein 1 OS=Mus musculus OX=10090 GN=Ybx1 PE=1 SV=3	P62960	207	207	S	PPYYMRRPYARRPQYSNPPVQGEVMEGADNQ	49.559	44.616	RPQY(0.138)S(0.862)NPPVQGEVMEGADNQGAGEQGRPVR	RPQY(-7.95)S(7.95)NPPVQGEVMEGADNQGAGEQGRPVR	5	4	0.017134		16277000	12448000	14362500		5245000	3780900	4512950	3.18251	0.0406811
Q3TLR7	Denticleless protein homolog	Dtl	79.13	729	Q3TLR7	716	DTL_MOUSE Denticleless protein homolog OS=Mus musculus OX=10090 GN=Dtl PE=1 SV=2	Q3TLR7	716	716	T	TPSSMRKICTYFRRKTQDDFCSPEHSTEL__	50.957	50.957	RKT(1)QDDFCSPEHSTEL	RKT(35.11)QDDFCS(-35.11)PEHS(-45.83)T(-48.07)EL	3	3	-0.4463	12558000	13009000		12783500		4871200	3358400	4114800	3.10671	0.00818868
Q9Z1S8	GRB2-associated-binding protein 2	Gab2	73.207	665	Q9Z1S8	261	GAB2_MOUSE GRB2-associated-binding protein 2 OS=Mus musculus OX=10090 GN=Gab2 PE=1 SV=2	Q9Z1S8	261	261	S	YSLPKPSRHNTEFKDSTYDLPRSLASHGHTK	74.744	60.334	HNTEFKDS(0.919)T(0.08)Y(0.001)DLPR	HNT(-33.79)EFKDS(10.63)T(-10.63)Y(-28.21)DLPR	8	3	-1.6625	21410000	20336000	18632000	20126000	937390	8617500	10050000	6.53496e+06	3.07974	0.00988953
E9Q6J5	Biorientation of chromosomes in cell division protein 1-like 1	Bod1l	327.45	3032	E9Q6J5	795	BD1L1_MOUSE Biorientation of chromosomes in cell division protein 1-like 1 OS=Mus musculus OX=10090 GN=Bod1l PE=1 SV=1	E9Q6J5	795	795	S	DRTERKSKHKSERRLSVLGRDGKPVSEYTIK	85.807	68.557	RLS(1)VLGR	RLS(68.56)VLGR	3	2	0.14784	26596000	18673000	12491000	1.92533e+07	7965100	5334500	6073700	6.45777e+06	2.98142	0.0369891
Q60855	Receptor-interacting serine/threonine-protein kinase 1	Ripk1	74.854	656	Q60855	321	RIPK1_MOUSE Receptor-interacting serine/threonine-protein kinase 1 OS=Mus musculus OX=10090 GN=Ripk1 PE=1 SV=1	Q60855	321	321	S	KKEYPDQSPVLQRMFSLQHDCVPLPPSRSNS	48.527	48.527	MFS(1)LQHDCVPLPPSR	MFS(43.83)LQHDCVPLPPS(-43.83)R	3	3	-0.7054	4770500	5618100		5194300		1769300	1737500	1753400	2.96242	0.0148535
Q6NZP2	Vasculin-like protein 1	Gpbp1l1	51.966	473	Q6NZP2	76	GPBL1_MOUSE Vasculin-like protein 1 OS=Mus musculus OX=10090 GN=Gpbp1l1 PE=1 SV=1	Q6NZP2	76	76	S	TTGDSWHQPSLFRHDSVDSGVSKGAYAGTTG	165.02	152	HDS(1)VDSGVSK	HDS(64.17)VDS(-64.17)GVS(-115.35)K	3	2	-0.33111	14545000	23930000	20021000	1.94987e+07		5609900	8387600	6998750	2.78602	0.0420773
Q80TY0	Formin-binding protein 1	Fnbp1	71.343	616	Q80TY0	299	FNBP1_MOUSE Formin-binding protein 1 OS=Mus musculus OX=10090 GN=Fnbp1 PE=1 SV=2	Q80TY0	299	299	S	FEDYTQPMKRTVSDNSLSSSKEGKPELRFGG	118.51	118.51	TVSDNS(0.999)LS(0.001)SSK	T(-70.73)VS(-38.63)DNS(31.42)LS(-31.42)S(-37.76)S(-46.19)K	6	2	0.62799	94872000	77008000	91763000	87881000	35903000	32768000	28549000	3.24067e+07	2.71182	0.000716643
Q80U28	MAP kinase-activating death domain protein	Madd	175.18	1577	Q80U28	812	MADD_MOUSE MAP kinase-activating death domain protein OS=Mus musculus OX=10090 GN=Madd PE=1 SV=2	Q80U28	812	812	S	QHVSGSRAQKLLRPNSLKLASDSDAESDSRA	98.254	52.579	LLRPNS(1)LK	LLRPNS(52.58)LK	6	2	-0.16843	17477000	17147000	19108000	1.79107e+07	9505300	5104800	5205000	6.60503e+06	2.71167	0.00198055
P47811	Mitogen-activated protein kinase 14	Mapk14	41.287	360	P47811	180	MK14_MOUSE Mitogen-activated protein kinase 14 OS=Mus musculus OX=10090 GN=Mapk14 PE=1 SV=3	P47811	180	180	T	KILDFGLARHTDDEMTGYVATRWYRAPEIML	167.29	167.29	HTDDEMT(1)GYVATR	HT(-86.87)DDEMT(70.8)GY(-82.39)VAT(-70.8)R	7	2	0.1961	16519000	12348000	13430000	14099000	8161900		2277300	5219600	2.70117	0.0470808
Q6R891	Neurabin-2	Ppp1r9b	89.519	817	Q6R891	100	NEB2_MOUSE Neurabin-2 OS=Mus musculus OX=10090 GN=Ppp1r9b PE=1 SV=1	Q6R891	100	100	S	RASDRGVRLSLPRASSLNENVDHSALLKLGT	75.548	75.548	AS(0.038)S(0.962)LNENVDHSALLK	AS(-14.07)S(14.07)LNENVDHS(-66.07)ALLK	3	2	-0.084283	10992000	6590700	7095300	8226000	4713500	2020700	2432800	3.05567e+06	2.69205	0.033374
Q9QZB7	Actin-related protein 10	Actr10	46.207	417	Q9QZB7	414	ARP10_MOUSE Actin-related protein 10 OS=Mus musculus OX=10090 GN=Actr10 PE=1 SV=2	Q9QZB7	414	414	S	FDVGKAQPPLMKRAFSTEK____________	70.441	64.064	RAFS(0.884)T(0.116)EK	RAFS(8.83)T(-8.83)EK	4	2	-0.010685	13862000	16954000	15357000	15391000		6706800	4753700	5730250	2.68592	0.00577788
P05627	Transcription factor AP-1	Jun	35.943	334	P05627;P15066	73;100	JUN_MOUSE Transcription factor AP-1 OS=Mus musculus OX=10090 GN=Jun PE=1 SV=3;JUND_MOUSE Transcription factor jun-D OS=Mus musculus OX=10090 GN=Jund PE=1 SV=1	P05627	73	73	S	SDLLTSPDVGLLKLASPELERLIIQSSNGHI	106.62	100.88	LAS(1)PELER	LAS(100.88)PELER	3	2	-0.081201	59856000	56258000	50004000	5.53727e+07	26728000	21142000	14334000	2.07347e+07	2.67054	0.00166063
P35486	Pyruvate dehydrogenase E1 component subunit alpha, somatic form, mitochondrial	Pdha1	43.231	390	P35486	232	ODPA_MOUSE Pyruvate dehydrogenase E1 component subunit alpha, somatic form, mitochondrial OS=Mus musculus OX=10090 GN=Pdha1 PE=1 SV=1	P35486	232	232	S	PCIFICENNRYGMGTSVERAAASTDYYKRGD	139.76	139.76	YGMGT(0.008)S(0.992)VER	Y(-108.47)GMGT(-20.73)S(20.73)VER	6	2	-0.33286	89468000	83041000	58074000	76861000	48262000	21118000	19221000	2.95337e+07	2.60249	0.0242124
Q8R307	Vacuolar protein sorting-associated protein 18 homolog	Vps18	110.22	973	Q8R307	912	VPS18_MOUSE Vacuolar protein sorting-associated protein 18 homolog OS=Mus musculus OX=10090 GN=Vps18 PE=1 SV=2	Q8R307	912	912	S	ELQRKLGAAPPPTKGSVKAKEAEAGAAAVGP	78.249	76.156	LGAAPPPT(0.235)KGS(0.765)VK	LGAAPPPT(-5.13)KGS(5.13)VK	11	2	0.20019	15053000	12948000		14000500		4973700	5849700	5411700	2.58708	0.0171652
Q922Y1	UBX domain-containing protein 1	Ubxn1	33.572	297	Q922Y1	200	UBXN1_MOUSE UBX domain-containing protein 1 OS=Mus musculus OX=10090 GN=Ubxn1 PE=1 SV=1	Q922Y1	200	200	S	SRSSPPATDPGPVPSSPSQEPPTKREYDQCR	89.434	82.169	SSPPAT(0.002)DPGPVPS(0.077)S(0.892)PS(0.028)QEPPT(0.001)KR	S(-48.61)S(-48.61)PPAT(-26.48)DPGPVPS(-10.61)S(10.61)PS(-15.09)QEPPT(-28.07)KR	14	3	0.52279	61215000	44467000	74389000	6.00237e+07	22843000	34354000	13339000	23512000	2.55289	0.0260097
Q6GYP7	Ral GTPase-activating protein subunit alpha-1	Ralgapa1	229.39	2035	Q6GYP7	859	RGPA1_MOUSE Ral GTPase-activating protein subunit alpha-1 OS=Mus musculus OX=10090 GN=Ralgapa1 PE=1 SV=1	Q6GYP7	859	859	S	ERLRSGNASTMTRRGSSPGSLEIPKDLPDIL	109.14	57.525	RGS(0.999)S(0.996)PGS(0.005)LEIPK	RGS(29.36)S(24.16)PGS(-24.16)LEIPK	3	2	-0.74851	10541000	16563000	15439000	14181000	7263400		3895500	5579450	2.54165	0.0497185
P48193	Protein 4.1	Epb41	95.91	858	P48193	87	41_MOUSE Protein 4.1 OS=Mus musculus OX=10090 GN=Epb41 PE=1 SV=2	P48193	87	87	S	KERTSESRGLSRLLSSFLKRPKSQVSEEEGR	60.019	45.368	LLS(1)S(1)FLK	LLS(45.37)S(45.37)FLK	4	2	0.41068	1717000	2680400	1649900	2.01577e+06	776570	917630	732510	808903	2.49198	0.0232596
Q8CIM5	G-protein coupled receptor 84	Gpr84	43.717	396	Q8CIM5	224	GPR84_MOUSE G-protein coupled receptor 84 OS=Mus musculus OX=10090 GN=Gpr84 PE=1 SV=1	Q8CIM5	224	224	S	ARALDQYGLHQASIRSHQVAGTQEAMPGHFQ	56.832	56.832	S(1)HQVAGTQEAMPGHFQELDSGVASR	S(38.56)HQVAGT(-38.56)QEAMPGHFQELDS(-56.04)GVAS(-55.98)R	1	3	-0.65967	15730000	18151000	18975000	1.76187e+07		7982400	6220800	7101600	2.48094	0.00507419
F6ZDS4	Nucleoprotein TPR	Tpr	273.99	2431	F6ZDS4	2184	TPR_MOUSE Nucleoprotein TPR OS=Mus musculus OX=10090 GN=Tpr PE=1 SV=1	F6ZDS4	2184	2184	T	IQMTRRQSVGRGLQLTPGIGGMQQHFFDDED	89.979	81.974	GLQLT(1)PGIGGMQQHFFDDEDR	GLQLT(81.97)PGIGGMQQHFFDDEDR	5	3	0.21292	50916000		61768000	56342000		25639000	20516000	23077500	2.44143	0.0310302
Q9JJF3	Ribosomal oxygenase 1	Riox1	67.556	603	Q9JJF3	107	RIOX1_MOUSE Ribosomal oxygenase 1 OS=Mus musculus OX=10090 GN=Riox1 PE=1 SV=2	Q9JJF3	107	107	S	RSAEPRPVSARPRSASATLPSRVEGWAALSR	79.697	78.884	SAS(0.999)AT(0.001)LPSR	S(-41.38)AS(28.77)AT(-28.77)LPS(-54.19)R	3	2	-0.74649	19689000	13239000	13857000	15595000	8591900	6109000	4516200	6405700	2.43455	0.0179415
Q6NZJ6	Eukaryotic translation initiation factor 4 gamma 1	Eif4g1	176.07	1600	Q6NZJ6	1187	IF4G1_MOUSE Eukaryotic translation initiation factor 4 gamma 1 OS=Mus musculus OX=10090 GN=Eif4g1 PE=1 SV=1	Q6NZJ6	1187	1187	S	RGDRLDRARTPATKRSFSKEVEERSRERPSQ	117.95	47.712	S(1)FS(1)KEVEER	S(47.71)FS(47.71)KEVEER	1	2	-0.42208	101570000	93754000	95798000	9.70407e+07	49981000	67252000	2812000	40015000	2.42511	0.04241
E9Q6J5	Biorientation of chromosomes in cell division protein 1-like 1	Bod1l	327.45	3032	E9Q6J5	1071	BD1L1_MOUSE Biorientation of chromosomes in cell division protein 1-like 1 OS=Mus musculus OX=10090 GN=Bod1l PE=1 SV=1	E9Q6J5	1071	1071	S	TEKKLSRRLCENRRGSTSQEMAKEDKLVANM	108.09	108.09	RGS(0.932)T(0.059)S(0.009)QEMAK	RGS(12)T(-12)S(-19.96)QEMAK	3	2	-0.20841	58356000	58913000	58754000	5.86743e+07	39821000	16915000	16144000	2.42933e+07	2.41524	0.0114616
Q62018	RNA polymerase-associated protein CTR9 homolog	Ctr9	133.41	1173	Q62018	943	CTR9_MOUSE RNA polymerase-associated protein CTR9 homolog OS=Mus musculus OX=10090 GN=Ctr9 PE=1 SV=2	Q62018	943	943	S	DLPVSKKKKRRKGSGSEQEGEEEEGGERKKK	104.45	51.619	RKGS(1)GS(1)EQEGEEEEGGER	RKGS(51.62)GS(51.62)EQEGEEEEGGER	6	3	-0.20142	25549000	37849000	48157000	37185000	16681000	13435000	16133000	1.54163e+07	2.41205	0.0301415
P10923	Osteopontin	Spp1	32.459	294	P10923	228	OSTP_MOUSE Osteopontin OS=Mus musculus OX=10090 GN=Spp1 PE=1 SV=1	P10923	228	228	S	SQLDEPSLETHRLEHSKESQESADQSDVIDS	159.54	119.42	LEHS(0.995)KES(0.983)QES(0.022)ADQSDVIDSQASSK	LEHS(22.52)KES(17.62)QES(-17.62)ADQS(-71.35)DVIDS(-101.95)QAS(-107.5)S(-109.96)K	4	3	0.14067	215920000	241160000	189000000	215360000	158110000	44132000	66016000	8.94193e+07	2.40843	0.0296107
Q80WR5	UPF0688 protein C1orf174 homolog		24.774	230	Q80WR5	22	CA174_MOUSE UPF0688 protein C1orf174 homolog OS=Mus musculus OX=10090 PE=1 SV=1	Q80WR5	22	22	S	TGGVRSSARLRARSYSSASLASARDVTSSTS	94.09	78.615	SYS(0.989)S(0.011)ASLASAR	S(-35.07)Y(-54.79)S(19.73)S(-19.73)AS(-45.35)LAS(-60.6)AR	3	2	-0.85897	12076000	10266000	12986000	11776000	8700200	3169000	2894600	4.92127e+06	2.39288	0.0288719
Q501J6	Probable ATP-dependent RNA helicase DDX17	Ddx17	72.399	650	Q501J6	520	DDX17_MOUSE Probable ATP-dependent RNA helicase DDX17 OS=Mus musculus OX=10090 GN=Ddx17 PE=1 SV=1	Q501J6	520	520	S	CDRRLRGVKDGGRRDSTSYRDRSETDRASYA	119.75	119.75	RDS(0.98)T(0.016)S(0.004)YR	RDS(17.85)T(-17.85)S(-24.39)Y(-95.12)R	3	2	0.21574	193610000	216910000	206410000	2.05643e+08	60483000	119860000	78998000	86447000	2.37884	0.00316281
Q7TT50	Serine/threonine-protein kinase MRCK beta	Cdc42bpb	194.75	1713	Q7TT50	970	MRCKB_MOUSE Serine/threonine-protein kinase MRCK beta OS=Mus musculus OX=10090 GN=Cdc42bpb PE=1 SV=2	Q7TT50	970	970	S	FNTAPLAHDLTFRTSSASDQETQASKMDLSP	51.76	51.76	T(0.031)S(0.031)S(0.932)AS(0.005)DQETQASK	T(-14.72)S(-14.72)S(14.72)AS(-22.77)DQET(-39.23)QAS(-48.13)K	3	2	-2.1704	19999000	23805000	23967000	2.25903e+07		7564700	11702000	9633350	2.34501	0.0107418
Q8BTI8	Serine/arginine repetitive matrix protein 2	Srrm2	294.84	2703	Q8BTI8	1533	SRRM2_MOUSE Serine/arginine repetitive matrix protein 2 OS=Mus musculus OX=10090 GN=Srrm2 PE=1 SV=3	Q8BTI8	1533	1533	S	SPDSKPKTRTPLRQRSHSGSSPEVDSKSRHS	67.994	48.677	QRS(1)HS(0.999)GS(0.999)S(0.999)PEVDS(0.002)K	QRS(40.33)HS(31.61)GS(32.3)S(32.3)PEVDS(-31.61)K	3	2	0.9321	45276000	35280000	33136000	3.78973e+07	18702000		14239000	16470500	2.30092	0.0247118
Q99K74	Mediator of RNA polymerase II transcription subunit 24	Med24	109.98	987	Q99K74	860	MED24_MOUSE Mediator of RNA polymerase II transcription subunit 24 OS=Mus musculus OX=10090 GN=Med24 PE=1 SV=1	Q99K74	860	860	S	FPVEDMQPSKLMRLLSSSDDDANILSSPTDR	147.67	147.67	LLS(0.995)S(0.005)SDDDANILSSPTDR	LLS(22.63)S(-22.63)S(-45.22)DDDANILS(-127.68)S(-131.61)PT(-138.1)DR	3	2	1.3776	13605000	16626000	18062000	1.60977e+07	6178500		7834700	7006600	2.2975	0.0150765
O55098	Serine/threonine-protein kinase 10	Stk10	111.9	966	O55098	416	STK10_MOUSE Serine/threonine-protein kinase 10 OS=Mus musculus OX=10090 GN=Stk10 PE=1 SV=2	O55098	416	416	S	NDLKVPVPLRKSRPLSMDARIQMDEEKQIPD	115.57	115.57	SRPLS(1)MDAR	S(-61.23)RPLS(61.23)MDAR	5	2	-0.65806	47292000	52709000	38078000	4.60263e+07	28446000	17227000	14584000	2.00857e+07	2.2915	0.0125875
Q9JIX8	Apoptotic chromatin condensation inducer in the nucleus	Acin1	150.72	1338	Q9JIX8	825	ACINU_MOUSE Apoptotic chromatin condensation inducer in the nucleus OS=Mus musculus OX=10090 GN=Acin1 PE=1 SV=3	Q9JIX8	825	825	S	EKKESSMPKSFKRKISVVSATKGVQAGNSDT	80.312	73.881	KIS(0.995)VVS(0.005)ATK	KIS(22.93)VVS(-22.93)AT(-36.74)K	3	2	-0.28459	13306000	11198000	8286000	10930000	7145700	3933100	3669200	4916000	2.22335	0.0305683
B1AVY7	Kinesin-like protein KIF16B	Kif16b	150.06	1312	B1AVY7	838	KI16B_MOUSE Kinesin-like protein KIF16B OS=Mus musculus OX=10090 GN=Kif16b PE=1 SV=1	B1AVY7	838	838	S	QYFLEFKRRQLVKLASLEKDLVQQKDLLSKE	88.706	88.706	LAS(1)LEKDLVQQK	LAS(88.71)LEKDLVQQK	3	2	0.10831	3312700	4924800	3878600	4038700	3003800	1504000	957780	1821860	2.2168	0.0455192
Q7TPV4	Myb-binding protein 1A	Mybbp1a	152.04	1344	Q7TPV4	1325	MBB1A_MOUSE Myb-binding protein 1A OS=Mus musculus OX=10090 GN=Mybbp1a PE=1 SV=2	Q7TPV4	1325	1325	S	LPKKRARLSLVSRSPSLLQSGVKKRRVASRR	131.06	131.06	SPS(1)LLQSGVK	S(-53.9)PS(53.9)LLQS(-84.18)GVK	3	2	0.23637	19977000	12767000	11821000	14855000	8834000	7012300	4298400	6714900	2.21224	0.0481365
Q8BKT7	THO complex subunit 5 homolog	Thoc5	78.685	683	Q8BKT7	328	THOC5_MOUSE THO complex subunit 5 homolog OS=Mus musculus OX=10090 GN=Thoc5 PE=1 SV=2	Q8BKT7	328	328	T	DSDAEEEQTTKRRRPTLGVQLDDKRKEMLKR	127.57	98.281	RRPT(1)LGVQLDDK	RRPT(98.28)LGVQLDDK	4	3	0.025826	44496000	51681000	35021000	4.37327e+07	21570000	18043000		19806500	2.208	0.0329191
Q6NZF1	Zinc finger CCCH domain-containing protein 11A	Zc3h11a	86.491	792	Q6NZF1	289	ZC11A_MOUSE Zinc finger CCCH domain-containing protein 11A OS=Mus musculus OX=10090 GN=Zc3h11a PE=1 SV=1	Q6NZF1	289	289	S	LVRLSLSERLGKRKLSVGGDSDPPLKRSLAQ	117.65	110.34	KLS(1)VGGDSDPPLKR	KLS(55.53)VGGDS(-55.53)DPPLKR	3	3	0.12032	139220000	116860000	101960000	1.19347e+08	88144000	40547000	33536000	5.40757e+07	2.20703	0.0323531
Q6Y7W8	GRB10-interacting GYF protein 2	Gigyf2	149.19	1291	Q6Y7W8	202	GGYF2_MOUSE GRB10-interacting GYF protein 2 OS=Mus musculus OX=10090 GN=Gigyf2 PE=1 SV=2	Q6Y7W8	202	202	S	GPTSVGRKHEFIRSESENWRIFREEQNGEDE	122.52	122.19	SES(1)ENWR	S(-57.92)ES(57.92)ENWR	3	2	0.27079	37519000	34953000	44800000	3.90907e+07	31705000	11142000	10354000	1.77337e+07	2.20432	0.0480583
P16951	Cyclic AMP-dependent transcription factor ATF-2	Atf2	52.297	487	P16951	94	ATF2_MOUSE Cyclic AMP-dependent transcription factor ATF-2 OS=Mus musculus OX=10090 GN=Atf2 PE=1 SV=2	P16951	94	94	S	KKASEDDIKKMPLDLSPLATPIIRSKIEEPS	86.488	86.488	MPLDLS(0.999)PLAT(0.001)PIIR	MPLDLS(32.92)PLAT(-32.92)PIIR	6	2	-0.49437	6649900	9727000	8470100	8.28233e+06	3708800	4374100	3282600	3788500	2.18618	0.00903543
Q9CXK9	RNA-binding protein 33	Rbm33	137.32	1231	Q9CXK9	1032	RBM33_MOUSE RNA-binding protein 33 OS=Mus musculus OX=10090 GN=Rbm33 PE=1 SV=2	Q9CXK9	1032	1032	S	DTKPGVKRTVMHRANSGGGGDGPHVSSKVRV	108.64	108.64	ANS(1)GGGGDGPHVSSK	ANS(84.95)GGGGDGPHVS(-84.95)S(-91.84)K	3	2	-0.2702	28505000	29392000	34101000	30666000	21513000	8276700	13530000	14439900	2.1237	0.0184037
Q8BGC0	HIV Tat-specific factor 1 homolog	Htatsf1	86.239	757	Q8BGC0	404	HTSF1_MOUSE HIV Tat-specific factor 1 homolog OS=Mus musculus OX=10090 GN=Htatsf1 PE=1 SV=1	Q8BGC0	404	404	S	IAGSERPGPSRMRHFSEHPSMSNMKAQEATT	43.69	43.69	HFS(0.997)EHPS(0.001)MS(0.002)NMK	HFS(26.44)EHPS(-30.51)MS(-26.44)NMK	3	3	-0.45725	3590800	3547600	3335400	3.49127e+06		1335200	1968300	1651750	2.11368	0.00561655
Q6ZPE2	Myotubularin-related protein 5	Sbf1	208.69	1867	Q6ZPE2	1047	MTMR5_MOUSE Myotubularin-related protein 5 OS=Mus musculus OX=10090 GN=Sbf1 PE=1 SV=2	Q6ZPE2	1047	1047	S	HTPGRPPRVTKDKGPSFRTLSRNLMKNAKKT	90.906	90.906	DKGPS(1)FR	DKGPS(90.91)FR	5	2	-0.46834	9214500	12748000	8859100	1.02739e+07	6430900	4508200	3726200	4.88843e+06	2.10167	0.0219268
Q61337	Bcl2-associated agonist of cell death	Bad	22.08	204	Q61337	136	BAD_MOUSE Bcl2-associated agonist of cell death OS=Mus musculus OX=10090 GN=Bad PE=1 SV=1	Q61337	136	136	S	EGMEEELSPFRGRSRSAPPNLWAAQRYGREL	66.056	45.28	S(1)APPNLWAAQR	S(45.28)APPNLWAAQR	1	2	-0.052566	5649400	5686000	5338700	5.55803e+06	2994400		2297600	2646000	2.10054	0.00223456
Q8K3X4	Interferon regulatory factor 2-binding protein-like	Irf2bpl	80.564	775	Q8K3X4	69	I2BPL_MOUSE Interferon regulatory factor 2-binding protein-like OS=Mus musculus OX=10090 GN=Irf2bpl PE=1 SV=1	Q8K3X4	69	69	S	ARQLKRAHGCFQDGRSPGPPPPVGVKTVALS	47.302	45.28	S(1)PGPPPPVGVK	S(45.28)PGPPPPVGVK	1	2	-0.63113	10868000	12173000	10618000	1.12197e+07		5247400	5465900	5356650	2.09453	0.00259843
Q3UYC0	Protein phosphatase 1H	Ppm1h	56.379	513	Q3UYC0	118	PPM1H_MOUSE Protein phosphatase 1H OS=Mus musculus OX=10090 GN=Ppm1h PE=1 SV=1	Q3UYC0	118	118	S	VKKKAGTITSTPNRNSKRRSSLPNGEGLQLK	140.3	133.9	AGTITST(0.002)PNRNS(0.998)K	AGT(-113.85)IT(-79.04)S(-47.36)T(-27.29)PNRNS(27.29)K	12	2	1.0209	19912000	25641000	27635000	24396000	14528000	11739000	9193300	11820100	2.06394	0.0106347
Q9ESL4	Mitogen-activated protein kinase kinase kinase 20	Map3k20	91.719	802	Q9ESL4	691	M3K20_MOUSE Mitogen-activated protein kinase kinase kinase 20 OS=Mus musculus OX=10090 GN=Map3k20 PE=1 SV=1	Q9ESL4	691	691	S	RSRNKYYRGSVSLNSSPKGRYGGKSQHSTPS	147.96	147.96	GSVSLNS(0.064)S(0.936)PK	GS(-138.18)VS(-98.33)LNS(-11.69)S(11.69)PK	8	2	0.07676	33452000	39643000	40049000	3.77147e+07	13311000	14462000	27217000	18330000	2.05754	0.0171984
Q9QY06	Unconventional myosin-IXb	Myo9b	238.83	2114	Q9QY06	1317	MYO9B_MOUSE Unconventional myosin-IXb OS=Mus musculus OX=10090 GN=Myo9b PE=1 SV=2	Q9QY06	1317	1317	T	SLDLSEKHRATGAALTPTEERRISFSTSDIS	158.91	77.42	ATGAALT(0.998)PT(0.002)EERR	AT(-35.18)GAALT(27.4)PT(-27.4)EERR	7	2	-0.10751	56876000	44661000	41539000	47692000	26259000	24625000	19824000	2.35693e+07	2.02348	0.00887225
P70182	Phosphatidylinositol 4-phosphate 5-kinase type-1 alpha	Pip5k1a	60.484	546	P70182	453	PI51A_MOUSE Phosphatidylinositol 4-phosphate 5-kinase type-1 alpha OS=Mus musculus OX=10090 GN=Pip5k1a PE=1 SV=2	P70182	453	453	S	IPLKPSPTKKFRSGPSFSRRSGPSGNSCTSQ	84.817	84.817	S(0.001)GPS(0.999)FSR	S(-31.73)GPS(31.73)FS(-33.29)R	4	2	-0.31367	7989200	13251000	13374000	1.15381e+07	7578400	5059800	4658800	5.76567e+06	2.00117	0.0444865
Q9Z0F8	Disintegrin and metalloproteinase domain-containing protein 17	Adam17	93.055	827	Q9Z0F8	794	ADA17_MOUSE Disintegrin and metalloproteinase domain-containing protein 17 OS=Mus musculus OX=10090 GN=Adam17 PE=1 SV=3	Q9Z0F8	794	794	S	GFEKDPFPNSSTAAKSFEDLTDHPVTRSEKA	170.74	170.74	S(1)FEDLTDHPVTR	S(109.77)FEDLT(-109.77)DHPVT(-159.57)R	1	2	0.025534	10336000	7579200	15031000	1.09821e+07	28724000	20045000	18568000	2.24457e+07	0.489273	0.0406161
Q0VGY8	Protein TANC1	Tanc1	200.8	1856	Q0VGY8	63	TANC1_MOUSE Protein TANC1 OS=Mus musculus OX=10090 GN=Tanc1 PE=1 SV=2	Q0VGY8	63	63	S	TYRVSLAKGVSMSLPSSPLLPRQSLLTQSRS	50.077	50.077	GVS(0.137)MS(0.861)LPS(0.542)S(0.459)PLLPR	GVS(-8.02)MS(8.02)LPS(0.73)S(-0.73)PLLPR	8	2	-1.1653	1966500	2265600	1328000	1.85337e+06		4602600	3961700	4282150	0.432812	0.0109488
Q0VGY8	Protein TANC1	Tanc1	200.8	1856	Q0VGY8	60	TANC1_MOUSE Protein TANC1 OS=Mus musculus OX=10090 GN=Tanc1 PE=1 SV=2	Q0VGY8	60	60	S	TEDTYRVSLAKGVSMSLPSSPLLPRQSLLTQ	50.077	50.077	GVS(0.137)MS(0.861)LPS(0.542)S(0.459)PLLPR	GVS(-8.02)MS(8.02)LPS(0.73)S(-0.73)PLLPR	5	2	-1.1653	1966500	2265600	1328000	1.85337e+06		4602600	3961700	4282150	0.432812	0.0109488
Q8BTI8	Serine/arginine repetitive matrix protein 2	Srrm2	294.84	2703	Q8BTI8	248	SRRM2_MOUSE Serine/arginine repetitive matrix protein 2 OS=Mus musculus OX=10090 GN=Srrm2 PE=1 SV=3	Q8BTI8	248	248	S	TPKSKRKSKDKKRKRSRSTTPAPKSRRAHRS	56.174	52.201	S(0.982)RS(0.971)T(0.379)T(0.668)PAPK	S(15.26)RS(13.36)T(-2.71)T(2.71)PAPK	1	2	-0.6951	14836000	17611000	19178000	1.72083e+07	39635000	40460000	49770000	4.32883e+07	0.397528	0.00171193
Q52KI8	Serine/arginine repetitive matrix protein 1	Srrm1	106.86	946	Q52KI8	414	SRRM1_MOUSE Serine/arginine repetitive matrix protein 1 OS=Mus musculus OX=10090 GN=Srrm1 PE=1 SV=2	Q52KI8	414	414	T	PSSPATPPPKTRHSPTPQQSNRTRKSRVSVS	172.2	172.2	T(0.107)RHS(0.893)PT(1)PQQSNR	T(-9.21)RHS(9.21)PT(48.63)PQQS(-48.63)NR	6	2	0.015116	57809000	37567000	36130000	4.38353e+07	102050000	127410000	110880000	1.13447e+08	0.386396	0.0024186
Q6A0A2	La-related protein 4B	Larp4b	81.626	741	Q6A0A2	739	LAR4B_MOUSE La-related protein 4B OS=Mus musculus OX=10090 GN=Larp4b PE=1 SV=2	Q6A0A2	739	739	S	AAGKRLSKEQNTPPKSPQ_____________	79.639	53.981	EQNT(1)PPKS(1)PQ	EQNT(53.98)PPKS(53.98)PQ	8	2	-0.34737	10726000	7370200	12601000	10232400	38540000	26228000	23154000	2.93073e+07	0.349141	0.0181701
Q8R1G6	PDZ and LIM domain protein 2	Pdlim2	37.703	349	Q8R1G6	199	PDLI2_MOUSE PDZ and LIM domain protein 2 OS=Mus musculus OX=10090 GN=Pdlim2 PE=1 SV=1	Q8R1G6	199	199	S	GHSSPSDSAVRVLLHSPGRPSSPRFSSLDLE	165.49	101.92	VLLHS(1)PGRPS(0.608)S(0.392)PR	VLLHS(39.64)PGRPS(1.9)S(-1.9)PR	5	3	0.15636	54261000	99098000	93860000	8.24063e+07	309570000	265120000	190490000	255060000	0.323086	0.0100129
P10923	Osteopontin	Spp1	32.459	294	P10923	288	OSTP_MOUSE Osteopontin OS=Mus musculus OX=10090 GN=Spp1 PE=1 SV=1	P10923	288	288	S	EDDRYLKFRISHELESSSSEVN_________	82.635	82.635	FRIS(1)HELES(0.976)S(0.507)S(0.427)S(0.09)EVN	FRIS(60.05)HELES(14.22)S(0.75)S(-0.75)S(-7.57)EVN	9	2	0.02838	11544000	34301000	7434600	1.77599e+07	66677000	61233000	49202000	5.90373e+07	0.300824	0.0136656
P09450	Transcription factor jun-B	Junb	35.765	344	P09450	248	JUNB_MOUSE Transcription factor jun-B OS=Mus musculus OX=10090 GN=Junb PE=1 SV=1	P09450	248	248	S	ASAFKEEPQTVPEARSRDATPPVSPINMEDQ	53.905	48.634	S(1)RDAT(1)PPVS(1)PINMEDQER	S(48.63)RDAT(48.63)PPVS(48.63)PINMEDQER	1	3	0.42188	4913000	5181900	6290400	5.46177e+06	27849000	19843000	20986000	2.28927e+07	0.238581	0.00234481
Q60668	Heterogeneous nuclear ribonucleoprotein D0	Hnrnpd	38.354	355	Q60668	82	HNRPD_MOUSE Heterogeneous nuclear ribonucleoprotein D0 OS=Mus musculus OX=10090 GN=Hnrnpd PE=1 SV=2	Q60668	82	82	S	KIDASKNEEDEGHSNSSPRHTEAAAAQREEW	273.35	126.55	IDASKNEEDEGHS(0.134)NS(0.732)S(0.134)PR	IDAS(-86.89)KNEEDEGHS(-7.37)NS(7.37)S(-7.37)PR	15	3	-3.7085	99544000	21052000	16699000	45765000	277680000	202610000	218980000	233090000	0.19634	0.00604186
A2A5R2	Brefeldin A-inhibited guanine nucleotide-exchange protein 2	Arfgef2	202.24	1792	A2A5R2	1535	BIG2_MOUSE Brefeldin A-inhibited guanine nucleotide-exchange protein 2 OS=Mus musculus OX=10090 GN=Arfgef2 PE=1 SV=1	A2A5R2	1535	1535	S	SSIDRNASERGQSQLSNPTDDSWKGAPYAHQ	113.88	113.88	GQSQLS(1)NPTDDSWK	GQS(-42.28)QLS(36.38)NPT(-36.38)DDS(-53.34)WK	6	2	2.3524	2771900	4731100	3715300	3.73943e+06	29744000		22867000	26305500	0.142154	0.0034576
Q00PI9	Heterogeneous nuclear ribonucleoprotein U-like protein 2	Hnrnpul2	84.939	745	Q00PI9	226	HNRL2_MOUSE Heterogeneous nuclear ribonucleoprotein U-like protein 2 OS=Mus musculus OX=10090 GN=Hnrnpul2 PE=1 SV=2	Q00PI9	226	226	S	AYYEFREEAYHSRSKSPPPPEEEAKDEEEDQ	134.71	94.352	S(0.237)KS(0.763)PPPPEEEAKDEEEDQTLVNLDTYTSDLHFQISK	S(-5.08)KS(5.08)PPPPEEEAKDEEEDQT(-32.79)LVNLDT(-69.81)Y(-77.27)T(-80.12)S(-82.91)DLHFQIS(-93.92)K	3	4	0.23445	1522800	36169000	4621600	1.41045e+07	164410000	104540000	90261000	119737000	0.117795	0.013911
A2A8U2	Transmembrane protein 201	Tmem201	72.499	664	A2A8U2	454	TM201_MOUSE Transmembrane protein 201 OS=Mus musculus OX=10090 GN=Tmem201 PE=1 SV=1	A2A8U2	454	454	S	RVSPSSLPGRLSRALSLGTIPPLTRTDSGYL	106.14	106.14	ALS(1)LGTIPPLTR	ALS(53.61)LGT(-53.61)IPPLT(-87.73)R	3	2	0.60575	7692500	9199000	8598900	8496800	7127600	5835900	5173000	6045500	1.40548	0.0273835
A2AGH6	Mediator of RNA polymerase II transcription subunit 12	Med12	244.56	2190	A2AGH6	701	MED12_MOUSE Mediator of RNA polymerase II transcription subunit 12 OS=Mus musculus OX=10090 GN=Med12 PE=1 SV=1	A2AGH6	701	701	S	SLFSPTMPCEGKGSPSPEKPDVEKEVKPPAK	82.464	77.726	GS(0.057)PS(0.943)PEKPDVEK	GS(-12.2)PS(12.2)PEKPDVEK	4	2	0.11735	6214700	7213300	6843900	6757300	4904200	3239300	4208900	4.11747e+06	1.64113	0.00944175
A2AJI0	MAP7 domain-containing protein 1	Map7d1	93.275	846	A2AJI0	276	MA7D1_MOUSE MAP7 domain-containing protein 1 OS=Mus musculus OX=10090 GN=Map7d1 PE=1 SV=1	A2AJI0	276	276	S	PKHVDSIINKRLSKSSATLWNSPSRNRSLQL	120.59	120.59	S(0.5)S(0.5)ATLWNSPSR	S(0)S(0)AT(-50.03)LWNS(-115.12)PS(-118.65)R	2	2	0.10601	4444400	3923000	4833600	4.40033e+06	6379100	6359200	5004700	5.91433e+06	0.744012	0.0450418
A2AJI0	MAP7 domain-containing protein 1	Map7d1	93.275	846	A2AJI0	275	MA7D1_MOUSE MAP7 domain-containing protein 1 OS=Mus musculus OX=10090 GN=Map7d1 PE=1 SV=1	A2AJI0	275	275	S	LPKHVDSIINKRLSKSSATLWNSPSRNRSLQ	120.59	120.59	S(0.5)S(0.5)ATLWNSPSR	S(0)S(0)AT(-50.03)LWNS(-115.12)PS(-118.65)R	1	2	0.10601	4444400	3923000	4833600	4.40033e+06	6379100	6359200	5004700	5.91433e+06	0.744012	0.0450418
A2CG63	AT-rich interactive domain-containing protein 4B	Arid4b	147.64	1314	A2CG63	675	ARI4B_MOUSE AT-rich interactive domain-containing protein 4B OS=Mus musculus OX=10090 GN=Arid4b PE=1 SV=1	A2CG63	675	675	S	CKLRRLSKSPFQSNPSPEMVSKLDLADAKNS	99.663	95.264	SPFQSNPS(0.998)PEMVS(0.001)K	S(-68.72)PFQS(-34.96)NPS(28.44)PEMVS(-28.44)K	8	2	-0.027477	6415600	6829500		6622550		5288300	4949200	5118750	1.29378	0.0302232
A2RTL5	Arginine/serine-rich coiled-coil protein 2	Rsrc2	43.876	376	A2RTL5	26	RSRC2_MOUSE Arginine/serine-rich coiled-coil protein 2 OS=Mus musculus OX=10090 GN=Rsrc2 PE=2 SV=1	A2RTL5	26	26	S	GRRHESKDKSSKRHKSEEHNDKEHSSDKGRE	168.79	159.06	HKS(1)EEHNDKEHSSDK	HKS(105.6)EEHNDKEHS(-105.6)S(-116.99)DK	3	4	-0.1419	30641000	29867000	31518000	3.06753e+07	16093000	23353000	18514000	19320000	1.58775	0.00654916
A3KGS3	Ral GTPase-activating protein subunit alpha-2	Ralgapa2	210.29	1872	A3KGS3	696	RGPA2_MOUSE Ral GTPase-activating protein subunit alpha-2 OS=Mus musculus OX=10090 GN=Ralgapa2 PE=1 SV=2	A3KGS3	696	696	S	CILEPQKGTAVGRSFSLSWRSHPDVTEPMRF	72.928	72.928	SFS(0.998)LS(0.002)WR	S(-40.61)FS(26.47)LS(-26.47)WR	3	2	-0.04179	2825200	2989400		2907300	2015800	2116200	2169200	2100400	1.38417	0.0024245
A6X8Z5	Rho GTPase-activating protein 31	Arhgap31	155.27	1425	A6X8Z5	941	RHG31_MOUSE Rho GTPase-activating protein 31 OS=Mus musculus OX=10090 GN=Arhgap31 PE=1 SV=1	A6X8Z5	941	941	S	LERRLCHRPSLRQSHSLDSKTTGNSHWTLEA	80.782	69.786	QS(0.016)HS(0.984)LDSK	QS(-18.02)HS(18.02)LDS(-37.74)K	4	2	0.26405	13904000	15651000	15842000	1.51323e+07		11755000	9560300	10657650	1.41986	0.0295164
B2RY04	Dedicator of cytokinesis protein 5	Dock5	214.43	1868	B2RY04	1765	DOCK5_MOUSE Dedicator of cytokinesis protein 5 OS=Mus musculus OX=10090 GN=Dock5 PE=1 SV=2	B2RY04	1765	1765	S	EPDVMSPGKKTQRPKSLQLVDSRLTPFHSPS	97.452	88.596	S(1)LQLVDSR	S(83.5)LQLVDS(-83.5)R	1	2	-0.38238	4319300	4936700	4338500	4531500		2928900	2409700	2669300	1.69764	0.0105914
E9PVX6	Proliferation marker protein Ki-67	Mki67	350.86	3177	E9PVX6	337	KI67_MOUSE Proliferation marker protein Ki-67 OS=Mus musculus OX=10090 GN=Mki67 PE=1 SV=1	E9PVX6	337	337	S	QQLKDEDSRVTGRRHSVNLDEGESAQAVHKT	130.49	90.308	RHS(1)VNLDEGESAQAVHK	RHS(75.43)VNLDEGES(-75.43)AQAVHK	3	3	3.5265	28647000	32627000	38401000	33225000	23568000	19608000	12517000	1.85643e+07	1.78972	0.0269885
E9Q5C9	Nucleolar and coiled-body phosphoprotein 1	Nolc1	73.697	702	E9Q5C9	212	NOLC1_MOUSE Nucleolar and coiled-body phosphoprotein 1 OS=Mus musculus OX=10090 GN=Nolc1 PE=1 SV=1	E9Q5C9	212	212	T	AVAAKAQTKAEAKPGTPAKAQPKVANGKAAA	165.51	65.565	AEAKPGT(1)PAK	AEAKPGT(65.56)PAK	7	3	0.22954	793400000	899820000	882620000	8.58613e+08	1059500000	1086800000	1169100000	1.10513e+09	0.776932	0.00613467
E9Q6J5	Biorientation of chromosomes in cell division protein 1-like 1	Bod1l	327.45	3032	E9Q6J5	896	BD1L1_MOUSE Biorientation of chromosomes in cell division protein 1-like 1 OS=Mus musculus OX=10090 GN=Bod1l PE=1 SV=1	E9Q6J5	896	896	S	FKPEELPHKERRRTKSLLEDKVVSKSKSKGQ	91.62	74.962	T(0.001)KS(0.999)LLEDK	T(-32.75)KS(32.75)LLEDK	3	2	0.54203	8643900	7852000	8037400	8.17777e+06	5423900	4312700	3027700	4.25477e+06	1.92203	0.00586245
E9Q784	Zinc finger CCCH domain-containing protein 13	Zc3h13	203.75	1729	E9Q784	1357	ZC3HD_MOUSE Zinc finger CCCH domain-containing protein 13 OS=Mus musculus OX=10090 GN=Zc3h13 PE=1 SV=1	E9Q784	1357	1357	S	RSSPESDRQVHSRSGSFDSRDRLQERDRYEH	78.939	78.939	SGS(1)FDSR	S(-36.75)GS(36.75)FDS(-55.57)R	3	2	0.0091054		14041000	14653000	14347000	10065000	8673600	7619700	8786100	1.63292	0.00971257
E9Q784	Zinc finger CCCH domain-containing protein 13	Zc3h13	203.75	1729	E9Q784	1256	ZC3HD_MOUSE Zinc finger CCCH domain-containing protein 13 OS=Mus musculus OX=10090 GN=Zc3h13 PE=1 SV=1	E9Q784	1256	1256	S	EDTPHRKLVDQKRSSSLGSNRSHRSHTSGRL	81.771	74.562	SSS(1)LGSNR	S(-46.57)S(-36.98)S(36.98)LGS(-48.55)NR	3	2	-0.025792	9426300	10997000	9514500	9.97927e+06	13229000	15532000	11664000	13475000	0.740576	0.047153
E9Q784	Zinc finger CCCH domain-containing protein 13	Zc3h13	203.75	1729	E9Q784	1499	ZC3HD_MOUSE Zinc finger CCCH domain-containing protein 13 OS=Mus musculus OX=10090 GN=Zc3h13 PE=1 SV=1	E9Q784	1499	1499	S	SVQGFEDVSKAERTESLEGDDESKLDDAHSL	62.68	62.68	T(0.004)ES(0.996)LEGDDESK	T(-24.28)ES(24.28)LEGDDES(-48.12)K	3	2	0.81904	4799800	4412200		4606000		3649200	3350100	3499650	1.31613	0.0456319
F6ZDS4	Nucleoprotein TPR	Tpr	273.99	2431	F6ZDS4	2205	TPR_MOUSE Nucleoprotein TPR OS=Mus musculus OX=10090 GN=Tpr PE=1 SV=1	F6ZDS4	2205	2205	T	MQQHFFDDEDRTVPSTPTLVVPHRTDGFAEA	103.14	93.478	TVPS(0.031)T(0.969)PTLVVPHR	T(-38.44)VPS(-14.97)T(14.97)PT(-40.31)LVVPHR	5	3	0.2092	46328000	45463000	38849000	4.35467e+07	36157000	22772000	15412000	2.47803e+07	1.75731	0.0449997
G3X9K3	Brefeldin A-inhibited guanine nucleotide-exchange protein 1	Arfgef1	208.5	1846	G3X9K3	1076	BIG1_MOUSE Brefeldin A-inhibited guanine nucleotide-exchange protein 1 OS=Mus musculus OX=10090 GN=Arfgef1 PE=1 SV=1	G3X9K3	1076	1076	S	VKPRYISGTVRGREGSLTGTKDQAPDEFVGL	94.023	94.023	GREGS(0.996)LT(0.004)GTK	GREGS(23.46)LT(-23.46)GT(-63.03)K	5	2	0.58767		19636000	18278000	18957000	14866000	15641000	14210000	1.49057e+07	1.2718	0.0117875
G5E870	E3 ubiquitin-protein ligase TRIP12	Trip12	224.13	2025	G5E870	1111	TRIPC_MOUSE E3 ubiquitin-protein ligase TRIP12 OS=Mus musculus OX=10090 GN=Trip12 PE=1 SV=1	G5E870	1111	1111	S	EPARTAGVSGLARAASKDTISNNREKIKGWI	48.405	48.405	AAS(0.997)KDT(0.002)IS(0.001)NNR	AAS(26.52)KDT(-26.52)IS(-32.3)NNR	3	2	-0.1287	12020000	13282000	13358000	1.28867e+07	11415000	11380000	11336000	11377000	1.1327	0.0254774
G5E870	E3 ubiquitin-protein ligase TRIP12	Trip12	224.13	2025	G5E870	77	TRIPC_MOUSE E3 ubiquitin-protein ligase TRIP12 OS=Mus musculus OX=10090 GN=Trip12 PE=1 SV=1	G5E870	77	77	S	QVPKKDNSRGVKRSASPDYNRTNSPSSAKKP	112.3	112.3	SAS(1)PDYNR	S(-57.52)AS(57.52)PDY(-82.22)NR	3	2	0.58289	48549000	46036000	48030000	4.75383e+07	45193000	39003000	38310000	4.08353e+07	1.16415	0.0444971
O54826	Protein AF-10	Mllt10	113.03	1068	O54826	691	AF10_MOUSE Protein AF-10 OS=Mus musculus OX=10090 GN=Mllt10 PE=1 SV=2	O54826	691	691	S	LGGRGSSPRGSLSPRSPVSNLQLRYDQPSNS	98.898	98.898	S(1)PVSNLQLR	S(53.25)PVS(-53.25)NLQLR	1	2	0.41538	7279300	7072300	6005100	6.78557e+06	5216600	5354100	5954500	5508400	1.23186	0.0485184
O54916	RalBP1-associated Eps domain-containing protein 1	Reps1	86.518	795	O54916	708	REPS1_MOUSE RalBP1-associated Eps domain-containing protein 1 OS=Mus musculus OX=10090 GN=Reps1 PE=1 SV=2	O54916	708	708	S	TPLAPPPKPVRRRLKSEDELRPDVDEHTQKT	180.52	120.25	LKS(1)EDELRPDVDEHTQK	LKS(87.42)EDELRPDVDEHT(-87.42)QK	3	4	0.2525	73696000	68354000	60091000	6.73803e+07	103740000	106270000	85655000	98555000	0.683683	0.0148458
O55003	BCL2/adenovirus E1B 19 kDa protein-interacting protein 3	Bnip3	20.978	187	O55003	88	BNIP3_MOUSE BCL2/adenovirus E1B 19 kDa protein-interacting protein 3 OS=Mus musculus OX=10090 GN=Bnip3 PE=1 SV=1	O55003	88	88	S	AEIDSHSFGEKNSTLSEEDYIERRREVESIL	83.54	78.69	NST(0.001)LS(0.999)EEDYIER	NS(-45.76)T(-29.1)LS(29.1)EEDY(-38.96)IER	5	2	0.74785	9311200	8067600	7325200	8.23467e+06	6177100	4512300	4290100	4.99317e+06	1.64919	0.0175156
O55098	Serine/threonine-protein kinase 10	Stk10	111.9	966	O55098	13	STK10_MOUSE Serine/threonine-protein kinase 10 OS=Mus musculus OX=10090 GN=Stk10 PE=1 SV=2	O55098	13	13	S	___MAFANFRRILRLSTFEKRKSREYEHVRR	78.324	78.324	ILRLS(0.963)T(0.037)FEK	ILRLS(14.2)T(-14.2)FEK	5	2	0.11649	35453000	40344000	34990000	36929000	19234000	21666000	15413000	18771000	1.96734	0.00190567
O70161	Phosphatidylinositol 4-phosphate 5-kinase type-1 gamma	Pip5k1c	72.407	661	O70161	475	PI51C_MOUSE Phosphatidylinositol 4-phosphate 5-kinase type-1 gamma OS=Mus musculus OX=10090 GN=Pip5k1c PE=1 SV=2	O70161	475	475	S	GALLAVKPLGPTAAFSASQIPSEREDVQYDL	86.141	86.141	GALLAVKPLGPTAAFS(0.921)AS(0.078)QIPSER	GALLAVKPLGPT(-37.53)AAFS(10.72)AS(-10.72)QIPS(-33.08)ER	16	3	0.32835	8412900	11672000		10042450	18176000	16510000	16095000	16927000	0.59328	0.0182615
O70305	Ataxin-2	Atxn2	136.48	1285	O70305	636	ATX2_MOUSE Ataxin-2 OS=Mus musculus OX=10090 GN=Atxn2 PE=1 SV=1	O70305	636	636	S	HNPPSEAAAPPVARTSPAGGTWSSVVSGVPR	53.998	53.998	T(0.243)S(0.756)PAGGTWSSVVSGVPR	T(-4.92)S(4.92)PAGGT(-33.7)WS(-44.98)S(-44.98)VVS(-51.9)GVPR	2	2	0.19252		16418000	16171000	16294500	15121000	15540000	14865000	1.51753e+07	1.07375	0.0255438
O70311	Glycylpeptide N-tetradecanoyltransferase 2	Nmt2	60.484	529	O70311	38	NMT2_MOUSE Glycylpeptide N-tetradecanoyltransferase 2 OS=Mus musculus OX=10090 GN=Nmt2 PE=1 SV=1	O70311	38	38	S	GIDGDNEEETEHAKGSPGGDLGAKKKKKKQK	86.288	69.352	GS(1)PGGDLGAK	GS(69.35)PGGDLGAK	2	2	-0.59915	22379000	22940000	23072000	22797000	23868000	24770000		24319000	0.937415	0.0392498
O70318	Band 4.1-like protein 2	Epb41l2	109.94	988	O70318	86	E41L2_MOUSE Band 4.1-like protein 2 OS=Mus musculus OX=10090 GN=Epb41l2 PE=1 SV=2	O70318	86	86	S	RGISRFIPPWLKKQRSYNLVVAKDGGDKKEP	100.88	96.342	S(1)YNLVVAK	S(43.63)Y(-43.63)NLVVAK	1	2	-0.098543	3181300	3375800	3123200	3.22677e+06		5176800	7390200	6283500	0.51353	0.0347706
O88746	Target of Myb protein 1	Tom1	54.325	492	O88746	174	TOM1_MOUSE Target of Myb protein 1 OS=Mus musculus OX=10090 GN=Tom1 PE=1 SV=1	O88746	174	174	T	LSPIHTPQRTVFNSETPSRQNSVSSNTSQRG	74.987	64.224	TVFNS(0.047)ET(0.766)PS(0.187)R	T(-52.49)VFNS(-12.15)ET(6.13)PS(-6.13)R	7	2	-1.6113	6112700	5153100	5231400	5.49907e+06		4019500	3690700	3855100	1.42644	0.0288449
O89032	SH3 and PX domain-containing protein 2A	Sh3pxd2a	124.2	1124	O89032	1008	SPD2A_MOUSE SH3 and PX domain-containing protein 2A OS=Mus musculus OX=10090 GN=Sh3pxd2a PE=1 SV=2	O89032	1008	1008	S	SLTATDSLRGVRRNSSFSTARSAAAEAKGRL	73.499	73.499	NS(0.002)S(0.997)FS(0.001)TAR	NS(-26.2)S(26.2)FS(-31.16)T(-37.96)AR	3	2	-0.0621	7032200	8434900	7299500	7.58887e+06	6610100	5809900	5007600	5809200	1.30635	0.0479359
P10923	Osteopontin	Spp1	32.459	294	P10923	250	OSTP_MOUSE Osteopontin OS=Mus musculus OX=10090 GN=Spp1 PE=1 SV=1	P10923	250	250	S	ADQSDVIDSQASSKASLEHQSHKFHSHKDKL	140.24	117.09	AS(1)LEHQSHK	AS(82.32)LEHQS(-82.32)HK	2	2	-0.19639	818000000	887110000	996990000	900700000	1413500000	1550300000	1094000000	1352600000	0.665903	0.035566
P18760	Cofilin-1	Cfl1	18.559	166	P18760	3	COF1_MOUSE Cofilin-1 OS=Mus musculus OX=10090 GN=Cfl1 PE=1 SV=3	P18760	3	3	S	_____________MASGVAVSDGVIKVFNDM	123.29	101.53	AS(1)GVAVSDGVIK	AS(75.7)GVAVS(-75.7)DGVIK	2	2	-0.17142	2214600000	1981500000	2155200000	2117100000	2962200000	3259100000	2657200000	2959500000	0.715357	0.0108434
P20152	Vimentin	Vim	53.687	466	P20152	72	VIME_MOUSE Vimentin OS=Mus musculus OX=10090 GN=Vim PE=1 SV=3	P20152	72	72	S	PGGAYVTRSSAVRLRSSVPGVRLLQDSVDFS	103.97	103.97	LRS(0.996)S(0.004)VPGVR	LRS(23.66)S(-23.66)VPGVR	3	2	0.26449	26483000	24215000	35176000	2.86247e+07	18968000	14049000	10928000	1.46483e+07	1.95412	0.0266155
P27546	Microtubule-associated protein 4	Map4	117.43	1125	P27546	847	MAP4_MOUSE Microtubule-associated protein 4 OS=Mus musculus OX=10090 GN=Map4 PE=1 SV=3	P27546	847	847	T	SRSKTTSASSVKRNTTPTGAAPPAGMTSTRV	99.407	84.946	NT(0.008)T(0.987)PT(0.005)GAAPPAGMTSTR	NT(-21.08)T(21.08)PT(-23)GAAPPAGMT(-78.15)S(-78.15)T(-74.8)R	3	2	-1.9797	29210000	24382000	30317000	2.79697e+07	15200000	18728000	18605000	17511000	1.59726	0.00835904
P27870	Proto-oncogene vav	Vav1	98.136	845	P27870	185	VAV_MOUSE Proto-oncogene vav OS=Mus musculus OX=10090 GN=Vav1 PE=1 SV=1	P27870	185	185	T	GDEIYEDLMRLESVPTPPKMTEYDKRCCCLR	149.49	149.49	LESVPT(1)PPK	LES(-72.56)VPT(72.56)PPK	6	2	-0.32851	11036000	12042000	10543000	11207000	9551000	10058000	8806800	9.47193e+06	1.18318	0.0385482
P33215	Protein NEDD1	Nedd1	71.292	660	P33215	282	NEDD1_MOUSE Protein NEDD1 OS=Mus musculus OX=10090 GN=Nedd1 PE=1 SV=2	P33215	282	282	S	SSRGKIYQYDLRMLKSPVKTISAHKTSVQCI	57.55	57.55	MLKS(1)PVK	MLKS(57.55)PVK	4	2	3.0475	8517700	7442900	7858200	7939600	6235500	6037200	4416200	5.56297e+06	1.42722	0.0222688
P37913	DNA ligase 1	Lig1	102.29	916	P37913	232	DNLI1_MOUSE DNA ligase 1 OS=Mus musculus OX=10090 GN=Lig1 PE=1 SV=2	P37913	232	232	T	SKPPARGAKTLSSFFTPRKPAVKTEVKQEES	92.19	71.176	TLSSFFT(1)PR	T(-62.59)LS(-53.04)S(-41.63)FFT(41.63)PR	7	2	-0.45078	6170400	6885100	5487100	6.18087e+06	8762800	9129700	7336600	8409700	0.734969	0.030526
P39689	Cyclin-dependent kinase inhibitor 1	Cdkn1a	17.785	159	P39689	78	CDN1A_MOUSE Cyclin-dependent kinase inhibitor 1 OS=Mus musculus OX=10090 GN=Cdkn1a PE=1 SV=4	P39689	78	78	S	VWERVRSLGLPKVYLSPGSRSRDDLGGDKRP	125.74	113.44	VYLS(0.999)PGS(0.001)R	VY(-86.4)LS(29.56)PGS(-29.56)R	4	2	0.20443	30463000	35822000	33815000	3.33667e+07	26295000	29158000	22983000	2.61453e+07	1.2762	0.0382395
P40124	Adenylyl cyclase-associated protein 1	Cap1	51.564	474	P40124	34	CAP1_MOUSE Adenylyl cyclase-associated protein 1 OS=Mus musculus OX=10090 GN=Cap1 PE=1 SV=4	P40124	34	34	S	EAVSHTSDMHCGYGDSPSKGAVPYVQAFDSL	287.91	287.91	LEAVSHTSDMHCGYGDS(0.997)PS(0.003)K	LEAVS(-212.04)HT(-170.89)S(-153.29)DMHCGY(-139.06)GDS(24.66)PS(-24.66)K	17	3	-0.33009	306510000	322180000	325740000	3.18143e+08	267680000	230540000	248120000	248780000	1.27881	0.00478917
P45591	Cofilin-2	Cfl2	18.709	166	P45591	3	COF2_MOUSE Cofilin-2 OS=Mus musculus OX=10090 GN=Cfl2 PE=1 SV=1	P45591	3	3	S	_____________MASGVTVNDEVIKVFNDM	91.076	91.076	AS(1)GVTVNDEVIK	AS(52.74)GVT(-52.74)VNDEVIK	2	2	-0.86275	4666700	3980000	4972100	4539600	7519200	7439400	7242300	7400300	0.613435	0.000716983
P47757	F-actin-capping protein subunit beta	Capzb	31.345	277	P47757	263	CAPZB_MOUSE F-actin-capping protein subunit beta OS=Mus musculus OX=10090 GN=Capzb PE=1 SV=3	P47757	263	263	S	AIPDNHKFKQLQRELSQVLTQRQVYIQPDN_	132.62	132.62	ELS(1)QVLTQR	ELS(93.28)QVLT(-93.28)QR	3	2	0.18235		12105000	10731000	11418000	7905500	5876300	6059700	6.61383e+06	1.72638	0.0162853
P52480	Pyruvate kinase PKM	Pkm	57.844	531	P52480	95	KPYM_MOUSE Pyruvate kinase PKM OS=Mus musculus OX=10090 GN=Pkm PE=1 SV=4	P52480	95	95	T	THEYHAETIKNVREATESFASDPILYRPVAV	51.473	51.473	EAT(0.94)ES(0.058)FAS(0.002)DPILYRPVAVALDTK	EAT(12.09)ES(-12.09)FAS(-26.89)DPILY(-37.58)RPVAVALDT(-46.02)K	3	3	0.44015	4921800	5067200		4994500	6070600	6908000	5934000	6304200	0.79225	0.0457051
P53349	Mitogen-activated protein kinase kinase kinase 1	Map3k1	161.29	1493	P53349	915	M3K1_MOUSE Mitogen-activated protein kinase kinase kinase 1 OS=Mus musculus OX=10090 GN=Map3k1 PE=1 SV=3	P53349	915	915	S	REKTGKGLSATRLSASSEDISDRLAGVSVGL	85.837	85.837	LSAS(0.98)S(0.02)EDISDR	LS(-38.06)AS(16.87)S(-16.87)EDIS(-44.9)DR	4	2	-0.9078	6310200	8518400	7022700	7.28377e+06	11630000	12878000		12254000	0.594399	0.0139937
P56212	cAMP-regulated phosphoprotein 19	Arpp19	12.293	112	P56212	23	ARP19_MOUSE cAMP-regulated phosphoprotein 19 OS=Mus musculus OX=10090 GN=Arpp19 PE=1 SV=2	P56212	23	23	S	AASAEEQKEMEDKVTSPEKAEEAKLKARYPH	161.55	106.55	VTS(1)PEKAEEAK	VT(-33.73)S(33.73)PEKAEEAK	3	2	0.022585	131370000	133020000	130160000	1.31517e+08	160910000	138810000	160300000	153340000	0.85768	0.0405911
P59672	Ankyrin repeat and SAM domain-containing protein 1A	Anks1a	125.24	1150	P59672	663	ANS1A_MOUSE Ankyrin repeat and SAM domain-containing protein 1A OS=Mus musculus OX=10090 GN=Anks1a PE=1 SV=3	P59672	663	663	S	TCSPTEDATMGSRSESLSNCSIGKKRLEKSP	94.09	94.09	SES(1)LSNCSIGK	S(-40)ES(39.19)LS(-39.19)NCS(-57.15)IGK	3	2	-0.24793	19829000	18118000	21262000	1.97363e+07	30364000	28942000	26114000	2.84733e+07	0.693151	0.00481459
P59808	SAM and SH3 domain-containing protein 1	Sash1	135.59	1230	P59808	813	SASH1_MOUSE SAM and SH3 domain-containing protein 1 OS=Mus musculus OX=10090 GN=Sash1 PE=1 SV=1	P59808	813	813	S	DLSKNRRSLPVSICRSCETLEGPEPVESWPR	58.024	47.082	S(0.94)CET(0.06)LEGPEPVESWPR	S(11.95)CET(-11.95)LEGPEPVES(-42.6)WPR	1	2	1.6164	2913300	3747200	3386000	3.34883e+06	4319400	5205000	4873000	4.79913e+06	0.6978	0.0148311
P62192	26S proteasome regulatory subunit 4	Psmc1	49.184	440	P62192	53	PRS4_MOUSE 26S proteasome regulatory subunit 4 OS=Mus musculus OX=10090 GN=Psmc1 PE=1 SV=1	P62192	53	53	T	KKTKGPDAASKLPLVTPHTQCRLKLLKLERI	147.73	116.19	LPLVT(1)PHTQCR	LPLVT(33.1)PHT(-33.1)QCR	5	2	-0.44177	18494000	19118000	18568000	1.87267e+07	17352000	14128000	13484000	14988000	1.24944	0.0368185
P62821	Ras-related protein Rab-1A	Rab1A	22.677	205	P62821;Q9D1G1	75;72	RAB1A_MOUSE Ras-related protein Rab-1A OS=Mus musculus OX=10090 GN=Rab1A PE=1 SV=3;RAB1B_MOUSE Ras-related protein Rab-1B OS=Mus musculus OX=10090 GN=Rab1b PE=1 SV=1	P62821;Q9D1G1	75;72	75	T	IKLQIWDTAGQERFRTITSSYYRGAHGIIVV	60.161	50.897	FRT(0.996)IT(0.002)S(0.001)S(0.001)YYR	FRT(26.66)IT(-26.66)S(-30.87)S(-32.29)Y(-33)Y(-41.24)R	3	2	0.15137		8911200	8868500	8889850	6673000	3929400	3621900	4.74143e+06	1.87493	0.0452917
P97393	Rho GTPase-activating protein 5	Arhgap5	172.11	1501	P97393	1201	RHG05_MOUSE Rho GTPase-activating protein 5 OS=Mus musculus OX=10090 GN=Arhgap5 PE=1 SV=2	P97393	1201	1201	S	KRKGRHRGSEEDPLLSPVETWKGGIDNPAIT	73.928	44.683	HRGS(1)EEDPLLS(0.986)PVET(0.014)WK	HRGS(42.25)EEDPLLS(18.64)PVET(-18.64)WK	11	3	0.11648	8818200	10266000	9705400	9.59653e+06	2865900	6721100	5397700	4994900	1.92127	0.0188981
P97479	Unconventional myosin-VIIa	Myo7a	254.94	2215	P97479	1115	MYO7A_MOUSE Unconventional myosin-VIIa OS=Mus musculus OX=10090 GN=Myo7a PE=1 SV=2	P97479	1115	1115	T	EGQKKTSVRHKLVHLTLKKKSKLTEEVTKRL	84.615	69.812	LVHLT(1)LK	LVHLT(69.81)LK	5	2	-0.22112	2426300	2234900	2281400	2314200	1713000		1288200	1500600	1.54218	0.0187446
P97820	Mitogen-activated protein kinase kinase kinase kinase 4	Map4k4	140.6	1233	P97820	556	M4K4_MOUSE Mitogen-activated protein kinase kinase kinase kinase 4 OS=Mus musculus OX=10090 GN=Map4k4 PE=1 SV=1	P97820	556	556	S	LASLKNNVSPVSRSHSFSDPSPKFAHHHLRS	64.224	64.224	S(0.004)HS(0.984)FS(0.013)DPSPK	S(-24.35)HS(18.94)FS(-18.94)DPS(-42.98)PK	3	2	-0.83328	4873500	5392300	5941800	5.40253e+06	3803600	3811000		3807300	1.41899	0.0278961
Q03141	MAP/microtubule affinity-regulating kinase 3	Mark3	84.389	753	Q03141	583	MARK3_MOUSE MAP/microtubule affinity-regulating kinase 3 OS=Mus musculus OX=10090 GN=Mark3 PE=1 SV=2	Q03141	583	583	S	QPRERRTATYNGPPASPSLSHEATPLSQTRS	81.406	69.016	TATY(0.001)NGPPAS(0.879)PS(0.06)LS(0.06)HEATPLSQTR	T(-46.1)AT(-36.75)Y(-31.64)NGPPAS(11.67)PS(-11.67)LS(-11.67)HEAT(-36.4)PLS(-44.7)QT(-44.7)R	10	3	-1.0944	14171000		13298000	13734500	12075000	12412000	12437000	12308000	1.1159	0.0284057
Q04899	Cyclin-dependent kinase 18	Cdk18	51.847	451	Q04899	14	CDK18_MOUSE Cyclin-dependent kinase 18 OS=Mus musculus OX=10090 GN=Cdk18 PE=1 SV=1	Q04899	14	14	S	__MNKMKNFKRRLSLSVPRPETIEESLAEFT	63.816	63.816	LSLS(1)VPR	LS(-39.79)LS(39.79)VPR	4	2	-0.66112	1756300	1870600	1357500	1.66147e+06	2772300	2333100	2507500	2.53763e+06	0.654731	0.0121163
Q05512	Serine/threonine-protein kinase MARK2	Mark2	86.305	776	Q05512	390	MARK2_MOUSE Serine/threonine-protein kinase MARK2 OS=Mus musculus OX=10090 GN=Mark2 PE=1 SV=3	Q05512	390	390	S	LKPRPSADLTNSSAPSPSHKVQRSVSANPKQ	183.6	183.6	PSADLTNSSAPS(0.986)PS(0.013)HK	PS(-166.89)ADLT(-95.32)NS(-46.92)S(-34.17)APS(18.66)PS(-18.66)HK	12	2	0.2903	12184000	14576000		13380000		22045000	25814000	23929500	0.559142	0.0419653
Q09014	Neutrophil cytosol factor 1	Ncf1	44.666	390	Q09014	324	NCF1_MOUSE Neutrophil cytosol factor 1 OS=Mus musculus OX=10090 GN=Ncf1 PE=1 SV=3	Q09014	324	324	T	AQSIHQRSRKRLSQDTYRRNSVRFLQQRRRP	67.334	67.334	LSQDT(1)YRR	LS(-45.96)QDT(45.96)Y(-55.29)RR	5	3	-0.36367		9939200	11182000	10560600	7955900	4854100	5934200	6.24807e+06	1.69022	0.0419017
Q09XV5	Chromodomain-helicase-DNA-binding protein 8	Chd8	290.84	2582	Q09XV5	1997	CHD8_MOUSE Chromodomain-helicase-DNA-binding protein 8 OS=Mus musculus OX=10090 GN=Chd8 PE=1 SV=1	Q09XV5	1997	1997	S	CSTPLLHQQCTSRTASPSPLRPDAPVEKSPE	115.39	115.39	T(0.009)AS(0.992)PS(1)PLRPDAPVEK	T(-20.68)AS(20.68)PS(44.85)PLRPDAPVEK	3	2	0.3791	27468000	35064000	29754000	30762000	22421000	21594000	24901000	22972000	1.33911	0.0339486
Q14AX6	Cyclin-dependent kinase 12	Cdk12	163.68	1484	Q14AX6	688	CDK12_MOUSE Cyclin-dependent kinase 12 OS=Mus musculus OX=10090 GN=Cdk12 PE=1 SV=2	Q14AX6	688	688	T	GGDPSPPDSPEPKAITPPQQPYKKRPKICCP	95.094	91.961	AIT(1)PPQQPYK	AIT(84.07)PPQQPY(-84.07)K	3	2	0.18065	13211000	11584000	10125000	11640000	9371500	9063700	8648800	9028000	1.28932	0.0462595
Q14B71	Cell division cycle-associated protein 2	Cdca2	106.36	982	Q14B71	409	CDCA2_MOUSE Cell division cycle-associated protein 2 OS=Mus musculus OX=10090 GN=Cdca2 PE=1 SV=2	Q14B71	409	409	T	FDESLPANTPLCKGGTPVRPRTVKTTSPLQS	44.57	40.727	GGT(1)PVRPR	GGT(40.73)PVRPR	3	2	0.24146	8140400	9760200	12182000	1.00275e+07	19623000	13167000	17033000	1.66077e+07	0.603789	0.0410092
Q3TBD2	Rho GTPase-activating protein 45	Arhgap45	122.9	1116	Q3TBD2	66	HMHA1_MOUSE Rho GTPase-activating protein 45 OS=Mus musculus OX=10090 GN=Arhgap45 PE=1 SV=2	Q3TBD2	66	66	S	LSTVAKGTGTLKRPTSLSRHASAAGFPLSGT	40.883	40.883	RPT(0.271)S(0.714)LS(0.015)R	RPT(-4.2)S(4.2)LS(-16.89)R	4	2	-0.042048	43816000	54172000	49556000	4.91813e+07	40093000	36846000	29426000	35455000	1.38715	0.0343757
Q3TLH4	Protein PRRC2C	Prrc2c	310.89	2846	Q3TLH4	2634	PRC2C_MOUSE Protein PRRC2C OS=Mus musculus OX=10090 GN=Prrc2c PE=1 SV=3	Q3TLH4	2634	2634	T	IDIKPGTPPIGGRSTTPTSSPFRATSTSPNS	113.61	111.52	STT(0.999)PTSSPFR	S(-34.33)T(-34.33)T(34.33)PT(-40.44)S(-49.19)S(-63.53)PFR	3	2	0.42817	57512000	49895000	45686000	51031000	68492000	84312000	74706000	7.58367e+07	0.672907	0.0125644
Q3TYS2	Uncharacterized protein C17orf62 homolog		20.921	187	Q3TYS2	168	CQ062_MOUSE Uncharacterized protein C17orf62 homolog OS=Mus musculus OX=10090 PE=1 SV=2	Q3TYS2	168	168	S	IAKLITSFLELHRLESPSERSQSSDSEPDGP	112.8	112.8	LES(1)PSER	LES(36.7)PS(-36.7)ER	3	2	0.25598	8016800		6978300	7497550	11118000	9619700	9488400	1.00754e+07	0.744147	0.0452635
Q3TZZ7	Extended synaptotagmin-2	Esyt2	94.138	845	Q3TZZ7	662	ESYT2_MOUSE Extended synaptotagmin-2 OS=Mus musculus OX=10090 GN=Esyt2 PE=1 SV=1	Q3TZZ7	662	662	S	PEASPLGHRDLGRSSSSLLASPSHIAAKEPT	170.48	170.48	S(0.003)S(0.003)S(0.986)S(0.009)LLASPSHIAAK	S(-25.45)S(-25.45)S(20.47)S(-20.47)LLAS(-122.54)PS(-135.73)HIAAK	3	2	0.069535	37795000	30967000	31199000	3.33203e+07	26238000	13700000	17593000	19177000	1.73751	0.0308661
Q3U0J8	TBC1 domain family member 2B	Tbc1d2b	109.95	965	Q3U0J8	959	TBD2B_MOUSE TBC1 domain family member 2B OS=Mus musculus OX=10090 GN=Tbc1d2b PE=1 SV=2	Q3U0J8	959	959	S	FLRERDTSPDKGELVSDEEEDT_________	43.476	43.476	DT(0.004)S(0.004)PDKGELVS(0.938)DEEEDT(0.054)	DT(-23.44)S(-23.44)PDKGELVS(12.41)DEEEDT(-12.41)	11	2	0.31053		17937000	16824000	17380500		12731000	13783000	13257000	1.31104	0.0327985
Q3U821	WD repeat-containing protein 75	Wdr75	94.036	830	Q3U821	798	WDR75_MOUSE WD repeat-containing protein 75 OS=Mus musculus OX=10090 GN=Wdr75 PE=1 SV=1	Q3U821	798	798	T	EEYDLTEKDKETNNNTDLGEDAIHQLSKSEE	40.952	40.952	DKET(0.5)NNNT(0.5)DLGEDAIHQLSK	DKET(0)NNNT(0)DLGEDAIHQLS(-35.45)K	8	3	0.6782	3161500	3147500		3154500		3581000	3837200	3709100	0.850476	0.0495652
Q3U821	WD repeat-containing protein 75	Wdr75	94.036	830	Q3U821	794	WDR75_MOUSE WD repeat-containing protein 75 OS=Mus musculus OX=10090 GN=Wdr75 PE=1 SV=1	Q3U821	794	794	T	DDSDEEYDLTEKDKETNNNTDLGEDAIHQLS	40.952	40.952	DKET(0.5)NNNT(0.5)DLGEDAIHQLSK	DKET(0)NNNT(0)DLGEDAIHQLS(-35.45)K	4	3	0.6782	3161500	3147500		3154500		3581000	3837200	3709100	0.850476	0.0495652
Q3U9G9	Lamin-B receptor	Lbr	71.439	626	Q3U9G9	67	LBR_MOUSE Lamin-B receptor OS=Mus musculus OX=10090 GN=Lbr PE=1 SV=2	Q3U9G9	67	67	S	SDIKPLKSFKQRKSGSISSSPSRRRGSRSRS	127.18	112.02	SGS(1)ISS(0.042)S(0.479)PS(0.479)R	S(-38.3)GS(38.3)IS(-36.92)S(-10.59)S(0)PS(0)R	3	2	-0.033041	238440000	270530000	260960000	2.56643e+08	209140000	207150000	194180000	203490000	1.26121	0.00742727
Q3UFK8	FERM domain-containing protein 8	Frmd8	51.827	466	Q3UFK8	409	FRMD8_MOUSE FERM domain-containing protein 8 OS=Mus musculus OX=10090 GN=Frmd8 PE=1 SV=2	Q3UFK8	409	409	S	PSPPPTQRPKLRRQGSVVCSRIQHLSTIDYV	108.1	108.1	QGS(1)VVCSR	QGS(80.94)VVCS(-80.94)R	3	2	-0.15518	10104000	11721000	12142000	1.13223e+07	8457100	4627500	6880600	6.65507e+06	1.70131	0.0214641
Q3UHH1	Zinc finger SWIM domain-containing protein 8	Zswim8	197.06	1832	Q3UHH1	1132	ZSWM8_MOUSE Zinc finger SWIM domain-containing protein 8 OS=Mus musculus OX=10090 GN=Zswim8 PE=1 SV=1	Q3UHH1	1132	1132	S	LALGSRGGYNGRGWGSPGRPKKKHTGMASID	79.201	52.903	GWGS(1)PGRPK	GWGS(52.9)PGRPK	4	2	-0.3077	21454000	22083000	22608000	2.20483e+07	33676000	27408000		30542000	0.721902	0.0373974
Q3UMU9	Hepatoma-derived growth factor-related protein 2	Hdgfl2	74.29	669	Q3UMU9	629	HDGR2_MOUSE Hepatoma-derived growth factor-related protein 2 OS=Mus musculus OX=10090 GN=Hdgfl2 PE=1 SV=1	Q3UMU9	629	629	S	QEDGQDSEDGPRGGSSEELHDSPRDNSDPAK	75.018	75.018	GGS(1)S(1)EELHDSPR	GGS(64.64)S(61.03)EELHDS(-61.03)PR	4	2	0.42458	6677500	6997100	6813000	6829200	7904300		7909500	7906900	0.863701	0.00288436
Q3UMU9	Hepatoma-derived growth factor-related protein 2	Hdgfl2	74.29	669	Q3UMU9	635	HDGR2_MOUSE Hepatoma-derived growth factor-related protein 2 OS=Mus musculus OX=10090 GN=Hdgfl2 PE=1 SV=1	Q3UMU9	635	635	S	SEDGPRGGSSEELHDSPRDNSDPAKPGNERQ	185.86	185.86	GGSSEELHDS(1)PR	GGS(-101.99)S(-75.87)EELHDS(75.87)PR	10	2	0.1343	35408000	28560000	29887000	31285000	24701000	22500000	23442000	2.35477e+07	1.32858	0.02422
Q3UPF5	Zinc finger CCCH-type antiviral protein 1	Zc3hav1	106.69	946	Q3UPF5	324	ZCCHV_MOUSE Zinc finger CCCH-type antiviral protein 1 OS=Mus musculus OX=10090 GN=Zc3hav1 PE=1 SV=1	Q3UPF5	324	324	S	SSKAAGVRGPSQMRASQEFLEDGDPDGLFSR	152.06	105.46	AS(1)QEFLEDGDPDGLFSR	AS(102.85)QEFLEDGDPDGLFS(-102.85)R	2	2	0.63626	11466000	14218000	14556000	1.34133e+07	24001000	19350000	17327000	20226000	0.663173	0.0365782
Q3UZ01	RNA-binding protein 40	Rnpc3	57.971	514	Q3UZ01	108	RBM40_MOUSE RNA-binding protein 40 OS=Mus musculus OX=10090 GN=Rnpc3 PE=2 SV=2	Q3UZ01	108	108	S	HTLVVEFAKEQDRVHSPCSTSNTEKKKRLDD	75.911	75.911	VHS(0.997)PCS(0.001)T(0.001)S(0.001)NTEK	VHS(30.56)PCS(-30.56)T(-30.56)S(-30.56)NT(-39.8)EK	3	2	0.094784	14702000	16305000	16414000	15807000	12592000	13145000	11306000	1.23477e+07	1.28016	0.0112046
Q505F1	Nuclear receptor subfamily 2 group C member 1	Nr2c1	65.475	590	Q505F1	203	NR2C1_MOUSE Nuclear receptor subfamily 2 group C member 1 OS=Mus musculus OX=10090 GN=Nr2c1 PE=1 SV=3	Q505F1	203	203	S	CAASTEKIYIRKDLRSPLAATPTFVTDSETA	43.476	43.476	DLRS(0.95)PLAAT(0.05)PTFVTDSETAR	DLRS(12.82)PLAAT(-12.82)PT(-32.92)FVT(-40.26)DS(-43.43)ET(-43.43)AR	4	3	-0.37873	3458300	3014000	3414900	3.29573e+06		2507600	1662700	2085150	1.58057	0.0448537
Q52KI8	Serine/arginine repetitive matrix protein 1	Srrm1	106.86	946	Q52KI8	412	SRRM1_MOUSE Serine/arginine repetitive matrix protein 1 OS=Mus musculus OX=10090 GN=Srrm1 PE=1 SV=2	Q52KI8	412	412	S	HRPSSPATPPPKTRHSPTPQQSNRTRKSRVS	172.2	125.45	TRHS(1)PT(0.997)PQQS(0.003)NR	T(-40.8)RHS(40.8)PT(25.41)PQQS(-25.41)NR	4	2	-0.47312	192390000	181780000	201510000	1.91893e+08	279110000	239350000	233870000	2.50777e+08	0.765196	0.0185318
Q52KI8	Serine/arginine repetitive matrix protein 1	Srrm1	106.86	946	Q52KI8	209	SRRM1_MOUSE Serine/arginine repetitive matrix protein 1 OS=Mus musculus OX=10090 GN=Srrm1 PE=1 SV=2	Q52KI8	209	209	S	KRSHSRSPRHRTKSRSPSPAPEKKEKSPELP	132.4	105	S(1)RS(1)PS(1)PAPEKK	S(105)RS(105)PS(105)PAPEKK	3	2	0.15074	186620000	148490000	159770000	164960000	132720000	125090000	121210000	126340000	1.30568	0.0307338
Q5DTT3	Protein FAM208B	Fam208b	264.28	2382	Q5DTT3	1990	F208B_MOUSE Protein FAM208B OS=Mus musculus OX=10090 GN=Fam208b PE=1 SV=2	Q5DTT3	1990	1990	S	QTSEASGLHLPPESRSPILVTVVRADTRQQS	67.385	67.385	S(1)PILVTVVR	S(55.79)PILVT(-55.79)VVR	1	2	0.35739	6085300		7593900	6839600	9351100	10224000	8839700	9471600	0.722117	0.0414915
Q5F2E7	Nuclear fragile X mental retardation-interacting protein 2	Nufip2	75.656	692	Q5F2E7	213	NUFP2_MOUSE Nuclear fragile X mental retardation-interacting protein 2 OS=Mus musculus OX=10090 GN=Nufip2 PE=1 SV=1	Q5F2E7	213	213	S	YITNGYMSKGADNDGSGSESGYTTPKKRKAR	151.22	123.83	GADNDGS(0.998)GS(0.002)ESGYTTPK	GADNDGS(27.28)GS(-27.28)ES(-38.85)GY(-61.73)T(-55.66)T(-61.09)PK	7	2	-0.28765	36007000	33782000	31135000	3.36413e+07	28372000	25508000	25550000	2.64767e+07	1.2706	0.0134674
Q5SSZ5	Tensin-3	Tns3	155.59	1440	Q5SSZ5	745	TENS3_MOUSE Tensin-3 OS=Mus musculus OX=10090 GN=Tns3 PE=1 SV=1	Q5SSZ5	745	745	S	PDGVGSGLRCSGRLDSVDGPGRSPGRQGDDP	83.652	50.178	LDS(1)VDGPGRS(1)PGR	LDS(50.18)VDGPGRS(50.18)PGR	3	2	-0.53175	36264000	35785000	43180000	3.84097e+07	30203000	24484000	14738000	2.31417e+07	1.65976	0.0403707
Q5SSZ5	Tensin-3	Tns3	155.59	1440	Q5SSZ5	571	TENS3_MOUSE Tensin-3 OS=Mus musculus OX=10090 GN=Tns3 PE=1 SV=1	Q5SSZ5	571	571	S	GGREQKPLQPLLRKPSAPTPVQAYGQSNYST	103.42	103.42	KPS(0.918)APT(0.082)PVQAYGQSNYSTQTWVR	KPS(10.49)APT(-10.49)PVQAY(-61.51)GQS(-79.88)NY(-88.12)S(-91.4)T(-94.57)QT(-99.61)WVR	3	3	0.42384	15701000	19768000	21506000	1.89917e+07	13516000	9980100	10237000	1.12444e+07	1.68899	0.0198429
Q5SW28	Phosphoinositide 3-kinase regulatory subunit 5	Pik3r5	96.953	871	Q5SW28	471	PI3R5_MOUSE Phosphoinositide 3-kinase regulatory subunit 5 OS=Mus musculus OX=10090 GN=Pik3r5 PE=1 SV=1	Q5SW28	471	471	S	LDCPAQLPSRAQRSRSLPQAKLTTQLPRWLL	60	60	S(0.035)RS(0.965)LPQAK	S(-14.35)RS(14.35)LPQAK	3	2	-0.093296	10136000	7554900	8116100	8.60233e+06	5358800	4484100		4921450	1.74793	0.0405638
Q5XPI3	E3 ubiquitin-protein ligase RNF123	Rnf123	148.65	1314	Q5XPI3	675	RN123_MOUSE E3 ubiquitin-protein ligase RNF123 OS=Mus musculus OX=10090 GN=Rnf123 PE=1 SV=1	Q5XPI3	675	675	S	AIGGALPLPRPGWLSSPTLGRANRFLSTAAV	148.52	148.48	PGWLS(0.006)S(0.967)PT(0.027)LGR	PGWLS(-22.38)S(15.51)PT(-15.51)LGR	6	2	0.10968	27502000	28233000	27722000	27819000	30029000	31129000	28662000	29940000	0.929158	0.0466599
Q60591	Nuclear factor of activated T-cells, cytoplasmic 2	Nfatc2	100.02	927	Q60591	860	NFAC2_MOUSE Nuclear factor of activated T-cells, cytoplasmic 2 OS=Mus musculus OX=10090 GN=Nfatc2 PE=1 SV=3	Q60591	860	860	S	SARPGPPPINQGQRLSPGAYPTVIQQQTAPS	94.384	73.383	LS(0.99)PGAY(0.003)PT(0.007)VIQQQTAPSQR	LS(21.29)PGAY(-25.44)PT(-21.29)VIQQQT(-61.08)APS(-67.92)QR	2	3	0.32113		11627000	11619000	11623000	14166000		13783000	13974500	0.831729	0.00656963
Q60591	Nuclear factor of activated T-cells, cytoplasmic 2	Nfatc2	100.02	927	Q60591	327	NFAC2_MOUSE Nuclear factor of activated T-cells, cytoplasmic 2 OS=Mus musculus OX=10090 GN=Nfatc2 PE=1 SV=3	Q60591	327	327	T	LATDSPCGIPSKIWKTSPDPTPVSTAPSKAG	83.252	83.252	T(0.5)S(0.5)PDPTPVSTAPSK	T(0)S(0)PDPT(-55.18)PVS(-70.65)T(-73.33)APS(-78.24)K	1	2	0.56926		20241000	21842000	21041500		25749000	24851000	25300000	0.83168	0.0434472
Q60591	Nuclear factor of activated T-cells, cytoplasmic 2	Nfatc2	100.02	927	Q60591	328	NFAC2_MOUSE Nuclear factor of activated T-cells, cytoplasmic 2 OS=Mus musculus OX=10090 GN=Nfatc2 PE=1 SV=3	Q60591	328	328	S	ATDSPCGIPSKIWKTSPDPTPVSTAPSKAGL	83.252	83.252	T(0.5)S(0.5)PDPTPVSTAPSK	T(0)S(0)PDPT(-55.18)PVS(-70.65)T(-73.33)APS(-78.24)K	2	2	0.56926		20241000	21842000	21041500		25749000	24851000	25300000	0.83168	0.0434472
Q60592	Microtubule-associated serine/threonine-protein kinase 2	Mast2	190.53	1734	Q60592	1319	MAST2_MOUSE Microtubule-associated serine/threonine-protein kinase 2 OS=Mus musculus OX=10090 GN=Mast2 PE=1 SV=1	Q60592	1319	1319	S	LSGHGSQSFPTKLHLSPPLGRQLSRPKSAEP	58.172	52.247	LHLS(1)PPLGR	LHLS(52.25)PPLGR	4	2	0.032484	2569700		2860600	2715150	1904200		1773500	1838850	1.47655	0.0315527
Q60974	Nuclear receptor corepressor 1	Ncor1	270.64	2453	Q60974	1481	NCOR1_MOUSE Nuclear receptor corepressor 1 OS=Mus musculus OX=10090 GN=Ncor1 PE=1 SV=1	Q60974	1481	1481	S	SVLRSTLHEAPKAQLSPGLYDDSSARRTPVS	90.872	90.872	AQLS(1)PGLYDDSSAR	AQLS(58.54)PGLY(-69.63)DDS(-58.54)S(-62.15)AR	4	2	3.8429	19675000	14612000	18386000	1.75577e+07	12033000	14107000	12905000	13015000	1.34903	0.0497933
Q60974	Nuclear receptor corepressor 1	Ncor1	270.64	2453	Q60974	1004	NCOR1_MOUSE Nuclear receptor corepressor 1 OS=Mus musculus OX=10090 GN=Ncor1 PE=1 SV=1	Q60974	1004	1004	S	RQRQEQVDLECRSSTSPCSTSKSPNREWEVL	80.312	77.279	SST(0.068)S(0.914)PCS(0.013)T(0.004)S(0.001)K	S(-44.09)S(-44.09)T(-11.26)S(11.26)PCS(-18.52)T(-23.68)S(-30.9)K	4	2	-0.50946	11919000	13090000	15520000	1.35097e+07		17484000	19599000	18541500	0.728618	0.0498954
Q61024	Asparagine synthetase [glutamine-hydrolyzing]	Asns	64.282	561	Q61024	218	ASNS_MOUSE Asparagine synthetase [glutamine-hydrolyzing] OS=Mus musculus OX=10090 GN=Asns PE=1 SV=3	Q61024	218	218	S	KYHHCTDEPLHAIYDSVEKLFPGFDLETVKN	59.163	59.163	YHHCTDEPLHAIY(0.001)DS(0.999)VEK	Y(-56.28)HHCT(-51.16)DEPLHAIY(-31.13)DS(31.13)VEK	15	4	0.29764		4063100	4177700	4120400	4850600		4652300	4751450	0.867188	0.031389
Q61029	Lamina-associated polypeptide 2, isoforms beta/delta/epsilon/gamma	Tmpo	50.372	452	Q61029	207	LAP2B_MOUSE Lamina-associated polypeptide 2, isoforms beta/delta/epsilon/gamma OS=Mus musculus OX=10090 GN=Tmpo PE=1 SV=4	Q61029	207	207	T	ELKLEKREPLKGRAKTPVTLKQRRTEHNQSY	143	112.83	AKT(1)PVTLK	AKT(68.88)PVT(-68.88)LK	3	3	-0.57244	1165000000	1180700000	1150300000	1.16533e+09	1025100000	992920000	776050000	9.31357e+08	1.25122	0.0410183
Q61029	Lamina-associated polypeptide 2, isoforms beta/delta/epsilon/gamma	Tmpo	50.372	452	Q61029;Q61033	159;159	LAP2B_MOUSE Lamina-associated polypeptide 2, isoforms beta/delta/epsilon/gamma OS=Mus musculus OX=10090 GN=Tmpo PE=1 SV=4;LAP2A_MOUSE Lamina-associated polypeptide 2, isoforms alpha/zeta OS=Mus musculus OX=10090 GN=Tmpo PE=1 SV=4	Q61029;Q61033	159;159	159	T	KLLKLREQGTESRSSTPLPTVSSSAENTRQN	113.73	102.98	S(0.005)S(0.005)T(0.989)PLPTVSSSAENTR	S(-22.74)S(-22.74)T(22.74)PLPT(-76.99)VS(-86.11)S(-89.85)S(-93.22)AENT(-95.23)R	3	2	-0.20801	665690000	753120000	682910000	7.00573e+08	539640000	499380000	485550000	508190000	1.37857	0.00354367
Q61038	Psychosine receptor	Gpr65	39.388	337	Q61038	218	PSYR_MOUSE Psychosine receptor OS=Mus musculus OX=10090 GN=Gpr65 PE=2 SV=2	Q61038	218	218	T	ICNHKVYRAVRHNQATENSEKRRIIKLLASI	68.121	68.121	HNQAT(0.888)ENS(0.112)EK	HNQAT(8.99)ENS(-8.99)EK	5	2	0.73455	9741800	9137000		9439400	15048000	11780000	13517000	1.34483e+07	0.701901	0.0480471
Q61151	Serine/threonine-protein phosphatase 2A 56 kDa regulatory subunit epsilon isoform	Ppp2r5e	54.713	467	Q61151	32	2A5E_MOUSE Serine/threonine-protein phosphatase 2A 56 kDa regulatory subunit epsilon isoform OS=Mus musculus OX=10090 GN=Ppp2r5e PE=1 SV=3	Q61151	32	32	S	FSRKSVRKARQKRSQSSSQFRSQGKPIELTP	97.813	82.417	SQS(0.997)S(0.002)SQFR	S(-35.57)QS(27.1)S(-27.1)S(-34.13)QFR	3	2	0.15707	13686000	11463000	11675000	1.22747e+07	8918800	10589000	8704500	9404100	1.30525	0.0361626
Q61687	Transcriptional regulator ATRX	Atrx	278.58	2476	Q61687	84	ATRX_MOUSE Transcriptional regulator ATRX OS=Mus musculus OX=10090 GN=Atrx PE=1 SV=3	Q61687	84	84	S	EKSRSSGSSRSKRKPSIVTKYVESDDEKPTD	63.624	63.624	RKPS(1)IVTK	RKPS(36.14)IVT(-36.14)K	4	3	-0.1853	17455000	19976000	21009000	19480000	13854000	10156000	8138400	1.07161e+07	1.81782	0.011428
Q61771	Kinesin-like protein KIF3B	Kif3b	85.287	747	Q61771	681	KIF3B_MOUSE Kinesin-like protein KIF3B OS=Mus musculus OX=10090 GN=Kif3b PE=1 SV=1	Q61771	681	681	S	DMPSRTTRDYEGPAISPKVQAALDAALQDED	50.897	50.897	DYEGPAIS(1)PK	DY(-49.26)EGPAIS(49.26)PK	8	2	-0.20612	2365800		2571700	2468750	3380800	3325200	3327600	3.34453e+06	0.738145	0.00164565
Q61792	LIM and SH3 domain protein 1	Lasp1	29.994	263	Q61792	104	LASP1_MOUSE LIM and SH3 domain protein 1 OS=Mus musculus OX=10090 GN=Lasp1 PE=1 SV=1	Q61792	104	104	T	EFEKNKGKGFSVVADTPELQRIKKTQDQISN	174.62	171.46	GFSVVADT(1)PELQR	GFS(-98.66)VVADT(98.66)PELQR	8	2	-0.037243	22694000	34701000	32069000	2.98213e+07	40308000	45890000	50398000	45532000	0.654953	0.0281637
Q62417	Sorbin and SH3 domain-containing protein 1	Sorbs1	143.07	1290	Q62417	286	SRBS1_MOUSE Sorbin and SH3 domain-containing protein 1 OS=Mus musculus OX=10090 GN=Sorbs1 PE=1 SV=2	Q62417	286	286	T	EMNYIEGEKVVKRSATLPLPARSSSLKSSPE	63.624	53.211	S(0.005)AT(0.995)LPLPAR	S(-23.28)AT(23.28)LPLPAR	3	2	0.21278	3706400	4154100		3930250	3099600	2742900	2932200	2924900	1.34372	0.0181005
Q62433	Protein NDRG1	Ndrg1	43.008	394	Q62433	330	NDRG1_MOUSE Protein NDRG1 OS=Mus musculus OX=10090 GN=Ndrg1 PE=1 SV=1	Q62433	330	330	S	MPSASMTRLMRSRTASGSSVTSLEGTRSRSH	195.89	171.71	TAS(1)GSSVTSLEGTR	T(-48.31)AS(43.12)GS(-43.12)S(-75.26)VT(-116.74)S(-127.76)LEGT(-144.87)R	3	2	-0.017596	219430000	230100000	204760000	2.18097e+08	158600000	168520000	122830000	1.49983e+08	1.45414	0.0122673
Q63932	Dual specificity mitogen-activated protein kinase kinase 2	Map2k2	44.402	401	Q63932	295	MP2K2_MOUSE Dual specificity mitogen-activated protein kinase kinase 2 OS=Mus musculus OX=10090 GN=Map2k2 PE=1 SV=2	Q63932	295	295	S	GRPVVDGADGEPHSVSPRPRPPGRPISVGHG	204.86	204.86	ELEASFGRPVVDGADGEPHS(0.003)VS(0.997)PR	ELEAS(-149.6)FGRPVVDGADGEPHS(-24.62)VS(24.62)PR	22	3	0.17198	30003000	41415000	39214000	3.68773e+07	51165000	49045000	46221000	4.88103e+07	0.755523	0.0342143
Q63943	Myocyte-specific enhancer factor 2D	Mef2d	55.064	514	Q63943	251	MEF2D_MOUSE Myocyte-specific enhancer factor 2D OS=Mus musculus OX=10090 GN=Mef2d PE=1 SV=2	Q63943	251	251	S	PVANGNSLNKVIPAKSPPPPTHNTQLGAPSR	124.51	124.51	VIPAKS(1)PPPPTHNTQLGAPSR	VIPAKS(40.52)PPPPT(-40.52)HNT(-59.09)QLGAPS(-85.3)R	6	3	-0.1058	24452000		24077000	24264500	34324000	34230000	32215000	3.35897e+07	0.72238	0.00191155
Q64701	Retinoblastoma-like protein 1	Rbl1	119.46	1063	Q64701	1036	RBL1_MOUSE Retinoblastoma-like protein 1 OS=Mus musculus OX=10090 GN=Rbl1 PE=1 SV=3	Q64701	1036	1036	S	QKTKKRVIAISGDADSPAKRLCQENDDVLLK	110.74	110.74	VIAISGDADS(1)PAKR	VIAIS(-63.1)GDADS(63.1)PAKR	10	2	0.27308	51593000	54146000	56622000	5.41203e+07	48554000	50516000	46797000	4.86223e+07	1.11308	0.0382383
Q6GQX2	Nck-associated protein 5-like	Nckap5l	138.17	1323	Q6GQX2	494	NCK5L_MOUSE Nck-associated protein 5-like OS=Mus musculus OX=10090 GN=Nckap5l PE=1 SV=1	Q6GQX2	494	494	S	SSRIPCRNSGSDGSPSPLLARRGLGGGELSP	131.45	92.39	NSGSDGS(0.017)PS(0.983)PLLAR	NS(-78.9)GS(-55.23)DGS(-17.6)PS(17.6)PLLAR	9	2	-0.090465	13226000	12555000	13341000	1.30407e+07	11429000	9371100		10400050	1.2539	0.0499848
Q6NV83	U2 snRNP-associated SURP motif-containing protein	U2surp	118.26	1029	Q6NV83	67	SR140_MOUSE U2 snRNP-associated SURP motif-containing protein OS=Mus musculus OX=10090 GN=U2surp PE=1 SV=3	Q6NV83	67	67	S	KHNYRNESSRESLCDSPHQNLSRPLLENKLK	174.39	174.39	ESLCDS(1)PHQNLSR	ES(-90.13)LCDS(90.13)PHQNLS(-98.48)R	6	2	-0.29934	9177800	16624000	12285000	12695600	18814000	19242000	21442000	1.98327e+07	0.640136	0.036477
Q6NZF1	Zinc finger CCCH domain-containing protein 11A	Zc3h11a	86.491	792	Q6NZF1	185	ZC11A_MOUSE Zinc finger CCCH domain-containing protein 11A OS=Mus musculus OX=10090 GN=Zc3h11a PE=1 SV=1	Q6NZF1	185	185	S	FSEEGDESKTPALQPSPDVHNGLRVASARKP	79.489	79.489	TPALQPS(1)PDVHNGLR	T(-62.96)PALQPS(62.96)PDVHNGLR	7	3	0.26785		5673700	6452300	6063000	4584600	4886800	5186800	4.88607e+06	1.24087	0.0490166
Q6NZJ6	Eukaryotic translation initiation factor 4 gamma 1	Eif4g1	176.07	1600	Q6NZJ6	212	IF4G1_MOUSE Eukaryotic translation initiation factor 4 gamma 1 OS=Mus musculus OX=10090 GN=Eif4g1 PE=1 SV=1	Q6NZJ6	212	212	T	KDITEEIMSGARTASTPTPPQTGGSLEPQPN	164.4	122.88	T(0.003)AS(0.052)T(0.944)PT(0.001)PPQTGGSLEPQPNGESPQVAVIIRPDDR	T(-25.25)AS(-12.56)T(12.56)PT(-30.6)PPQT(-73.14)GGS(-78.8)LEPQPNGES(-98.33)PQVAVIIRPDDR	4	3	0.39671	32532000	50996000		41764000	70702000	69045000	76128000	7.19583e+07	0.580391	0.0267226
Q6NZJ6	Eukaryotic translation initiation factor 4 gamma 1	Eif4g1	176.07	1600	Q6NZJ6	1211	IF4G1_MOUSE Eukaryotic translation initiation factor 4 gamma 1 OS=Mus musculus OX=10090 GN=Eif4g1 PE=1 SV=1	Q6NZJ6	1211	1211	S	SRERPSQPEGLRKAASLTEDRGRDPVKREAT	115.7	115.7	AAS(1)LTEDR	AAS(50.42)LT(-50.42)EDR	3	2	-0.14316	134940000	120070000	133880000	129630000	61569000	109580000	71715000	8.09547e+07	1.60127	0.0339881
Q6P5D8	Structural maintenance of chromosomes flexible hinge domain-containing protein 1	Smchd1	225.65	2007	Q6P5D8	1975	SMHD1_MOUSE Structural maintenance of chromosomes flexible hinge domain-containing protein 1 OS=Mus musculus OX=10090 GN=Smchd1 PE=1 SV=2	Q6P5D8	1975	1975	S	LGMTPVRRCNESLCHSPKIEVTECPIPTKRM	151.07	151.07	CNESLCHS(1)PK	CNES(-64.78)LCHS(64.78)PK	8	2	-0.41162	18990000	20020000	20726000	19912000	16219000	17435000	12249000	15301000	1.30135	0.0486588
Q6PD03	Serine/threonine-protein phosphatase 2A 56 kDa regulatory subunit alpha isoform	Ppp2r5a	56.346	486	Q6PD03	41	2A5A_MOUSE Serine/threonine-protein phosphatase 2A 56 kDa regulatory subunit alpha isoform OS=Mus musculus OX=10090 GN=Ppp2r5a PE=1 SV=1	Q6PD03	41	41	S	RKSVRKAQRQKRSQGSSQFRSQGSQAELHPL	112.95	112.95	SQGS(0.997)S(0.003)QFR	S(-67.38)QGS(25.82)S(-25.82)QFR	4	2	-0.18779		24580000	26164000	25372000	21615000	19769000	17322000	1.95687e+07	1.29656	0.0426712
Q6PD21	SH2 domain-containing adapter protein B	Shb	54.707	503	Q6PD21	208	SHB_MOUSE SH2 domain-containing adapter protein B OS=Mus musculus OX=10090 GN=Shb PE=1 SV=2	Q6PD21	208	208	S	AGDPPGGVCSGGRTWSPTTCGGKKLLNKCSA	74.698	74.698	TWS(0.999)PTTCGGK	T(-38.7)WS(34.33)PT(-34.33)T(-38.7)CGGK	3	2	-0.18811	4585500	4934400	3468400	4.32943e+06	6713400	5608300	6988600	6.43677e+06	0.67261	0.026086
Q6PFR5	Transformer-2 protein homolog alpha	Tra2a	32.316	281	Q6PFR5	24	TRA2A_MOUSE Transformer-2 protein homolog alpha OS=Mus musculus OX=10090 GN=Tra2a PE=1 SV=1	Q6PFR5	24	24	T	FEGRESRSQSKSPTGTPARVKSESRSGSRSP	138.97	60.055	S(1)QS(1)KS(0.96)PT(0.053)GT(0.987)PAR	S(47.03)QS(42.91)KS(13.71)PT(-13.71)GT(18.66)PAR	9	2	0.50931	96747000	95940000	94128000	95605000	66866000	53203000	80758000	6.69423e+07	1.42817	0.0230366
Q6TXD4	Dynamin-binding protein	Dnmbp	177.27	1580	Q6TXD4	480	DNMBP_MOUSE Dynamin-binding protein OS=Mus musculus OX=10090 GN=Dnmbp PE=1 SV=2	Q6TXD4	480	480	S	GWSFQKPASHLQRASSLTASRLDRPSHFCHP	97.813	97.813	ASS(0.999)LTASR	AS(-35.86)S(34.74)LT(-34.74)AS(-56.11)R	3	2	-1.0507	9199100	8216800	8452000	8.62263e+06	6818100	5225400	4821700	5.62173e+06	1.5338	0.0114313
Q6ZQ03	Formin-binding protein 4	Fnbp4	111.24	1031	Q6ZQ03	19	FNBP4_MOUSE Formin-binding protein 4 OS=Mus musculus OX=10090 GN=Fnbp4 PE=1 SV=2	Q6ZQ03	19	19	S	KKSRAVPGRRPILQLSPPGPRSSTPGRDPDP	95.264	95.264	RPILQLS(1)PPGPR	RPILQLS(95.26)PPGPR	7	2	-0.35436	10715000	12932000	11440000	1.16957e+07		17240000	18979000	18109500	0.64583	0.00912685
Q7TMQ7	WD repeat-containing protein 91	Wdr91	83.42	748	Q7TMQ7	294	WDR91_MOUSE WD repeat-containing protein 91 OS=Mus musculus OX=10090 GN=Wdr91 PE=1 SV=1	Q7TMQ7	294	294	S	PAQGPPQAQSSAKKDSFSSQATKGKDSVPGA	111.64	111.64	KDS(0.999)FS(0.001)SQATK	KDS(32.03)FS(-32.03)S(-44.41)QAT(-73.34)K	3	2	0.13821	25876000	29130000	23656000	2.62207e+07	14641000	13112000	13704000	13819000	1.89744	0.00167995
Q7TNC4	Putative RNA-binding protein Luc7-like 2	Luc7l2	46.582	392	Q7TNC4	17	LC7L2_MOUSE Putative RNA-binding protein Luc7-like 2 OS=Mus musculus OX=10090 GN=Luc7l2 PE=1 SV=1	Q7TNC4	17	17	T	SAQAQMRAMLDQLMGTSRDGDTTRQRIKFSD	126.71	119.77	AMLDQLMGT(0.676)S(0.324)R	AMLDQLMGT(3.19)S(-3.19)R	9	2	-0.18843	3139400	2486500	1853600	2.49317e+06	4369500	4977600	3646200	4331100	0.575643	0.0263537
Q7TPM1	Protein PRRC2B	Prrc2b	160.91	1486	Q7TPM1	479	PRC2B_MOUSE Protein PRRC2B OS=Mus musculus OX=10090 GN=Prrc2b PE=1 SV=1	Q7TPM1	479	479	S	PDYQKPTMGSMFRQHSAEDKEDKPPPRQKFI	56.424	56.424	QHS(1)AEDKEDKPPPR	QHS(56.42)AEDKEDKPPPR	3	3	0.31938	21005000	23154000		22079500		16576000	16373000	16474500	1.34022	0.0351358
Q7TPM1	Protein PRRC2B	Prrc2b	160.91	1486	Q7TPM1	415	PRC2B_MOUSE Protein PRRC2B OS=Mus musculus OX=10090 GN=Prrc2b PE=1 SV=1	Q7TPM1	415	415	S	RSKWNNWDPRRQRALSLSSADSTDAKRTQEE	118.55	118.55	ALS(1)LSSADSTDAKR	ALS(45.05)LS(-45.05)S(-57.42)ADS(-73.11)T(-78.36)DAKR	3	2	-0.20095	7878800	8581600	6935300	7.79857e+06	6316000	4684100	6065100	5688400	1.37096	0.0387641
Q7TPV4	Myb-binding protein 1A	Mybbp1a	152.04	1344	Q7TPV4	1329	MBB1A_MOUSE Myb-binding protein 1A OS=Mus musculus OX=10090 GN=Mybbp1a PE=1 SV=2	Q7TPV4	1329	1329	S	RARLSLVSRSPSLLQSGVKKRRVASRRVQTP	133.25	133.25	S(0.977)PS(0.023)LLQS(1)GVKK	S(16.37)PS(-16.37)LLQS(76.96)GVKK	7	2	-0.22642	8773600	6348400	10483000	8535000	15799000	13747000	11902000	13816000	0.617762	0.0325698
Q7TT79	Microcephalin	Mcph1	90.372	822	Q7TT79	273	MCPH1_MOUSE Microcephalin OS=Mus musculus OX=10090 GN=Mcph1 PE=1 SV=1	Q7TT79	273	273	S	PSSPVLRASSFYGSASPNHLRQPRPQKAPDS	107.51	107.51	ASSFYGS(0.019)AS(0.981)PNHLR	AS(-78.96)S(-69.39)FY(-65.93)GS(-17.06)AS(17.06)PNHLR	9	2	2.5481	15287000	15143000		15215000		11720000	10508000	11114000	1.36899	0.0214345
Q80TM6	R3H domain-containing protein 2	R3hdm2	114.58	1044	Q80TM6	381	R3HD2_MOUSE R3H domain-containing protein 2 OS=Mus musculus OX=10090 GN=R3hdm2 PE=1 SV=2	Q80TM6	381	381	S	DGSVRSMRPPVTKASSFSGISILTRGDSIGS	89.624	75.316	AS(0.003)S(0.997)FSGISILTR	AS(-25.01)S(25.01)FS(-36.94)GIS(-52.95)ILT(-65.19)R	3	2	-0.12931	9566400	11354000	11498000	1.08061e+07	7350400	9447500	6687700	7.82853e+06	1.38035	0.0455563
Q80U28	MAP kinase-activating death domain protein	Madd	175.18	1577	Q80U28	819	MADD_MOUSE MAP kinase-activating death domain protein OS=Mus musculus OX=10090 GN=Madd PE=1 SV=2	Q80U28	819	819	S	AQKLLRPNSLKLASDSDAESDSRASSPNSTV	78.69	71.354	LAS(0.004)DS(0.99)DAES(0.005)DS(0.001)R	LAS(-23.71)DS(22.95)DAES(-22.95)DS(-32.36)R	5	2	-0.83844	14384000	11378000	11008000	1.22567e+07	8492200	8091500	7965900	8183200	1.49778	0.0196184
Q80U44	Zinc finger FYVE domain-containing protein 16	Zfyve16	166.67	1528	Q80U44	722	ZFY16_MOUSE Zinc finger FYVE domain-containing protein 16 OS=Mus musculus OX=10090 GN=Zfyve16 PE=1 SV=2	Q80U44	722	722	S	VTANKDSLPENKRKESLVLGQKQPTWVPDSE	85.522	40.475	RKES(1)LVLGQK	RKES(40.48)LVLGQK	4	3	-0.046001	3828000	3475200	2912800	3.40533e+06	2371000	2355500	2243900	2.32347e+06	1.46563	0.0159361
Q80UP8	Sodium-dependent phosphate transporter 2	Slc20a2	70.865	656	Q80UP8	316	S20A2_MOUSE Sodium-dependent phosphate transporter 2 OS=Mus musculus OX=10090 GN=Slc20a2 PE=1 SV=2	Q80UP8	316	316	S	TSAGNHPRASYGRALSMTHGSAKSPISNGTF	113.95	110.58	ALS(1)MTHGSAK	ALS(36.37)MT(-36.37)HGS(-53.93)AK	3	2	-1.7162	17359000	19256000	20950000	1.91883e+07	16017000	14162000	11168000	1.37823e+07	1.39224	0.0367607
Q80VP0	Tectonin beta-propeller repeat-containing protein 1	Tecpr1	130.26	1166	Q80VP0	418	TCPR1_MOUSE Tectonin beta-propeller repeat-containing protein 1 OS=Mus musculus OX=10090 GN=Tecpr1 PE=1 SV=1	Q80VP0	418	418	S	VRGSGTESAPSDTDASLEVERQGPEQPLPKE	43.233	43.233	GS(0.001)GT(0.002)ES(0.005)APS(0.085)DT(0.235)DAS(0.672)LEVER	GS(-27.94)GT(-25.16)ES(-21.54)APS(-8.98)DT(-4.56)DAS(4.56)LEVER	14	2	-0.53822		6764300	7536200	7150250		4993300	4864000	4928650	1.45075	0.0296544
Q80WJ7	Protein LYRIC	Mtdh	63.845	579	Q80WJ7	297	LYRIC_MOUSE Protein LYRIC OS=Mus musculus OX=10090 GN=Mtdh PE=1 SV=1	Q80WJ7	297	297	S	GGGWSEKSVKLSSQLSEEKWNSVPPASAGKR	129.34	129.34	LSSQLS(1)EEK	LS(-90.16)S(-53.01)QLS(53.01)EEK	6	2	0.95145	68894000	74568000	60144000	6.78687e+07	52795000	47511000	34462000	4.49227e+07	1.51079	0.0289173
Q80WQ6	Inactive rhomboid protein 2	Rhbdf2	93.433	827	Q80WQ6	197	RHDF2_MOUSE Inactive rhomboid protein 2 OS=Mus musculus OX=10090 GN=Rhbdf2 PE=1 SV=1	Q80WQ6	197	197	S	LTPGVLSLTSFTSVRSGYSHLPRRKRISVAH	69.275	69.275	S(0.999)GYS(0.001)HLPR	S(29.43)GY(-44.5)S(-29.43)HLPR	1	2	0.46859	4413100		4402500	4407800	5152200	6058500	6044300	5.75167e+06	0.766352	0.0402754
Q8BGD9	Eukaryotic translation initiation factor 4B	Eif4b	68.839	611	Q8BGD9	283	IF4B_MOUSE Eukaryotic translation initiation factor 4B OS=Mus musculus OX=10090 GN=Eif4b PE=1 SV=1	Q8BGD9	283	283	S	RGYDSRIGSGRRAFGSGYRRDDDYRGGGDRY	66.962	66.299	AFGS(1)GYR	AFGS(43.81)GY(-43.81)R	4	2	0.14351	6155000	6914500	5627400	6232300	4152700		3400600	3776650	1.65022	0.0217316
Q8BGU5	Cyclin-Y	Ccny	39.394	341	Q8BGU5	83	CCNY_MOUSE Cyclin-Y OS=Mus musculus OX=10090 GN=Ccny PE=1 SV=1	Q8BGU5	83	83	S	IFLSKSQTDVREKRKSLFINHHPPGQTSRKY	43.794	43.794	S(1)LFINHHPPGQTSR	S(43.01)LFINHHPPGQT(-43.01)S(-43.01)R	1	3	0.031478		32887000	30224000	31555500	18842000	23310000	19234000	20462000	1.54215	0.0131299
Q8BH74	Nuclear pore complex protein Nup107	Nup107	106.72	926	Q8BH74	11	NU107_MOUSE Nuclear pore complex protein Nup107 OS=Mus musculus OX=10090 GN=Nup107 PE=1 SV=1	Q8BH74	11	11	S	_____MDRSGFGGMSSPVIRDAEVTRTARKH	149.3	149.3	SGFGGMS(0.054)S(0.946)PVIR	S(-126.97)GFGGMS(-12.47)S(12.47)PVIR	8	2	0.30738	9438100	11112000	10491000	1.0347e+07	12642000	15693000	12696000	13677000	0.756528	0.0410428
Q8BHL8	Proteasome inhibitor PI31 subunit	Psmf1	29.664	271	Q8BHL8	153	PSMF1_MOUSE Proteasome inhibitor PI31 subunit OS=Mus musculus OX=10090 GN=Psmf1 PE=1 SV=1	Q8BHL8	153	153	S	IITPIHEQWEKARANSPPREFPPATAREVDP	76.526	76.526	ANS(1)PPREFPPATAR	ANS(65.76)PPREFPPAT(-65.76)AR	3	3	0.51185	6272400	5571600		5922000	11498000	13348000	9612600	11486200	0.515575	0.0293615
Q8BMS9	Ras association domain-containing protein 2	Rassf2	37.973	326	Q8BMS9	145	RASF2_MOUSE Ras association domain-containing protein 2 OS=Mus musculus OX=10090 GN=Rassf2 PE=1 SV=1	Q8BMS9	145	145	S	LKPVQEDTPQLMRTRSDVGVRRRGNVRTSSD	67.519	67.519	T(0.002)RS(0.998)DVGVR	T(-26.28)RS(26.28)DVGVR	3	2	0.56997	54429000	49128000	41548000	4.83683e+07	28700000	26304000	23809000	26271000	1.84113	0.00522302
Q8BPM2	Mitogen-activated protein kinase kinase kinase kinase 5	Map4k5	95.044	847	Q8BPM2	335	M4K5_MOUSE Mitogen-activated protein kinase kinase kinase kinase 5 OS=Mus musculus OX=10090 GN=Map4k5 PE=1 SV=2	Q8BPM2	335	335	S	TIRSTNRNSRAERTASEINFDKLQFEPPLRK	90.614	78.903	TAS(1)EINFDK	T(-43.36)AS(43.36)EINFDK	3	2	0.54038	4845200	5084600	4555700	4828500	3046600	3553500	3170800	3.25697e+06	1.48251	0.00189561
Q8BTI8	Serine/arginine repetitive matrix protein 2	Srrm2	294.84	2703	Q8BTI8	2023	SRRM2_MOUSE Serine/arginine repetitive matrix protein 2 OS=Mus musculus OX=10090 GN=Srrm2 PE=1 SV=3	Q8BTI8	2023	2023	S	SRTPRAARGKRSLTRSPPAIRRRSASGSSSD	152	93.106	S(1)LT(1)RS(1)PPAIR	S(93.11)LT(93.11)RS(93.11)PPAIR	5	2	-0.49041	198260000	211310000	214320000	2.07963e+08	242400000	229450000	220010000	230620000	0.901758	0.0498093
Q8BTI8	Serine/arginine repetitive matrix protein 2	Srrm2	294.84	2703	Q8BTI8	1537	SRRM2_MOUSE Serine/arginine repetitive matrix protein 2 OS=Mus musculus OX=10090 GN=Srrm2 PE=1 SV=3	Q8BTI8	1537	1537	S	KPKTRTPLRQRSHSGSSPEVDSKSRHSPRLS	229.92	151.44	SHS(1)GS(1)S(1)PEVDSK	S(-35.4)HS(35.4)GS(78.95)S(85.18)PEVDS(-85.18)K	5	2	0.26744	71248000	70149000	71712000	7.10363e+07	42710000	47929000	62403000	51014000	1.39249	0.0275641
Q8BTI8	Serine/arginine repetitive matrix protein 2	Srrm2	294.84	2703	Q8BTI8	803	SRRM2_MOUSE Serine/arginine repetitive matrix protein 2 OS=Mus musculus OX=10090 GN=Srrm2 PE=1 SV=3	Q8BTI8	803	803	S	PTRRSRSGSSPPKQKSKTPPRQSRSNSPQPK	67.136	44.807	S(1)KT(1)PPRQS(1)R	S(44.81)KT(44.81)PPRQS(44.81)R	1	2	-0.58424	12772000	12215000	13550000	1.28457e+07	16970000	15374000	16267000	1.62037e+07	0.792763	0.00508232
Q8BTI8	Serine/arginine repetitive matrix protein 2	Srrm2	294.84	2703	Q8BTI8	759	SRRM2_MOUSE Serine/arginine repetitive matrix protein 2 OS=Mus musculus OX=10090 GN=Srrm2 PE=1 SV=3	Q8BTI8	759	759	S	SPEMKKSHVSSRRSRSLSSPRSKAKSLRRSL	76.165	74.475	S(0.004)RS(0.996)LS(1)S(1)PR	S(-23.67)RS(23.67)LS(52.53)S(62.06)PR	3	2	-0.36257	73903000	38687000	42896000	5.18287e+07	98623000	88162000	97862000	9.48823e+07	0.546241	0.020645
Q8BTI8	Serine/arginine repetitive matrix protein 2	Srrm2	294.84	2703	Q8BTI8	761	SRRM2_MOUSE Serine/arginine repetitive matrix protein 2 OS=Mus musculus OX=10090 GN=Srrm2 PE=1 SV=3	Q8BTI8	761	761	S	EMKKSHVSSRRSRSLSSPRSKAKSLRRSLSG	74.475	74.475	S(0.004)RS(0.996)LS(1)S(1)PR	S(-23.67)RS(23.67)LS(52.53)S(62.06)PR	5	2	-0.36257	73903000	38687000	25741000	4.61103e+07	81550000	88162000	97862000	8.91913e+07	0.516982	0.0466929
Q8BTI8	Serine/arginine repetitive matrix protein 2	Srrm2	294.84	2703	Q8BTI8	1395	SRRM2_MOUSE Serine/arginine repetitive matrix protein 2 OS=Mus musculus OX=10090 GN=Srrm2 PE=1 SV=3	Q8BTI8	1395	1395	S	SPELKDGLPRTPSRRSRSGSSPGLRDGSGTP	108.66	85.976	S(0.754)RS(0.252)GS(0.748)S(0.246)PGLR	S(4.85)RS(-4.85)GS(4.85)S(-4.85)PGLR	1	2	-0.30569	30180000	29466000		29823000		24456000	23231000	23843500	1.25078	0.0137675
Q8BTI8	Serine/arginine repetitive matrix protein 2	Srrm2	294.84	2703	Q8BTI8	2021	SRRM2_MOUSE Serine/arginine repetitive matrix protein 2 OS=Mus musculus OX=10090 GN=Srrm2 PE=1 SV=3	Q8BTI8	2021	2021	T	SRSRTPRAARGKRSLTRSPPAIRRRSASGSS	152	93.106	S(1)LT(1)RS(1)PPAIR	S(93.11)LT(93.11)RS(93.11)PPAIR	3	2	-0.49041	198260000	211310000	214320000	2.07963e+08	242400000	229450000	220010000	230620000	0.901758	0.0498093
Q8BTM8	Filamin-A	Flna	281.22	2647	Q8BTM8	1010	FLNA_MOUSE Filamin-A OS=Mus musculus OX=10090 GN=Flna PE=1 SV=5	Q8BTM8	1010	1010	S	SKGAGGQGKVASKIVSPSGAAVPCKVEPGLG	58.626	48.892	IVS(0.997)PS(0.003)GAAVPCK	IVS(25.06)PS(-25.06)GAAVPCK	3	2	0.67716	5447000	4453200		4950100	3385900	3316100	2591800	3.09793e+06	1.59787	0.0332278
Q8BUL6	Pleckstrin homology domain-containing family A member 1	Plekha1	43.371	383	Q8BUL6	372	PKHA1_MOUSE Pleckstrin homology domain-containing family A member 1 OS=Mus musculus OX=10090 GN=Plekha1 PE=1 SV=1	Q8BUL6	372	372	S	EFTNLLPRSSQGTSRSRLSLQESQLPK____	58.246	58.246	S(0.656)RLS(0.344)LQESQLPK	S(2.81)RLS(-2.81)LQES(-32.88)QLPK	1	2	-0.38091	5615200	5323300	5360400	5.43297e+06	3491200	2905600	2905600	3100800	1.75212	0.000414979
Q8BYJ6	TBC1 domain family member 4	Tbc1d4	147.45	1307	Q8BYJ6	595	TBCD4_MOUSE TBC1 domain family member 4 OS=Mus musculus OX=10090 GN=Tbc1d4 PE=1 SV=2	Q8BYJ6	595	595	S	NIFSRGANRMRGRLGSMDSFERANSLASEKD	96.604	96.604	LGS(1)MDSFER	LGS(55.99)MDS(-55.99)FER	3	2	-0.17342	10726000	9938500	11695000	10786500	9425400	7419800	6082400	7.64253e+06	1.41138	0.0455617
Q8BYR2	Serine/threonine-protein kinase LATS1	Lats1	126.26	1129	Q8BYR2	463	LATS1_MOUSE Serine/threonine-protein kinase LATS1 OS=Mus musculus OX=10090 GN=Lats1 PE=1 SV=3	Q8BYR2	463	463	S	HEIPTWQPNIPVRSNSFNNPLGSRASHSANS	112.96	112.96	SNS(1)FNNPLGSR	S(-44.68)NS(44.68)FNNPLGS(-88.55)R	3	2	-0.18937	11938000	9827700	9383700	1.03831e+07	7215800	6090800	6021700	6.44277e+06	1.6116	0.0109171
Q8BZN6	Dedicator of cytokinesis protein 10	Dock10	245.76	2150	Q8BZN6	1318	DOC10_MOUSE Dedicator of cytokinesis protein 10 OS=Mus musculus OX=10090 GN=Dock10 PE=1 SV=3	Q8BZN6	1318	1318	S	SSEKTDNCEKIPRPLSLIGSTLRFDKLDQAE	84.365	84.365	PLS(1)LIGSTLR	PLS(56.68)LIGS(-56.68)T(-62.31)LR	3	2	0.23727	9459900	12245000	9848600	1.05178e+07	7734500	3469000	6509300	5.90427e+06	1.7814	0.0399692
Q8BZN6	Dedicator of cytokinesis protein 10	Dock10	245.76	2150	Q8BZN6	1322	DOC10_MOUSE Dedicator of cytokinesis protein 10 OS=Mus musculus OX=10090 GN=Dock10 PE=1 SV=3	Q8BZN6	1322	1322	S	TDNCEKIPRPLSLIGSTLRFDKLDQAETRSL	79.492	67.997	PLSLIGS(0.83)T(0.17)LR	PLS(-39.64)LIGS(6.89)T(-6.89)LR	7	2	-0.64301	1247900		1579600	1413750	2496100	2163200	2218800	2292700	0.616631	0.0168025
Q8BZN6	Dedicator of cytokinesis protein 10	Dock10	245.76	2150	Q8BZN6	1295	DOC10_MOUSE Dedicator of cytokinesis protein 10 OS=Mus musculus OX=10090 GN=Dock10 PE=1 SV=3	Q8BZN6	1295	1295	S	TVNHADSRASLASLDSNPSTTEKSSEKTDNC	166.27	166.27	ASLAS(1)LDS(0.999)NPS(0.001)TTEK	AS(-78.95)LAS(78.95)LDS(30.35)NPS(-30.35)T(-37.24)T(-44.07)EK	8	2	1.3999	39416000	44979000	42146000	4.21803e+07	34444000	17453000	29386000	2.70943e+07	1.55679	0.0462303
Q8BZR9	Nuclear cap-binding protein subunit 3	Ncbp3	70.042	615	Q8BZR9	408	NCBP3_MOUSE Nuclear cap-binding protein subunit 3 OS=Mus musculus OX=10090 GN=Ncbp3 PE=1 SV=1	Q8BZR9	408	408	T	DSDEMDYDLELKMISTPSPKKSMKMTMYADE	92.112	80.312	MIS(0.098)T(0.963)PS(0.938)PKK	MIS(-11.64)T(13.92)PS(11.64)PKK	4	2	0.028964		18692000	14973000	16832500	12141000	11312000	8811000	1.07547e+07	1.56513	0.0490488
Q8C1B1	Calmodulin-regulated spectrin-associated protein 2	Camsap2	164.33	1461	Q8C1B1	439	CAMP2_MOUSE Calmodulin-regulated spectrin-associated protein 2 OS=Mus musculus OX=10090 GN=Camsap2 PE=1 SV=3	Q8C1B1	439	439	S	SAQSSTPNRGIIRSVSNEGLTLNNSRASKHI	82.663	58.246	S(0.011)VS(0.989)NEGLTLNNSR	S(-19.47)VS(19.47)NEGLT(-43.37)LNNS(-53.9)R	3	2	-0.48966	11368000	11686000	9265200	1.07731e+07	7976600	7853900	5278000	7.03617e+06	1.5311	0.0324294
Q8C1D8	Protein IWS1 homolog	Iws1	85.247	766	Q8C1D8	672	IWS1_MOUSE Protein IWS1 homolog OS=Mus musculus OX=10090 GN=Iws1 PE=1 SV=1	Q8C1D8	672	672	T	EQMPQRRRLSSTGGQTPRRDLEKVLTGEEKA	112.08	102.26	LSST(0.001)GGQT(0.999)PR	LS(-58.65)S(-33.72)T(-30.38)GGQT(30.38)PR	8	2	1.3636	18215000	27431000	25251000	2.36323e+07		41768000	35548000	38658000	0.611318	0.0390256
Q8C3J5	Dedicator of cytokinesis protein 2	Dock2	211.7	1828	Q8C3J5	1729	DOCK2_MOUSE Dedicator of cytokinesis protein 2 OS=Mus musculus OX=10090 GN=Dock2 PE=1 SV=3	Q8C3J5	1729	1729	S	TESDLKRLSRKQEFMSDTNLSEHAAIPARVS	222.46	192.58	KQEFMS(0.997)DT(0.003)NLSEHAAIPAR	KQEFMS(25.67)DT(-25.67)NLS(-74.96)EHAAIPAR	6	3	-2.3272	92312000	98227000	129070000	1.06536e+08	179230000	194100000	180560000	184630000	0.577026	0.00319662
Q8C3J5	Dedicator of cytokinesis protein 2	Dock2	211.7	1828	Q8C3J5	587	DOCK2_MOUSE Dedicator of cytokinesis protein 2 OS=Mus musculus OX=10090 GN=Dock2 PE=1 SV=3	Q8C3J5	587	587	S	RHPVENKGATLSRSSSSVGGLSVSSRDVFSI	104.2	81.651	S(0.003)S(0.003)S(0.987)S(0.008)VGGLSVSSR	S(-25.8)S(-25.8)S(21.16)S(-21.16)VGGLS(-62.35)VS(-70.79)S(-70.28)R	3	2	-0.42214	21924000	17993000	15860000	1.85923e+07	10546000	13025000	9290000	1.09537e+07	1.69736	0.0215991
Q8C729	Protein FAM126B	Fam126b	58.586	530	Q8C729	306	F126B_MOUSE Protein FAM126B OS=Mus musculus OX=10090 GN=Fam126b PE=1 SV=1	Q8C729	306	306	T	PDSSQEGQKVLKVEVTPTVPRISRTAITTAS	84.479	84.479	VEVT(0.997)PT(0.003)VPR	VEVT(25.28)PT(-25.28)VPR	4	2	-0.17147	8239700	7084400	7160700	7.49493e+06	5930000	5186400	4579700	5.23203e+06	1.43251	0.0138017
Q8CB96	Ras association domain-containing protein 4	Rassf4	36.934	322	Q8CB96	142	RASF4_MOUSE Ras association domain-containing protein 4 OS=Mus musculus OX=10090 GN=Rassf4 PE=1 SV=1	Q8CB96	142	142	S	LEGEEEEVPQLMRTKSDASCIIQRRSKSRAP	86.944	69.92	T(0.007)KS(0.992)DAS(0.001)CIIQR	T(-21.39)KS(21.39)DAS(-32.31)CIIQR	3	2	-0.5703	29459000	25431000	24513000	2.64677e+07	16234000	12330000		14282000	1.85322	0.0154728
Q8CBW3	Abl interactor 1	Abi1	52.287	481	Q8CBW3	231	ABI1_MOUSE Abl interactor 1 OS=Mus musculus OX=10090 GN=Abi1 PE=1 SV=3	Q8CBW3	231	231	S	SPARLGSQHSPGRTASLNQRPRTHSGSSGGS	126.19	126.19	TAS(1)LNQRPR	T(-46.53)AS(46.53)LNQRPR	3	2	-0.41819	62772000	64145000	53238000	6.00517e+07	41458000	49695000	35434000	4.21957e+07	1.42317	0.0292548
Q8CEE6	PAS domain-containing serine/threonine-protein kinase	Pask	151.25	1383	Q8CEE6	544	PASK_MOUSE PAS domain-containing serine/threonine-protein kinase OS=Mus musculus OX=10090 GN=Pask PE=1 SV=3	Q8CEE6	544	544	S	KEHLLSEIQKNISEESPLTHRKWLSKVQQNP	61.409	61.409	NIS(0.008)EES(0.943)PLT(0.049)HR	NIS(-20.47)EES(12.88)PLT(-12.88)HR	6	2	0.0045567	2826200	3609900		3218050		6748800	5829400	6289100	0.511687	0.0365776
Q8CGZ0	Calcium homeostasis endoplasmic reticulum protein	Cherp	106.17	936	Q8CGZ0	815	CHERP_MOUSE Calcium homeostasis endoplasmic reticulum protein OS=Mus musculus OX=10090 GN=Cherp PE=1 SV=1	Q8CGZ0	815	815	S	RSRSRSRSRSRSKSYSPGRRRRSRSRSPTPP	72.327	72.327	S(0.275)KS(0.726)Y(0.001)S(0.999)PGR	S(-4.22)KS(4.22)Y(-32.31)S(32.31)PGR	5	2	-0.18641	13580000	14598000	16326000	1.48347e+07	11173000	9686000		10429500	1.42238	0.0330481
Q8CHP0	Zinc finger CCCH domain-containing protein 3	Zc3h3	103.22	950	Q8CHP0	380	ZC3H3_MOUSE Zinc finger CCCH domain-containing protein 3 OS=Mus musculus OX=10090 GN=Zc3h3 PE=1 SV=1	Q8CHP0	380	380	S	SKPGLSPSKYKWKASSPSASSSSSFRWQSEA	74.141	66.022	AS(0.04)S(0.96)PSASSSSSFR	AS(-13.85)S(13.85)PS(-37.39)AS(-49.1)S(-44.71)S(-49.1)S(-52.4)S(-52.6)FR	3	2	-0.094007	13858000	12084000	11318000	12420000		6896900	7918800	7407850	1.6766	0.0171606
Q8CIM5	G-protein coupled receptor 84	Gpr84	43.717	396	Q8CIM5	221	GPR84_MOUSE G-protein coupled receptor 84 OS=Mus musculus OX=10090 GN=Gpr84 PE=1 SV=1	Q8CIM5	221	221	S	KRAARALDQYGLHQASIRSHQVAGTQEAMPG	154.74	154.74	ALDQYGLHQAS(1)IR	ALDQY(-123.5)GLHQAS(123.5)IR	11	2	0.23672	35797000	30152000	27036000	30995000	22732000	16790000	15608000	1.83767e+07	1.68665	0.0202634
Q8CJG0	Protein argonaute-2	Ago2	97.303	860	Q8CJG0	388	AGO2_MOUSE Protein argonaute-2 OS=Mus musculus OX=10090 GN=Ago2 PE=1 SV=3	Q8CJG0	388	388	S	APDRQEEISKLMRSASFNTDPYVREFGIMVK	63.727	52.5	S(0.004)AS(0.996)FNT(0.001)DPYVR	S(-24.39)AS(24.39)FNT(-32.75)DPY(-46.31)VR	3	2	-0.96762	5950500	5567500	5118800	5545600		4192300	3591800	3892050	1.42485	0.022824
Q8K012	Formin-binding protein 1-like	Fnbp1l	69.885	605	Q8K012	295	FBP1L_MOUSE Formin-binding protein 1-like OS=Mus musculus OX=10090 GN=Fnbp1l PE=1 SV=2	Q8K012	295	295	S	DFPFEDYSQHIYRTISDGTISAAKQESGKMD	101.97	94.781	TIS(1)DGTISAAK	T(-49.81)IS(43.88)DGT(-43.88)IS(-56.11)AAK	3	2	-0.029483	25801000		27779000	26790000	23080000	21609000	19944000	2.15443e+07	1.24348	0.0321225
Q8K019	Bcl-2-associated transcription factor 1	Bclaf1	106	919	Q8K019	839	BCLF1_MOUSE Bcl-2-associated transcription factor 1 OS=Mus musculus OX=10090 GN=Bclaf1 PE=1 SV=2	Q8K019	839	839	T	TFQKRPKEEEWDPEYTPKSKKYFLHDDRDDG	108.58	108.58	EEEWDPEYT(1)PK	EEEWDPEY(-37.64)T(37.64)PK	9	2	0.095881	7935900	9423400	8630500	8.66327e+06	11837000		12459000	12148000	0.713143	0.0102194
Q8K078	Solute carrier organic anion transporter family member 4A1	Slco4a1	77.668	723	Q8K078	32	SO4A1_MOUSE Solute carrier organic anion transporter family member 4A1 OS=Mus musculus OX=10090 GN=Slco4a1 PE=1 SV=2	Q8K078	32	32	T	HLFTSTSSATDSGCDTPPSSRASPASLRSAH	198.47	198.47	HLFTSTSSATDSGCDT(0.998)PPS(0.002)SR	HLFT(-119.29)S(-112.58)T(-105.66)S(-105.66)S(-105.66)AT(-87.73)DS(-55.3)GCDT(27.78)PPS(-27.78)S(-33.07)R	16	3	0.68623	27291000	32902000	24416000	28203000	58846000	55644000	49121000	54537000	0.517135	0.00226343
Q8K0D0	Cyclin-dependent kinase 17	Cdk17	59.505	523	Q8K0D0	137	CDK17_MOUSE Cyclin-dependent kinase 17 OS=Mus musculus OX=10090 GN=Cdk17 PE=1 SV=2	Q8K0D0	137	137	S	SPTGVCLRNRIHRRISMEDLNKRLSLPADIR	79.744	67.952	RIS(1)MEDLNKR	RIS(67.95)MEDLNKR	3	3	0.73529	4337600	5382900	5444100	5.05487e+06		2926600	3151700	3039150	1.66325	0.0234453
Q8K0D0	Cyclin-dependent kinase 17	Cdk17	59.505	523	Q8K0D0	180	CDK17_MOUSE Cyclin-dependent kinase 17 OS=Mus musculus OX=10090 GN=Cdk17 PE=1 SV=2	Q8K0D0	180	180	S	SPPFDQPMSRRSRRASLSEIGFGKMETYIKL	110.35	110.35	RAS(0.989)LS(0.011)EIGFGK	RAS(19.64)LS(-19.64)EIGFGK	3	2	-0.046705	6621100	7538700	7569400	7.24307e+06	5060000	4958400		5009200	1.44595	0.0116091
Q8K124	Pleckstrin homology domain-containing family O member 2	Plekho2	53.872	495	Q8K124	5	PKHO2_MOUSE Pleckstrin homology domain-containing family O member 2 OS=Mus musculus OX=10090 GN=Plekho2 PE=1 SV=1	Q8K124	5	5	S	___________MEEESIKEGSEKPRGARTAD	119.47	119.47	MEEES(1)IKEGSEKPR	MEEES(45.98)IKEGS(-45.98)EKPR	5	3	-0.82383	26691000	25361000	21763000	24605000		13886000	14976000	14431000	1.70501	0.0135604
Q8K1E6	Alpha-ketoglutarate-dependent dioxygenase alkB homolog 3	Alkbh3	33.061	286	Q8K1E6	28	ALKB3_MOUSE Alpha-ketoglutarate-dependent dioxygenase alkB homolog 3 OS=Mus musculus OX=10090 GN=Alkbh3 PE=1 SV=1	Q8K1E6	28	28	S	GWATPTKSQSATQPASPARSRLSQTAGPAWR	125.39	106.82	SQSAT(0.001)QPAS(0.999)PAR	S(-61.1)QS(-39.68)AT(-29.58)QPAS(29.58)PAR	9	2	-0.093908	48028000	56063000	57660000	53917000	65606000	63081000	64627000	64438000	0.836727	0.0265987
Q8K1I7	WAS/WASL-interacting protein family member 1	Wipf1	50.08	493	Q8K1I7	399	WIPF1_MOUSE WAS/WASL-interacting protein family member 1 OS=Mus musculus OX=10090 GN=Wipf1 PE=1 SV=1	Q8K1I7	399	399	S	ALPATPQLPSRSGMDSPRSGPRPPLPPDRPG	74.841	47.894	SGMDS(1)PR	S(-42.8)GMDS(42.8)PR	5	2	-0.12323	12656000	10765000	14400000	12607000	21698000	18033000	16409000	1.87133e+07	0.673691	0.0316269
Q8K1J5	Replication stress response regulator SDE2	Sde2	48.58	448	Q8K1J5	281	SDE2_MOUSE Replication stress response regulator SDE2 OS=Mus musculus OX=10090 GN=Sde2 PE=1 SV=1	Q8K1J5	281	281	S	RPGSPRSSASGTHSESPEKLQCPVTEPGQGI	297.56	245.42	SSASGTHSES(1)PEK	S(-183.06)S(-171.13)AS(-116.13)GT(-81.58)HS(-50.89)ES(50.89)PEK	10	2	-0.086165	46481000	43902000	43028000	4.44703e+07	51153000	49290000	54039000	51494000	0.863602	0.0152635
Q8K2K6	Arf-GAP domain and FG repeat-containing protein 1	Agfg1	58.042	561	Q8K2K6	177	AGFG1_MOUSE Arf-GAP domain and FG repeat-containing protein 1 OS=Mus musculus OX=10090 GN=Agfg1 PE=1 SV=2	Q8K2K6	177	177	T	SLLGESAPALHLNKGTPSQSPVVGRSQGQQQ	115.18	70.68	GT(1)PSQSPVVGR	GT(34.5)PS(-34.5)QS(-56.12)PVVGR	2	2	-0.69596	41688000	61556000	65516000	5.62533e+07	84005000	80008000	76945000	8.03193e+07	0.700371	0.0346504
Q8K389	CDK5 regulatory subunit-associated protein 2	Cdk5rap2	205.94	1822	Q8K389	485	CK5P2_MOUSE CDK5 regulatory subunit-associated protein 2 OS=Mus musculus OX=10090 GN=Cdk5rap2 PE=1 SV=3	Q8K389	485	485	S	FHTQEQVVRSLTGSGSQEDLLLQKSNEKDLE	88.565	88.283	SLT(0.001)GS(0.005)GS(0.994)QEDLLLQK	S(-54.44)LT(-31.47)GS(-23.11)GS(23.11)QEDLLLQK	7	2	0.33421	8303600	8620500	8206200	8.37677e+06	9879200	9576200		9727700	0.861125	0.00635153
Q8R1S4	Metastasis suppressor protein 1	Mtss1	82.407	759	Q8R1S4	598	MTSS1_MOUSE Metastasis suppressor protein 1 OS=Mus musculus OX=10090 GN=Mtss1 PE=1 SV=1	Q8R1S4	598	598	S	PAMVTPGVATIRRTPSTKPSVRRGTIGAGPI	91.961	83.137	TPS(0.999)T(0.001)KPSVR	T(-39.64)PS(29.58)T(-29.58)KPS(-56.73)VR	3	2	0.016488	27414000	26420000	30690000	2.81747e+07	21829000	20718000	18577000	2.03747e+07	1.38283	0.00827363
Q8R2M2	Deoxynucleotidyltransferase terminal-interacting protein 2	Dnttip2	84.276	758	Q8R2M2	17	TDIF2_MOUSE Deoxynucleotidyltransferase terminal-interacting protein 2 OS=Mus musculus OX=10090 GN=Dnttip2 PE=1 SV=1	Q8R2M2	17	17	S	VVTRSGLSRTRLQESSQQKRSAPRRIGTHLE	61.932	53.769	LQES(0.048)S(0.952)QQKR	LQES(-13)S(13)QQKR	5	2	-0.47682		11191000	9421500	10306250	16738000		17933000	17335500	0.594517	0.0222991
Q8R3C0	Mini-chromosome maintenance complex-binding protein	Mcmbp	72.89	642	Q8R3C0	160	MCMBP_MOUSE Mini-chromosome maintenance complex-binding protein OS=Mus musculus OX=10090 GN=Mcmbp PE=1 SV=1	Q8R3C0	160	160	T	YVNANQARVSPSTSYTPSRHKRSYEDDEDMD	117.76	107.69	VSPST(0.002)S(0.011)YT(0.917)PS(0.07)R	VS(-91.59)PS(-50.26)T(-25.78)S(-19.41)Y(-51.6)T(11.2)PS(-11.2)R	8	2	0.73038	18908000	19723000	16459000	1.83633e+07	22111000	24913000	21067000	22697000	0.809064	0.0454802
Q8VCB1	Nucleoporin NDC1	Ndc1	75.409	673	Q8VCB1	473	NDC1_MOUSE Nucleoporin NDC1 OS=Mus musculus OX=10090 GN=Ndc1 PE=1 SV=1	Q8VCB1	473	473	S	MAGILDVNPFSGSPQSPQLIRRGPRLWTHTS	88.976	88.976	MAGILDVNPFS(0.006)GS(0.016)PQS(0.978)PQLIR	MAGILDVNPFS(-22.08)GS(-17.98)PQS(17.98)PQLIR	16	3	0.42674	6987000	7854000		7420500	12448000	13686000	10312000	1.21487e+07	0.610808	0.0367043
Q8VDI1	Epithelial-stromal interaction protein 1	Epsti1	36.098	314	Q8VDI1	39	ESIP1_MOUSE Epithelial-stromal interaction protein 1 OS=Mus musculus OX=10090 GN=Epsti1 PE=1 SV=2	Q8VDI1	39	39	S	AGQRRELGLQQNRRQSLEVAAPEGPKMERQG	100.97	44.831	RQS(1)LEVAAPEGPK	RQS(44.83)LEVAAPEGPK	3	2	0.31028		9901000	7818400	8859700	5339800	4411700	3602600	4.45137e+06	1.99033	0.0222981
Q8VEA8	Ras-related protein Rab-7b	Rab7b	22.502	199	Q8VEA8	186	RAB7B_MOUSE Ras-related protein Rab-7b OS=Mus musculus OX=10090 GN=Rab7b PE=1 SV=1	Q8VEA8	186	186	S	ALLRYQGTAENHLIDSIKLSPGQPKSRCC__	108.75	108.75	YQGTAENHLIDS(1)IK	Y(-104.69)QGT(-67.9)AENHLIDS(67.9)IK	12	2	-0.61871	9323900	8394100	7458000	8392000		5695800	6197200	5946500	1.41125	0.0425772
Q8VH51	RNA-binding protein 39	Rbm39	59.406	530	Q8VH51	127	RBM39_MOUSE RNA-binding protein 39 OS=Mus musculus OX=10090 GN=Rbm39 PE=1 SV=2	Q8VH51	127	127	S	IGLPHSIKLSRRRSRSKSPFRKDKSPVREPI	102.87	66.104	S(1)RS(1)KS(1)PFR	S(66.1)RS(66.1)KS(66.1)PFR	3	2	0.22501	96285000	85833000	87472000	8.98633e+07	41839000	76607000	42997000	5.38143e+07	1.66988	0.0383632
Q8VH51	RNA-binding protein 39	Rbm39	59.406	530	Q8VH51	97	RBM39_MOUSE RNA-binding protein 39 OS=Mus musculus OX=10090 GN=Rbm39 PE=1 SV=2	Q8VH51	97	97	S	SRSRSRDRRFRGRYRSPYSGPKFNSAIRGKI	163.45	156.01	YRS(1)PYSGPK	Y(-77.92)RS(58.56)PY(-96.86)S(-58.56)GPK	3	2	-0.11469	399130000	351300000	378610000	3.76347e+08	329320000	337110000	289800000	3.18743e+08	1.18072	0.0460518
Q8VHK1	Caskin-2	Caskin2	126.78	1201	Q8VHK1	855	CSKI2_MOUSE Caskin-2 OS=Mus musculus OX=10090 GN=Caskin2 PE=1 SV=3	Q8VHK1	855	855	S	TSPSLTPTRGTPRSQSFALRARRKGPPPPPP	63.734	63.734	S(0.001)QS(0.999)FALR	S(-29.17)QS(29.17)FALR	3	2	0.39631	3226700	3090100	2733700	3.01683e+06	2346800	2141600	2342500	2.27697e+06	1.32493	0.0102393
Q8VHX6	Filamin-C	Flnc	291.12	2726	Q8VHX6	2234	FLNC_MOUSE Filamin-C OS=Mus musculus OX=10090 GN=Flnc PE=1 SV=3	Q8VHX6	2234	2234	S	FPAVFGDFLGRERLGSFGSITRQQEGEASSQ	153.34	149.49	LGS(1)FGSITR	LGS(67.87)FGS(-67.87)IT(-98.54)R	3	2	0.14126	58198000	62391000	57604000	5.93977e+07	50628000	50164000	37310000	46034000	1.2903	0.0443574
Q921Y0	MOB kinase activator 1A	Mob1a	25.079	216	Q921Y0;Q8BPB0	35;35	MOB1A_MOUSE MOB kinase activator 1A OS=Mus musculus OX=10090 GN=Mob1a PE=2 SV=3;MOB1B_MOUSE MOB kinase activator 1B OS=Mus musculus OX=10090 GN=Mob1b PE=1 SV=3	Q921Y0	35	35	T	PEGSHQYELLKHAEATLGSGNLRQAVMLPEG	132.05	118.08	HAEAT(1)LGSGNLR	HAEAT(44.36)LGS(-44.36)GNLR	5	2	-0.12161	15132000	15588000	14956000	1.52253e+07	10479000	11855000	7207000	9847000	1.54619	0.0180585
Q99JF8	PC4 and SFRS1-interacting protein	Psip1	59.696	528	Q99JF8	274	PSIP1_MOUSE PC4 and SFRS1-interacting protein OS=Mus musculus OX=10090 GN=Psip1 PE=1 SV=1	Q99JF8	274	274	S	KRKNLAKPGVTSTSDSEDEDDQEGEKKRKGG	142.21	142.21	NLAKPGVTSTSDS(0.999)EDEDDQEGEK	NLAKPGVT(-60.13)S(-53.51)T(-48.19)S(-33.05)DS(33.05)EDEDDQEGEK	13	3	0.040141	143190000	76226000	66974000	9.54633e+07	192810000	192250000	160390000	1.81817e+08	0.525053	0.0303834
Q99MK9	Ras association domain-containing protein 1	Rassf1	38.789	340	Q99MK9	203	RASF1_MOUSE Ras association domain-containing protein 1 OS=Mus musculus OX=10090 GN=Rassf1 PE=2 SV=1	Q99MK9	203	203	S	ARRGTGRSTAVKRRTSFYLPKDAIKHLHVLS	67.93	59.198	RT(0.172)S(0.825)FY(0.003)LPK	RT(-6.81)S(6.81)FY(-24.81)LPK	3	2	-0.081365	13000000	11152000	10022000	1.13913e+07	8695000	6939600	6420800	7351800	1.54946	0.0218289
Q99N57	RAF proto-oncogene serine/threonine-protein kinase	Raf1	72.917	648	Q99N57	301	RAF1_MOUSE RAF proto-oncogene serine/threonine-protein kinase OS=Mus musculus OX=10090 GN=Raf1 PE=1 SV=2	Q99N57	301	301	S	ESASPSALSSSPNNLSPTGWSQPKTPVPAQR	69.639	69.639	SHSESASPS(0.001)ALS(0.037)S(0.502)S(0.502)PNNLS(0.864)PT(0.09)GWS(0.004)QPK	S(-49.38)HS(-45.59)ES(-41.79)AS(-37.08)PS(-27.73)ALS(-11.9)S(0)S(0)PNNLS(10.09)PT(-10.09)GWS(-24.43)QPK	19	3	0.32991	15550000	23481000	18922000	1.93177e+07	24362000	32536000	34272000	30390000	0.635659	0.0442884
Q99P72	Reticulon-4	Rtn4	126.61	1162	Q99P72	109	RTN4_MOUSE Reticulon-4 OS=Mus musculus OX=10090 GN=Rtn4 PE=1 SV=2	Q99P72	109	109	S	AAPPTAPERQPSWERSPAASAPSLPPAAAVL	93.407	93.407	S(1)PAASAPSLPPAAAVLPSK	S(40.65)PAAS(-40.65)APS(-73.69)LPPAAAVLPS(-90.35)K	1	2	-0.96878	7811200	9020000	9306900	8712700	12722000	10010000	12239000	11657000	0.747422	0.0365567
Q9CQ37	Ubiquitin-conjugating enzyme E2 T	Ube2t	22.975	204	Q9CQ37	193	UBE2T_MOUSE Ubiquitin-conjugating enzyme E2 T OS=Mus musculus OX=10090 GN=Ube2t PE=1 SV=1	Q9CQ37	193	193	S	QKRKARPLGGMEKKFSPDVQRVYPGPS____	99.343	69.672	KFS(1)PDVQR	KFS(69.67)PDVQR	3	2	-0.27508	12971000	12874000	10165000	1.20033e+07	9913200	7924100	8771600	8.86963e+06	1.35331	0.0446731
Q9CQE5	Regulator of G-protein signaling 10	Rgs10	21.151	181	Q9CQE5	10	RGS10_MOUSE Regulator of G-protein signaling 10 OS=Mus musculus OX=10090 GN=Rgs10 PE=1 SV=1	Q9CQE5	10	10	S	______MFTRAVSRLSRKRPPSDIHDGDGSS	56.916	55.064	AVS(0.011)RLS(0.989)R	AVS(-19.62)RLS(19.62)R	6	2	0.53289	32622000	35823000	30832000	3.30923e+07	22785000	22154000	15361000	20100000	1.64638	0.00960159
Q9CWK8	Sorting nexin-2	Snx2	58.47	519	Q9CWK8	117	SNX2_MOUSE Sorting nexin-2 OS=Mus musculus OX=10090 GN=Snx2 PE=1 SV=2	Q9CWK8	117	117	S	PVTPTTLIAPRIESKSISAPVIFDRSRDEIE	74.987	59.116	S(0.997)IS(0.003)APVIFDR	S(25.23)IS(-25.23)APVIFDR	1	2	-0.57689	7480200	8973900	8039500	8.16453e+06	5657200	6520100	4606000	5.59443e+06	1.4594	0.0217946
Q9CY58	Plasminogen activator inhibitor 1 RNA-binding protein	Serbp1	44.714	407	Q9CY58	234	PAIRB_MOUSE Plasminogen activator inhibitor 1 RNA-binding protein OS=Mus musculus OX=10090 GN=Serbp1 PE=1 SV=2	Q9CY58	234	234	S	SGSHNWGTVKDELTESPKYIQKQISYNCSDL	137.41	108.7	DELTES(1)PK	DELT(-52.29)ES(52.29)PK	6	2	0.15202	19075000	21517000	18269000	1.96203e+07	22757000	28908000	26225000	2.59633e+07	0.755694	0.0354016
Q9CYC5	Kinetochore-associated protein DSN1 homolog	Dsn1	39.552	348	Q9CYC5	331	DSN1_MOUSE Kinetochore-associated protein DSN1 homolog OS=Mus musculus OX=10090 GN=Dsn1 PE=1 SV=1	Q9CYC5	331	331	S	VSVQLKKRSMDQLDSSPARKLLKLPLQSSPS	113.65	66.059	SMDQLDS(0.078)S(0.922)PAR	S(-63.69)MDQLDS(-10.72)S(10.72)PAR	8	2	0.72418	7113300		6292400	6702850	8200900	7708800	8044400	7984700	0.839462	0.0374735
Q9D6Z1	Nucleolar protein 56	Nop56	64.464	580	Q9D6Z1	545	NOP56_MOUSE Nucleolar protein 56 OS=Mus musculus OX=10090 GN=Nop56 PE=1 SV=2	Q9D6Z1	545	545	T	PKEEVASEPEEAASPTTPKKKRKFSEEPEVA	151.01	148.33	EEVAS(1)EPEEAAS(0.022)PT(0.797)T(0.182)PK	EEVAS(84.98)EPEEAAS(-15.66)PT(6.42)T(-6.42)PK	14	2	-0.28501	53487000	57410000	61301000	5.73993e+07	75804000		67911000	71857500	0.798794	0.0396816
Q9DBC7	cAMP-dependent protein kinase type I-alpha regulatory subunit	Prkar1a	43.185	381	Q9DBC7	83	KAP0_MOUSE cAMP-dependent protein kinase type I-alpha regulatory subunit OS=Mus musculus OX=10090 GN=Prkar1a PE=1 SV=3	Q9DBC7	83	83	S	LQKTGIRTDSREDEISPPPPNPVVKGRRRRG	131.61	117	EDEIS(1)PPPPNPVVK	EDEIS(117)PPPPNPVVK	5	2	-0.37651	37964000	38531000	35762000	37419000	57242000	54911000	44888000	52347000	0.714826	0.0183845
Q9DBL7	Bifunctional coenzyme A synthase	Coasy	62.022	563	Q9DBL7	177	COASY_MOUSE Bifunctional coenzyme A synthase OS=Mus musculus OX=10090 GN=Coasy PE=1 SV=2	Q9DBL7	177	177	S	LEPPNALLPSTIRPASPVARSPRQPVRGYHR	66.568	66.568	PAS(1)PVAR	PAS(66.57)PVAR	3	2	-0.40106	20982000	22319000	21596000	2.16323e+07	23149000	25203000	25513000	2.46217e+07	0.878589	0.0232872
Q9DBR7	Protein phosphatase 1 regulatory subunit 12A	Ppp1r12a	114.99	1029	Q9DBR7	445	MYPT1_MOUSE Protein phosphatase 1 regulatory subunit 12A OS=Mus musculus OX=10090 GN=Ppp1r12a PE=1 SV=2	Q9DBR7	445	445	S	DESPASWRLGLRKTGSYGALAEISASKEAQK	112.64	108.96	KT(0.002)GS(0.998)YGALAEISASK	KT(-26.49)GS(26.49)Y(-55.51)GALAEIS(-66.44)AS(-76.13)K	4	2	0.15911	16921000	18830000	20757000	18836000	15196000	10821000	11990000	12669000	1.48678	0.022783
Q9DBR7	Protein phosphatase 1 regulatory subunit 12A	Ppp1r12a	114.99	1029	Q9DBR7	909	MYPT1_MOUSE Protein phosphatase 1 regulatory subunit 12A OS=Mus musculus OX=10090 GN=Ppp1r12a PE=1 SV=2	Q9DBR7	909	909	S	TSSSDRYDSLLGRSASYSYLEDRKPYSSRLE	122.46	122.46	SAS(1)YSYLEDR	S(-48.58)AS(43.37)Y(-68.2)S(-43.37)Y(-90.13)LEDR	3	2	-0.16673	6459500	5396600	6114800	5990300	4131600	3756900	3525000	3804500	1.57453	0.0036987
Q9DBT5	AMP deaminase 2	Ampd2	92.023	798	Q9DBT5	87	AMPD2_MOUSE AMP deaminase 2 OS=Mus musculus OX=10090 GN=Ampd2 PE=1 SV=1	Q9DBT5	87	87	S	IEQLEERRQRLERQISQDVKLEPDILLRAKQ	145.43	56.817	QIS(1)QDVKLEPDILLR	QIS(56.82)QDVKLEPDILLR	3	3	-0.18435	192110000	181910000	173960000	182660000	129010000	96599000	76094000	1.00568e+08	1.81629	0.00726106
Q9EP53	Hamartin	Tsc1	128.74	1161	Q9EP53	502	TSC1_MOUSE Hamartin OS=Mus musculus OX=10090 GN=Tsc1 PE=1 SV=1	Q9EP53	502	502	S	TTAEADPVVPRGGFDSPFYRDSLSGSQRKTH	84.687	83.081	GGFDS(1)PFYR	GGFDS(54.38)PFY(-54.38)R	5	2	0.22911	4781700	6021700	6224200	5.67587e+06	8837700	8088500	8377400	8.43453e+06	0.672932	0.00530192
Q9EPR4	Solute carrier family 23 member 2	Slc23a2	70.048	648	Q9EPR4	78	S23A2_MOUSE Solute carrier family 23 member 2 OS=Mus musculus OX=10090 GN=Slc23a2 PE=1 SV=2	Q9EPR4	78	78	S	ENGIAEKSSLAETLDSTGSLDPQRSDMIYTI	111.97	94.087	SSLAET(1)LDS(0.914)T(0.145)GS(0.941)LDPQR	S(-38.23)S(-37.64)LAET(37.64)LDS(9.96)T(-9.96)GS(11.61)LDPQR	9	2	0.50497	14472000	19783000	20186000	18147000	26302000	22526000	23595000	24141000	0.751709	0.0498767
Q9EQM6	Microprocessor complex subunit DGCR8	Dgcr8	86.32	773	Q9EQM6	8	DGCR8_MOUSE Microprocessor complex subunit DGCR8 OS=Mus musculus OX=10090 GN=Dgcr8 PE=1 SV=2	Q9EQM6	8	8	S	________METYESPSPLPREPAGEAMMENR	81.448	59.673	METYES(0.069)PS(0.93)PLPR	MET(-42.42)Y(-35.96)ES(-11.27)PS(11.27)PLPR	8	2	1.5796	3531200		3434600	3482900	5591900	5614300	5206200	5470800	0.636634	0.00145745
Q9ER80	Receptor-transporting protein 4	Rtp4	28.391	249	Q9ER80	179	RTP4_MOUSE Receptor-transporting protein 4 OS=Mus musculus OX=10090 GN=Rtp4 PE=1 SV=1	Q9ER80	179	179	S	SHGRCALAHKVKPPRSPSPLPKSSSPSKSCP	72.615	41.088	VKPPRS(1)PS(1)PLPK	VKPPRS(41.09)PS(41.09)PLPK	6	3	0.21434	23821000	18729000	17731000	2.00937e+07	12785000	15021000	10593000	1.27997e+07	1.56986	0.0328495
Q9ERS4	Pleckstrin homology domain-containing family A member 3	Plekha3	33.423	297	Q9ERS4	211	PKHA3_MOUSE Pleckstrin homology domain-containing family A member 3 OS=Mus musculus OX=10090 GN=Plekha3 PE=2 SV=1	Q9ERS4	211	211	S	SPVSPSPVQMMKRSASHPGSCSSERSSCSIK	55.746	55.746	S(0.006)AS(0.992)HPGS(0.001)CSSER	S(-22.02)AS(22.02)HPGS(-29.72)CS(-38.04)S(-38.04)ER	3	2	0.1869	24971000	27232000	23206000	2.51363e+07	16777000	17441000	14966000	1.63947e+07	1.5332	0.00318013
Q9ESZ8	General transcription factor II-I	Gtf2i	112.26	998	Q9ESZ8	210	GTF2I_MOUSE General transcription factor II-I OS=Mus musculus OX=10090 GN=Gtf2i PE=1 SV=3	Q9ESZ8	210	210	S	LGGRVLAAEAERSMLSPSGSCGPIKVKTEPT	87.647	87.647	SMLS(0.998)PS(0.002)GSCGPIK	S(-44.7)MLS(27.97)PS(-27.97)GS(-39.24)CGPIK	4	2	-0.52538	9465300	8245300	10956000	9.55553e+06	7429200	5825400	6041400	6432000	1.48562	0.0284402
Q9JHL0	Linker for activation of T-cells family member 2	Lat2	22.876	203	Q9JHL0	95	NTAL_MOUSE Linker for activation of T-cells family member 2 OS=Mus musculus OX=10090 GN=Lat2 PE=1 SV=1	Q9JHL0	95	95	S	ERKNKMLFSHLEGPESPRYQNFYKGSNQEPD	223.29	149.52	MLFSHLEGPES(1)PR	MLFS(-89.85)HLEGPES(89.85)PR	11	3	-0.079806	32310000	33645000	34720000	3.35583e+07	46479000	39962000	39465000	4.19687e+07	0.799604	0.0236607
Q9JIA7	Sphingosine kinase 2	Sphk2	65.617	617	Q9JIA7	377	SPHK2_MOUSE Sphingosine kinase 2 OS=Mus musculus OX=10090 GN=Sphk2 PE=1 SV=2	Q9JIA7	377	377	T	AKSELVLAPAPAPAATHSPLHRSVSDLPLPL	67.217	67.217	SELVLAPAPAPAAT(0.859)HS(0.141)PLHR	S(-59.49)ELVLAPAPAPAAT(7.86)HS(-7.86)PLHR	14	3	1.3835	15920000	13533000	17638000	15697000	10869000	7078800		8973900	1.74918	0.0485427
Q9JJ66	Cell division cycle protein 20 homolog	Cdc20	54.815	499	Q9JJ66	106	CDC20_MOUSE Cell division cycle protein 20 homolog OS=Mus musculus OX=10090 GN=Cdc20 PE=1 SV=2	Q9JJ66	106	106	T	ASFLLSKENQPEDRGTPTKKEHQKAWSLNLN	155.63	105.14	ENQPEDRGT(0.999)PT(0.001)KK	ENQPEDRGT(31.84)PT(-31.84)KK	9	2	-0.29179	20243000	15433000	14022000	16566000	22402000	21420000	24465000	2.27623e+07	0.727781	0.0411226
Q9JJ78	Lymphokine-activated killer T-cell-originated protein kinase	Pbk	36.744	330	Q9JJ78	18	TOPK_MOUSE Lymphokine-activated killer T-cell-originated protein kinase OS=Mus musculus OX=10090 GN=Pbk PE=1 SV=1	Q9JJ78	18	18	S	GINNFKTPNKSEKRKSVLCSTPCVNIPASPF	103.02	103.02	S(0.999)VLCS(0.001)TPCVNIPASPFMQK	S(32.68)VLCS(-32.68)T(-39.04)PCVNIPAS(-95.15)PFMQK	1	2	-1.8767		13920000	14532000	14226000	9185100		9173300	9179200	1.54981	0.0036575
Q9JKK0	Calcipressin-3	Rcan3	27.153	239	Q9JKK0;Q9JHG6	152;165	RCAN3_MOUSE Calcipressin-3 OS=Mus musculus OX=10090 GN=Rcan3 PE=2 SV=1;RCAN1_MOUSE Calcipressin-1 OS=Mus musculus OX=10090 GN=Rcan1 PE=1 SV=2	Q9JKK0	152	152	S	LPPQPTKQFLISPPASPPVGWKQSEDAMPVI	47.082	44.238	QFLIS(1)PPAS(1)PPVGWK	QFLIS(44.24)PPAS(44.24)PPVGWK	9	2	-0.22093		6711400	6185500	6448450	7899300	7650900		7775100	0.829372	0.0448428
Q9JKR6	Hypoxia up-regulated protein 1	Hyou1	111.18	999	Q9JKR6	573	HYOU1_MOUSE Hypoxia up-regulated protein 1 OS=Mus musculus OX=10090 GN=Hyou1 PE=1 SV=1	Q9JKR6	573	573	T	SVFETLVEDSPEEESTLTKLGNTISSLFGGG	92.147	92.147	VESVFETLVEDSPEEES(0.155)T(0.628)LT(0.216)K	VES(-79.33)VFET(-73.19)LVEDS(-42.38)PEEES(-6.07)T(4.64)LT(-4.64)K	18	3	0.77839		12031000	11534000	11782500	8482700	9564100		9023400	1.30577	0.0435031
Q9QXT1	Dual adapter for phosphotyrosine and 3-phosphotyrosine and 3-phosphoinositide	Dapp1	32.167	280	Q9QXT1	276	DAPP1_MOUSE Dual adapter for phosphotyrosine and 3-phosphotyrosine and 3-phosphoinositide OS=Mus musculus OX=10090 GN=Dapp1 PE=1 SV=1	Q9QXT1	276	276	S	IRKQLDQGEDTVRSRSFIFK___________	66.056	66.056	S(0.021)RS(0.979)FIFK	S(-16.76)RS(16.76)FIFK	3	2	-0.26984	4767200	5835200		5301200	2849300		2678100	2763700	1.91815	0.0425464
Q9QYG0	Protein NDRG2	Ndrg2	40.789	371	Q9QYG0	330	NDRG2_MOUSE Protein NDRG2 OS=Mus musculus OX=10090 GN=Ndrg2 PE=1 SV=1	Q9QYG0	330	330	T	GYMASSCMTRLSRSRTASLTSAASIDGSRSR	97.542	97.542	S(0.057)RT(0.943)AS(0.993)LT(0.003)S(0.004)AASIDGSR	S(-12.17)RT(12.17)AS(23.97)LT(-25.23)S(-23.97)AAS(-41.95)IDGS(-68.76)R	3	2	-0.18518	11691000	9630900		10660950	19811000	21736000	16259000	1.92687e+07	0.553279	0.0299769
Q9QYY8	Spastin	Spast	66.455	614	Q9QYY8	301	SPAST_MOUSE Spastin OS=Mus musculus OX=10090 GN=Spast PE=1 SV=3	Q9QYY8	301	301	T	THKGTPKPNRTNKPSTPTTAVRKKKDLKNFR	122.33	122.33	TNKPS(0.04)T(0.841)PT(0.097)T(0.022)AVR	T(-89.62)NKPS(-13.25)T(9.36)PT(-9.36)T(-15.9)AVR	6	2	-0.34282	13414000	12370000	12824000	1.28693e+07	14828000	21468000	21071000	1.91223e+07	0.673	0.0450238
Q9QZQ1	Afadin	Afdn	206.5	1820	Q9QZQ1	216	AFAD_MOUSE Afadin OS=Mus musculus OX=10090 GN=Afdn PE=1 SV=3	Q9QZQ1	216	216	S	EVYKDMPETSFTRTISNPEVVMKRRRQQKLE	147.96	133.88	TIS(1)NPEVVMK	T(-54.13)IS(54.13)NPEVVMK	3	2	-0.065695	19961000	25606000	19583000	2.17167e+07	16629000	13991000	11423000	1.40143e+07	1.5496	0.0351565
Q9QZQ8	Core histone macro-H2A.1	H2afy	39.735	372	Q9QZQ8	129	H2AY_MOUSE Core histone macro-H2A.1 OS=Mus musculus OX=10090 GN=H2afy PE=1 SV=3	Q9QZQ8	129	129	T	LAKKRGSKGKLEAIITPPPAKKAKSPSQKKP	120.9	49.298	LEAIIT(1)PPPAK	LEAIIT(49.3)PPPAK	6	2	-0.027222	9037600	9308700	8499400	8.94857e+06	7633600	5935700	5612600	6.39397e+06	1.39953	0.0189309
Q9QZS2	E3 ubiquitin-protein ligase RNF4	Rnf4	21.91	194	Q9QZS2	99	RNF4_MOUSE E3 ubiquitin-protein ligase RNF4 OS=Mus musculus OX=10090 GN=Rnf4 PE=1 SV=1	Q9QZS2	99	99	S	GRRLRQDHADSCVVSSDDEELSRDKDVYVTT	84.561	84.561	LRQDHADSCVVS(1)S(0.999)DDEELS(0.001)R	LRQDHADS(-42.09)CVVS(35.47)S(32.31)DDEELS(-32.31)R	13	3	-1.6404	20192000		21090000	20641000	26657000	25421000	26625000	2.62343e+07	0.786793	0.00291258
Q9QZS2	E3 ubiquitin-protein ligase RNF4	Rnf4	21.91	194	Q9QZS2	98	RNF4_MOUSE E3 ubiquitin-protein ligase RNF4 OS=Mus musculus OX=10090 GN=Rnf4 PE=1 SV=1	Q9QZS2	98	98	S	NGRRLRQDHADSCVVSSDDEELSRDKDVYVT	84.561	84.561	LRQDHADSCVVS(1)S(0.999)DDEELS(0.001)R	LRQDHADS(-42.09)CVVS(35.47)S(32.31)DDEELS(-32.31)R	12	3	-1.6404	20192000		21090000	20641000	26657000	25421000	26625000	2.62343e+07	0.786793	0.00291258
Q9R0L6	Pericentriolar material 1 protein	Pcm1	228.84	2025	Q9R0L6	957	PCM1_MOUSE Pericentriolar material 1 protein OS=Mus musculus OX=10090 GN=Pcm1 PE=1 SV=2	Q9R0L6	957	957	S	NVKETKTRWKSNRPVSADGNYRPLAKTRQQN	118.54	118.54	S(0.001)NRPVS(0.999)ADGNYRPLAK	S(-30.37)NRPVS(30.37)ADGNY(-91.01)RPLAK	6	3	0.20656	128520000	102990000	94469000	1.0866e+08	62353000	75138000	71139000	6.95433e+07	1.56247	0.0230225
Q9R0L6	Pericentriolar material 1 protein	Pcm1	228.84	2025	Q9R0L6	645	PCM1_MOUSE Pericentriolar material 1 protein OS=Mus musculus OX=10090 GN=Pcm1 PE=1 SV=2	Q9R0L6	645	645	S	EEEGVSGASLSSRRSSLVDEAPEDEEFEQKI	78.758	56.562	RS(1)S(1)LVDEAPEDEEFEQK	RS(56.56)S(56.56)LVDEAPEDEEFEQK	3	3	0.8954	15200000	13139000	13073000	13804000	8333400	5971200	8410600	7.57173e+06	1.8231	0.00421502
Q9R0P5	Destrin	Dstn	18.521	165	Q9R0P5	3	DEST_MOUSE Destrin OS=Mus musculus OX=10090 GN=Dstn PE=1 SV=3	Q9R0P5	3	3	S	_____________MASGVQVADEVCRIFYDM	148.7	136.81	AS(1)GVQVADEVCR	AS(136.81)GVQVADEVCR	2	2	-0.38319	134670000	142230000	169770000	148890000	215690000	240060000	196110000	2.17287e+08	0.685224	0.0145913
Q9R1R2	Tripartite motif-containing protein 3	Trim3	80.774	744	Q9R1R2	7	TRIM3_MOUSE Tripartite motif-containing protein 3 OS=Mus musculus OX=10090 GN=Trim3 PE=1 SV=1	Q9R1R2	7	7	S	_________MAKREDSPGPEVQPMDKQFLVC	131.25	46.543	REDS(1)PGPEVQPMDK	REDS(46.54)PGPEVQPMDK	4	3	-0.029059		7836600	7666200	7751400	5566400	5051100		5308750	1.46012	0.0121187
Q9R1X4	Protein timeless homolog	Timeless	137.5	1197	Q9R1X4	1181	TIM_MOUSE Protein timeless homolog OS=Mus musculus OX=10090 GN=Timeless PE=1 SV=3	Q9R1X4	1181	1181	T	DEEEDDEGRRQAVSGTPRVHRKKRFQIEDED	63.046	58.132	QAVS(0.068)GT(0.932)PR	QAVS(-11.4)GT(11.4)PR	6	2	1.0701		9573000	9599100	9586050	13634000	11533000	12237000	12468000	0.768852	0.0363645
Q9WTX2	Interferon-inducible double-stranded RNA-dependent protein kinase activator A	Prkra	34.371	313	Q9WTX2	18	PRKRA_MOUSE Interferon-inducible double-stranded RNA-dependent protein kinase activator A OS=Mus musculus OX=10090 GN=Prkra PE=1 SV=1	Q9WTX2	18	18	S	HSRHRAEAPPLQREDSGTFSLGKMITAKPGK	85.672	85.672	EDS(0.991)GT(0.009)FSLGK	EDS(20.44)GT(-20.44)FS(-35.39)LGK	3	2	-0.16509	32709000	32203000	34240000	3.30507e+07	27546000	24493000	24784000	2.56077e+07	1.29066	0.00293145
Q9Z1N2	Origin recognition complex subunit 1	Orc1	95.102	840	Q9Z1N2	432	ORC1_MOUSE Origin recognition complex subunit 1 OS=Mus musculus OX=10090 GN=Orc1 PE=1 SV=2	Q9Z1N2	432	432	T	SLPTRNSLGQSRTRQTPSKSPQKNPKPRTPH	107.73	107.73	T(0.004)RQT(0.985)PS(0.013)KS(0.998)PQK	T(-23.69)RQT(19.63)PS(-19.63)KS(26.39)PQK	4	2	0.46328	20579000	16477000	16641000	17899000	22918000	23273000	23022000	23071000	0.775822	0.018374
Q9Z1T6	1-phosphatidylinositol 3-phosphate 5-kinase	Pikfyve	236.87	2097	Q9Z1T6	1753	FYV1_MOUSE 1-phosphatidylinositol 3-phosphate 5-kinase OS=Mus musculus OX=10090 GN=Pikfyve PE=1 SV=3	Q9Z1T6	1753	1753	S	KASGMLSFFRGTAGKSPDLSSQKRETLRGAD	199.91	199.91	GTAGKS(1)PDLSSQK	GT(-78.92)AGKS(78.92)PDLS(-86.77)S(-96.62)QK	6	2	0.67251	59357000	59484000	58573000	59138000	55336000	54603000	50926000	5.36217e+07	1.10288	0.0167075
A1A5B6	TBC1 domain family member 25	Tbc1d25	82.574	742	A1A5B6	560	TBC25_MOUSE TBC1 domain family member 25 OS=Mus musculus OX=10090 GN=Tbc1d25 PE=1 SV=1	A1A5B6	560	560	S	SSQGPSGGGRLLRQASLDGLQQLRDNMGLRK	119.87	62.528	QAS(1)LDGLQQLR	QAS(62.53)LDGLQQLR	3	2	0.67074	10010000	14857000	13315000	1.27273e+07	15297000	10767000	11071000	1.23783e+07	1.02819	0.872767
A2A432	Cullin-4B	Cul4b	110.7	970	A2A432	106	CUL4B_MOUSE Cullin-4B OS=Mus musculus OX=10090 GN=Cul4b PE=1 SV=1	A2A432	106	106	T	AAQEVRSATDGNTSTTPPTSAKKRKLNSSSS	203.26	203.26	SATDGNTS(0.007)T(0.027)T(0.966)PPTSAK	S(-161.36)AT(-145.46)DGNT(-68.75)S(-21.62)T(-15.53)T(15.53)PPT(-39.73)S(-45.7)AK	10	2	0.55348		53040000	55308000	54174000	53115000	6086100	46758000	35319700	1.53382	0.394992
A2A4P0	ATP-dependent RNA helicase DHX8	Dhx8	142.57	1244	A2A4P0	250	DHX8_MOUSE ATP-dependent RNA helicase DHX8 OS=Mus musculus OX=10090 GN=Dhx8 PE=2 SV=1	A2A4P0	250	250	S	RTRERTKGKSRYRSRSRSQSPFKDRKDREKY	47.639	47.639	S(1)RS(1)QS(1)PFKDR	S(47.64)RS(47.64)QS(47.64)PFKDR	1	2	-0.14491	11079000	14321000	12792000	1.27307e+07	18746000	14984000		16865000	0.754857	0.111653
A2A4P0	ATP-dependent RNA helicase DHX8	Dhx8	142.57	1244	A2A4P0	484	DHX8_MOUSE ATP-dependent RNA helicase DHX8 OS=Mus musculus OX=10090 GN=Dhx8 PE=2 SV=1	A2A4P0	484	484	S	EPPFLRGHTKQSMDMSPIKIVKNPDGSLSQA	106.79	103.4	QSMDMS(1)PIK	QS(-67.4)MDMS(67.4)PIK	6	2	-0.56565	18887000	21401000	20651000	20313000	20200000	25550000	13645000	1.97983e+07	1.02599	0.890896
A2A4P0	ATP-dependent RNA helicase DHX8	Dhx8	142.57	1244	A2A4P0	252	DHX8_MOUSE ATP-dependent RNA helicase DHX8 OS=Mus musculus OX=10090 GN=Dhx8 PE=2 SV=1	A2A4P0	252	252	S	RERTKGKSRYRSRSRSQSPFKDRKDREKYGE	47.639	47.639	S(1)RS(1)QS(1)PFKDR	S(47.64)RS(47.64)QS(47.64)PFKDR	3	2	-0.14491	11079000	14321000	12792000	1.27307e+07	18746000	14984000		16865000	0.754857	0.111653
A2A4P0	ATP-dependent RNA helicase DHX8	Dhx8	142.57	1244	A2A4P0	254	DHX8_MOUSE ATP-dependent RNA helicase DHX8 OS=Mus musculus OX=10090 GN=Dhx8 PE=2 SV=1	A2A4P0	254	254	S	RTKGKSRYRSRSRSQSPFKDRKDREKYGERN	77.062	47.639	S(1)RS(1)QS(1)PFKDR	S(47.64)RS(47.64)QS(47.64)PFKDR	5	2	-0.14491	17696000	14321000	21276000	1.77643e+07	18746000	20899000		19822500	0.89617	0.503331
A2A5K6	Zinc finger protein 335	Znf335	145.6	1337	A2A5K6	976	ZN335_MOUSE Zinc finger protein 335 OS=Mus musculus OX=10090 GN=Znf335 PE=1 SV=1	A2A5K6	976	976	S	LLQCGGPPRDGSEVLSPTKTHHMGGSQGSST	110.92	110.92	DGSEVLS(0.825)PT(0.175)K	DGS(-73.97)EVLS(6.75)PT(-6.75)K	7	2	0.36409	5695400	6918400	7260200	6.62467e+06	8017700	5978800	6417000	6804500	0.973571	0.829135
A2A5R2	Brefeldin A-inhibited guanine nucleotide-exchange protein 2	Arfgef2	202.24	1792	A2A5R2	276	BIG2_MOUSE Brefeldin A-inhibited guanine nucleotide-exchange protein 2 OS=Mus musculus OX=10090 GN=Arfgef2 PE=1 SV=1	A2A5R2	276	276	S	GKVSLENGEAPRERGSPVSGRAEPSRGTDSG	137.58	137.58	ERGS(1)PVSGR	ERGS(79.26)PVS(-79.26)GR	4	2	-3.1643	212260000	246070000	262170000	2.40167e+08	308610000	192860000	279920000	2.60463e+08	0.922075	0.619612
A2A5R2	Brefeldin A-inhibited guanine nucleotide-exchange protein 2	Arfgef2	202.24	1792	A2A5R2	1532	BIG2_MOUSE Brefeldin A-inhibited guanine nucleotide-exchange protein 2 OS=Mus musculus OX=10090 GN=Arfgef2 PE=1 SV=1	A2A5R2	1532	1532	S	QSLSSIDRNASERGQSQLSNPTDDSWKGAPY	75.533	75.533	GQS(1)QLS(0.989)NPT(0.011)DDSWK	GQS(57.52)QLS(19.45)NPT(-19.45)DDS(-36.15)WK	3	2	-0.73392	2771900	4731100	3715300	3.73943e+06	5454000		4453400	4953700	0.754877	0.235245
A2A5R2	Brefeldin A-inhibited guanine nucleotide-exchange protein 2	Arfgef2	202.24	1792	A2A5R2	1518	BIG2_MOUSE Brefeldin A-inhibited guanine nucleotide-exchange protein 2 OS=Mus musculus OX=10090 GN=Arfgef2 PE=1 SV=1	A2A5R2	1518	1518	S	EEVSDRHLDVDLDRQSLSSIDRNASERGQSQ	129.77	129.77	HLDVDLDRQS(0.993)LS(0.004)S(0.004)IDR	HLDVDLDRQS(24.39)LS(-24.39)S(-24.39)IDR	10	3	-0.12443	5493200	10364000	11836000	9.23107e+06	14762000	13578000	24744000	1.76947e+07	0.521686	0.103429
A2A5R2	Brefeldin A-inhibited guanine nucleotide-exchange protein 2	Arfgef2	202.24	1792	A2A5R2	1520	BIG2_MOUSE Brefeldin A-inhibited guanine nucleotide-exchange protein 2 OS=Mus musculus OX=10090 GN=Arfgef2 PE=1 SV=1	A2A5R2	1520	1520	S	VSDRHLDVDLDRQSLSSIDRNASERGQSQLS	61.942	61.942	HLDVDLDRQS(0.563)LS(0.76)S(0.677)IDR	HLDVDLDRQS(-1.32)LS(2.6)S(1.32)IDR	12	3	-0.13112	5493200	10364000	11836000	9.23107e+06	14762000		12174000	13468000	0.685407	0.208889
A2A5R2	Brefeldin A-inhibited guanine nucleotide-exchange protein 2	Arfgef2	202.24	1792	A2A5R2	1521	BIG2_MOUSE Brefeldin A-inhibited guanine nucleotide-exchange protein 2 OS=Mus musculus OX=10090 GN=Arfgef2 PE=1 SV=1	A2A5R2	1521	1521	S	SDRHLDVDLDRQSLSSIDRNASERGQSQLSN	61.942	49.188	HLDVDLDRQS(0.545)LS(0.728)S(0.728)IDR	HLDVDLDRQS(-2.23)LS(2.23)S(2.23)IDR	13	3	-0.037637	5493200	10364000		7928600	14762000		12174000	13468000	0.588699	0.182337
A2A5R2	Brefeldin A-inhibited guanine nucleotide-exchange protein 2	Arfgef2	202.24	1792	A2A5R2	218	BIG2_MOUSE Brefeldin A-inhibited guanine nucleotide-exchange protein 2 OS=Mus musculus OX=10090 GN=Arfgef2 PE=1 SV=1	A2A5R2	218	218	S	QEARELEKPMQSKPQSPVIQATAGSPKFSRL	122.63	58.093	PQS(1)PVIQAT(0.263)AGS(0.737)PK	PQS(43.47)PVIQAT(-4.47)AGS(4.47)PK	3	2	1.5787	23949000	4410900	3523700	1.06279e+07	13898000	24129000	25475000	2.11673e+07	0.502088	0.237893
A2A5R2	Brefeldin A-inhibited guanine nucleotide-exchange protein 2	Arfgef2	202.24	1792	A2A5R2	227	BIG2_MOUSE Brefeldin A-inhibited guanine nucleotide-exchange protein 2 OS=Mus musculus OX=10090 GN=Arfgef2 PE=1 SV=1	A2A5R2	227	227	S	MQSKPQSPVIQATAGSPKFSRLKQSQAQSKP	175.77	175.77	PQSPVIQATAGS(1)PK	PQS(-126.23)PVIQAT(-36.03)AGS(36.03)PK	12	2	0.4382	22840000	20357000	20546000	2.12477e+07	15931000	24730000	21876000	2.08457e+07	1.01928	0.889327
A2A6A1	G patch domain-containing protein 8	Gpatch8	164.99	1505	A2A6A1	1013	GPTC8_MOUSE G patch domain-containing protein 8 OS=Mus musculus OX=10090 GN=Gpatch8 PE=1 SV=1	A2A6A1	1013	1013	S	RSTRSPSQRSGSRKGSWGHESPEERRSGRRD	42.58	42.58	KGS(1)WGHES(1)PEER	KGS(42.58)WGHES(42.58)PEER	3	2	-0.88762	5556000		4553300	5054650	9132900	7762000	1875300	6.25673e+06	0.807874	0.706184
A2A6A1	G patch domain-containing protein 8	Gpatch8	164.99	1505	A2A6A1	1018	GPTC8_MOUSE G patch domain-containing protein 8 OS=Mus musculus OX=10090 GN=Gpatch8 PE=1 SV=1	A2A6A1	1018	1018	S	PSQRSGSRKGSWGHESPEERRSGRRDFIRSK	74.726	42.58	KGS(1)WGHES(1)PEER	KGS(42.58)WGHES(42.58)PEER	8	2	-0.88762	9534800		10352000	9943400	16498000	10838000		13668000	0.727495	0.322513
A2A6A1	G patch domain-containing protein 8	Gpatch8	164.99	1505	A2A6A1	1039	GPTC8_MOUSE G patch domain-containing protein 8 OS=Mus musculus OX=10090 GN=Gpatch8 PE=1 SV=1	A2A6A1	1039	1039	S	SGRRDFIRSKIYRSQSPHYFQSGRGEGPGKK	138.68	104.94	S(0.001)QS(0.999)PHYFQSGR	S(-31.14)QS(31.14)PHY(-77.84)FQS(-81.48)GR	3	2	0.39838	8818700	15470000	13660000	1.26496e+07	14021000	16239000	13450000	14570000	0.868193	0.424186
A2A6A1	G patch domain-containing protein 8	Gpatch8	164.99	1505	A2A6A1	439	GPTC8_MOUSE G patch domain-containing protein 8 OS=Mus musculus OX=10090 GN=Gpatch8 PE=1 SV=1	A2A6A1	439	439	S	HSAHSKSAPENRKSSSPKPQGCSKTAASPGA	127.07	118.52	SS(0.001)S(0.999)PKPQGCSK	S(-45.79)S(-29.74)S(29.74)PKPQGCS(-80.99)K	3	2	0.30729	50898000	59872000	61635000	5.74683e+07	37437000	60131000	52939000	50169000	1.14549	0.384156
A2A791	Zinc finger MYM-type protein 4	Zmym4	172.44	1549	A2A791	1543	ZMYM4_MOUSE Zinc finger MYM-type protein 4 OS=Mus musculus OX=10090 GN=Zmym4 PE=1 SV=1	A2A791	1543	1543	S	VREVHEELAKAKSEDSDAELSD_________	78.95	67.646	AKS(0.014)EDS(0.986)DAELS(1)D	AKS(-18.42)EDS(18.42)DAELS(61.73)D	6	2	0.20941	7648700	9484100	9052300	8.72837e+06	12535000		7488700	10011850	0.871804	0.568898
A2A791	Zinc finger MYM-type protein 4	Zmym4	172.44	1549	A2A791	1548	ZMYM4_MOUSE Zinc finger MYM-type protein 4 OS=Mus musculus OX=10090 GN=Zmym4 PE=1 SV=1	A2A791	1548	1548	S	EELAKAKSEDSDAELSD______________	78.95	78.95	AKS(0.069)EDS(0.931)DAELS(1)D	AKS(-11.3)EDS(11.3)DAELS(70.86)D	11	2	0.23621	7648700	9484100	9052300	8.72837e+06	12535000		7488700	10011850	0.871804	0.568898
A2A7S8	Uncharacterized protein KIAA1522	Kiaa1522	104.84	1013	A2A7S8	325	K1522_MOUSE Uncharacterized protein KIAA1522 OS=Mus musculus OX=10090 GN=Kiaa1522 PE=1 SV=1	A2A7S8	325	325	S	RSSLRTLSRCSLLSASPASVRSLGRFSSASS	114.31	113.4	CSLLS(0.007)AS(0.973)PAS(0.021)VR	CS(-95.43)LLS(-21.58)AS(16.72)PAS(-16.72)VR	7	2	0.15086	8959400	8665100	7433400	8.35263e+06	6142800	10653000	6656500	7.81743e+06	1.06846	0.739299
A2A7S8	Uncharacterized protein KIAA1522	Kiaa1522	104.84	1013	A2A7S8	512	K1522_MOUSE Uncharacterized protein KIAA1522 OS=Mus musculus OX=10090 GN=Kiaa1522 PE=1 SV=1	A2A7S8	512	512	S	WGSGLSPGGSRRPPRSPERTLSPSSGYSSQS	72.582	50.791	RPPRS(1)PER	RPPRS(50.79)PER	5	3	-0.92225	26105000	29424000	38320000	31283000	43451000	31958000		37704500	0.829689	0.387325
A2A7S8	Uncharacterized protein KIAA1522	Kiaa1522	104.84	1013	A2A7S8	445	K1522_MOUSE Uncharacterized protein KIAA1522 OS=Mus musculus OX=10090 GN=Kiaa1522 PE=1 SV=1	A2A7S8	445	445	S	LRKMKRPPPPPRRTYSLHQRGSAVPDGPLGL	76.679	66.27	TYS(1)LHQR	T(-40.71)Y(-44.14)S(40.71)LHQR	3	2	-0.23161	34191000	34480000	32118000	3.35963e+07	33310000	15040000	21673000	23341000	1.43937	0.129903
A2A7S8	Uncharacterized protein KIAA1522	Kiaa1522	104.84	1013	A2A7S8	610	K1522_MOUSE Uncharacterized protein KIAA1522 OS=Mus musculus OX=10090 GN=Kiaa1522 PE=1 SV=1	A2A7S8	610	610	S	DRFVIPPHPKVPAPFSPPPSKSKSSNQAAPV	108.58	104.55	VPAPFS(1)PPPSK	VPAPFS(37.45)PPPS(-37.45)K	6	2	-1.9284	25689000	22887000	24502000	2.43593e+07	28558000		21171000	24864500	0.979683	0.874756
A2A7S8	Uncharacterized protein KIAA1522	Kiaa1522	104.84	1013	A2A7S8	543	K1522_MOUSE Uncharacterized protein KIAA1522 OS=Mus musculus OX=10090 GN=Kiaa1522 PE=1 SV=1	A2A7S8	543	543	S	GTPTLPPKGLAVAPASPGKAQPPKPDRVTSL	119.87	90.707	GLAVAPAS(1)PGK	GLAVAPAS(90.71)PGK	8	2	0.17275	37085000	36930000	28992000	3.43357e+07	37215000	35218000	31544000	34659000	0.990671	0.923093
A2A7S8	Uncharacterized protein KIAA1522	Kiaa1522	104.84	1013	A2A7S8	402	K1522_MOUSE Uncharacterized protein KIAA1522 OS=Mus musculus OX=10090 GN=Kiaa1522 PE=1 SV=1	A2A7S8	402	402	S	SNNVAPPPPGGSGRGSPSGGSTAETSDTASI	98.3	94.384	GS(0.992)PS(0.008)GGSTAETSDTASIR	GS(20.71)PS(-20.71)GGS(-64.81)T(-74.13)AET(-86.04)S(-88.68)DT(-90.67)AS(-92.4)IR	2	2	-0.079312	9461800	12344000	13253000	1.16863e+07		9348500	11263000	10305750	1.13396	0.461419
A2A7S8	Uncharacterized protein KIAA1522	Kiaa1522	104.84	1013	A2A7S8	909	K1522_MOUSE Uncharacterized protein KIAA1522 OS=Mus musculus OX=10090 GN=Kiaa1522 PE=1 SV=1	A2A7S8	909	909	S	IFSKGTKKLQLERPVSPEAQADLQRNLVAEL	217.42	59.709	PVS(1)PEAQADLQR	PVS(59.71)PEAQADLQR	3	2	0.045412	55453000	61581000	56289000	5.77743e+07	58900000	74973000	53967000	6.26133e+07	0.922716	0.505654
A2A7S8	Uncharacterized protein KIAA1522	Kiaa1522	104.84	1013	A2A7S8	160	K1522_MOUSE Uncharacterized protein KIAA1522 OS=Mus musculus OX=10090 GN=Kiaa1522 PE=1 SV=1	A2A7S8	160	160	T	PKSGKSGRRRRERRSTVLGLPQHVQKELGLR	78.597	72.583	RS(0.209)T(0.791)VLGLPQHVQK	RS(-5.77)T(5.77)VLGLPQHVQK	3	3	0.24017	12093000	15946000	16737000	1.49253e+07	16226000	6738300		11482150	1.29987	0.451781
A2A884	Transcription factor HIVEP3	Hivep3	253.41	2348	A2A884	2053	ZEP3_MOUSE Transcription factor HIVEP3 OS=Mus musculus OX=10090 GN=Hivep3 PE=1 SV=1	A2A884	2053	2053	S	PQTVLPGKWALAGPCSPSADKSGLGLGPVPR	64.565	64.565	WALAGPCS(0.82)PS(0.18)ADK	WALAGPCS(6.59)PS(-6.59)ADK	8	2	-0.095085	2885000	3010400	3136400	3010600	3129900	3011300		3070600	0.98046	0.603089
A2A8U2	Transmembrane protein 201	Tmem201	72.499	664	A2A8U2	441	TM201_MOUSE Transmembrane protein 201 OS=Mus musculus OX=10090 GN=Tmem201 PE=1 SV=1	A2A8U2	441	441	S	LPLTKQQLFRSPRRVSPSSLPGRLSRALSLG	62.298	62.298	RVS(0.99)PS(0.005)S(0.005)LPGR	RVS(22.9)PS(-22.9)S(-22.9)LPGR	3	2	0.077558		12953000	14904000	13928500	14382000		11794000	13088000	1.06422	0.655675
A2A8U2	Transmembrane protein 201	Tmem201	72.499	664	A2A8U2	466	TM201_MOUSE Transmembrane protein 201 OS=Mus musculus OX=10090 GN=Tmem201 PE=1 SV=1	A2A8U2	466	466	S	RALSLGTIPPLTRTDSGYLFSGSRPPSRVSP	47.68	47.68	T(0.002)DS(0.995)GY(0.002)LFSGSRPPSR	T(-28.1)DS(26.43)GY(-26.43)LFS(-35.05)GS(-35.05)RPPS(-38.62)R	3	3	0.091823	3620600	5879900		4750250		4717100	5240100	4978600	0.954134	0.862077
A2A9C3	KICSTOR complex protein SZT2	Szt2	377.62	3431	A2A9C3	1641	SZT2_MOUSE KICSTOR complex protein SZT2 OS=Mus musculus OX=10090 GN=Szt2 PE=1 SV=1	A2A9C3	1641	1641	S	VELPPASDPQHHRSTSESSASFPRSPGQPSS	47.774	47.774	S(0.004)T(0.004)S(0.892)ES(0.077)S(0.021)AS(0.002)FPR	S(-23.7)T(-23.7)S(10.63)ES(-10.63)S(-16.3)AS(-26.99)FPR	3	2	0.72733	2370500		2188800	2279650		1195100	3047200	2121150	1.07472	0.880416
A2AAE1	Uncharacterized protein KIAA1109	Kiaa1109	555.36	5005	A2AAE1	3653	K1109_MOUSE Uncharacterized protein KIAA1109 OS=Mus musculus OX=10090 GN=Kiaa1109 PE=1 SV=4	A2AAE1	3653	3653	S	IGETDELPEIRVDAASPGPRVTFNIQDTFPE	67.519	48.568	VDAAS(1)PGPR	VDAAS(48.57)PGPR	5	2	0.46084	5625300		5115100	5370200	5009500	4775300	3757200	4514000	1.18968	0.205538
A2AAE1	Uncharacterized protein KIAA1109	Kiaa1109	555.36	5005	A2AAE1	3996	K1109_MOUSE Uncharacterized protein KIAA1109 OS=Mus musculus OX=10090 GN=Kiaa1109 PE=1 SV=4	A2AAE1	3996	3996	T	CLLDFLEKALETIPITPIERNYTAVSSQDED	46.318	46.318	ALET(0.069)IPIT(0.931)PIER	ALET(-11.28)IPIT(11.28)PIER	8	2	-0.16367		2869700	2538700	2704200		1778800	2232500	2005650	1.34829	0.130658
A2AAY5	SH3 and PX domain-containing protein 2B	Sh3pxd2b	101.52	908	A2AAY5	551	SPD2B_MOUSE SH3 and PX domain-containing protein 2B OS=Mus musculus OX=10090 GN=Sh3pxd2b PE=1 SV=1	A2AAY5	551	551	S	LLERERQKMEPLRGSSPKPPGMILPMIPAKH	148.2	109.65	GS(0.177)S(0.823)PKPPGMILPMIPAK	GS(-6.67)S(6.67)PKPPGMILPMIPAK	3	2	0.17451	24803000	35937000	33093000	3.12777e+07	45273000	19385000	24938000	2.98653e+07	1.04729	0.876786
A2AAY5	SH3 and PX domain-containing protein 2B	Sh3pxd2b	101.52	908	A2AAY5	769	SPD2B_MOUSE SH3 and PX domain-containing protein 2B OS=Mus musculus OX=10090 GN=Sh3pxd2b PE=1 SV=1	A2AAY5	769	769	S	VVPPRRPPPPKKTSSSPLSCRPLPEVRGAQR	69.188	68.41	TSS(0.036)S(0.961)PLS(0.003)CRPLPEVR	T(-47.44)S(-44)S(-14.31)S(14.31)PLS(-24.62)CRPLPEVR	4	3	-0.28061	19613000		17956000	18784500	20666000	19433000		20049500	0.936906	0.345288
A2AAY5	SH3 and PX domain-containing protein 2B	Sh3pxd2b	101.52	908	A2AAY5	528	SPD2B_MOUSE SH3 and PX domain-containing protein 2B OS=Mus musculus OX=10090 GN=Sh3pxd2b PE=1 SV=1	A2AAY5	528	528	S	DPTQEEKPSLPPRKESIIKSEEELLERERQK	123.14	123.14	KES(1)IIKSEEELLER	KES(57.91)IIKS(-57.91)EEELLER	3	3	0.19917	3075600	5237000	4639700	4.31743e+06	3461700	4408900	2533500	3.46803e+06	1.24492	0.369965
A2AAY5	SH3 and PX domain-containing protein 2B	Sh3pxd2b	101.52	908	A2AAY5	291	SPD2B_MOUSE SH3 and PX domain-containing protein 2B OS=Mus musculus OX=10090 GN=Sh3pxd2b PE=1 SV=1	A2AAY5	291	291	S	KKNSGEPLPPKLGPSSPAHSGALDLDGVSRH	137.64	137.64	LGPS(0.004)S(0.993)PAHS(0.003)GALDLDGVSR	LGPS(-23.91)S(23.91)PAHS(-25.67)GALDLDGVS(-86.33)R	5	3	0.30088	14719000	25776000	18121000	1.95387e+07	25016000	28506000	17738000	2.37533e+07	0.822565	0.407225
A2AAY5	SH3 and PX domain-containing protein 2B	Sh3pxd2b	101.52	908	A2AAY5	672	SPD2B_MOUSE SH3 and PX domain-containing protein 2B OS=Mus musculus OX=10090 GN=Sh3pxd2b PE=1 SV=1	A2AAY5	672	672	S	HVDIYNLRSKLRPAKSQEKALLDGESHHAAG	124.12	77.674	LRPAKS(1)QEK	LRPAKS(77.67)QEK	6	2	2.0309	26136000	17480000	20355000	2.13237e+07	22079000	8001600		15040300	1.41777	0.384841
A2AB59	Rho GTPase-activating protein 27	Arhgap27	97.047	869	A2AB59	118	RHG27_MOUSE Rho GTPase-activating protein 27 OS=Mus musculus OX=10090 GN=Arhgap27 PE=1 SV=1	A2AB59	118	118	S	VGADGSSAEPRGRASSLCGPARQRTGGQRNS	44.612	44.612	AS(0.005)S(0.995)LCGPAR	AS(-22.94)S(22.94)LCGPAR	3	2	-0.37041	6578900	8217400	8095100	7.63047e+06		7729700	5496600	6613150	1.15383	0.413755
A2AB59	Rho GTPase-activating protein 27	Arhgap27	97.047	869	A2AB59	632	RHG27_MOUSE Rho GTPase-activating protein 27 OS=Mus musculus OX=10090 GN=Arhgap27 PE=1 SV=1	A2AB59	632	632	S	RLGSWREEDVRQNAASPSLSPGGLESDLSRV	70.345	69.98	QNAAS(0.998)PS(0.001)LS(0.001)PGGLESDLSR	QNAAS(28.31)PS(-28.31)LS(-32.77)PGGLES(-58.09)DLS(-61.12)R	5	2	3.4615	8369000	8625600		8497300	7334200	9772800	8435900	8514300	0.998003	0.986347
A2AB59	Rho GTPase-activating protein 27	Arhgap27	97.047	869	A2AB59	155	RHG27_MOUSE Rho GTPase-activating protein 27 OS=Mus musculus OX=10090 GN=Arhgap27 PE=1 SV=1	A2AB59	155	155	S	ACLYVRPAAPVRPAQSLDDLARGGTAPPAGL	75.533	70.094	PAAPVRPAQS(1)LDDLAR	PAAPVRPAQS(70.09)LDDLAR	10	3	-0.34842	19187000	19911000	22462000	20520000	18517000	20198000	12368000	1.70277e+07	1.2051	0.247105
A2ADY9	Protein DDI1 homolog 2	Ddi2	44.59	399	A2ADY9	194	DDI2_MOUSE Protein DDI1 homolog 2 OS=Mus musculus OX=10090 GN=Ddi2 PE=1 SV=1	A2ADY9	194	194	S	QQDRARREQERIRLFSADPFDLEAQAKIEED	86.488	45.618	LFS(1)ADPFDLEAQAK	LFS(45.62)ADPFDLEAQAK	3	2	0.60105	7070100	9959100	10799000	9.27607e+06	8039700		4657500	6348600	1.46112	0.22608
A2AF47	Dedicator of cytokinesis protein 11	Dock11	237.77	2073	A2AF47	1352	DOC11_MOUSE Dedicator of cytokinesis protein 11 OS=Mus musculus OX=10090 GN=Dock11 PE=1 SV=1	A2AF47	1352	1352	T	DAWLSKHFGIDRKSQTMPALRNRSGVMQARL	76.228	73.885	SQT(1)MPALR	S(-33.16)QT(33.16)MPALR	3	2	-0.33625	7595800	5928600	7918100	7147500	6691300		5073400	5882350	1.21508	0.294567
A2AG58	BCLAF1 and THRAP3 family member 3	Bclaf3	90.11	752	A2AG58	80	BCLA3_MOUSE BCLAF1 and THRAP3 family member 3 OS=Mus musculus OX=10090 GN=Bclaf3 PE=1 SV=1	A2AG58	80	80	S	PRVNSYHRSYVNRSPSPNVKPVEKFDTYKPH	120.25	120.25	SYVNRS(1)PS(1)PNVKPVEK	S(-49.26)Y(-59.63)VNRS(49.26)PS(66.25)PNVKPVEK	8	3	-0.70913	25603000	28006000	19881000	2.44967e+07	28672000	23829000		26250500	0.933189	0.659232
A2AG58	BCLAF1 and THRAP3 family member 3	Bclaf3	90.11	752	A2AG58	205	BCLA3_MOUSE BCLAF1 and THRAP3 family member 3 OS=Mus musculus OX=10090 GN=Bclaf3 PE=1 SV=1	A2AG58	205	205	S	DELRHQRVQEESYPQSPRRGSEDFGTRNPFQ	107.35	99.927	VQEESYPQS(1)PR	VQEES(-34.88)Y(-47.95)PQS(34.88)PR	9	2	0.41309	11138000	13963000	12525000	12542000	17642000	13281000	11381000	1.41013e+07	0.889419	0.484202
A2AG58	BCLAF1 and THRAP3 family member 3	Bclaf3	90.11	752	A2AG58	78	BCLA3_MOUSE BCLAF1 and THRAP3 family member 3 OS=Mus musculus OX=10090 GN=Bclaf3 PE=1 SV=1	A2AG58	78	78	S	IPPRVNSYHRSYVNRSPSPNVKPVEKFDTYK	120.25	120.25	SYVNRS(1)PS(1)PNVKPVEK	S(-49.26)Y(-59.63)VNRS(49.26)PS(66.25)PNVKPVEK	6	3	-0.70913	25603000	28006000	19881000	2.44967e+07	28672000	23829000		26250500	0.933189	0.659232
A2AGT5	Cytoskeleton-associated protein 5	Ckap5	225.63	2032	A2AGT5	223	CKAP5_MOUSE Cytoskeleton-associated protein 5 OS=Mus musculus OX=10090 GN=Ckap5 PE=1 SV=1	A2AGT5	223	223	T	SVQLKELEEEWVKLPTGAPKPSRFLRSQQEL	57.722	57.722	LPT(1)GAPK	LPT(57.72)GAPK	3	2	-0.25764		8434600	9441200	8937900	10632000	5223300	5592300	7149200	1.2502	0.490568
A2AH22	Activating molecule in BECN1-regulated autophagy protein 1	Ambra1	142.88	1300	A2AH22	1206	AMRA1_MOUSE Activating molecule in BECN1-regulated autophagy protein 1 OS=Mus musculus OX=10090 GN=Ambra1 PE=1 SV=1	A2AH22	1206	1206	S	RSSQTGTESGAARTSSPQPSTSRGLPSEPGQ	114.87	112.02	TSS(1)PQPSTSR	T(-54.82)S(-42.79)S(42.79)PQPS(-72.76)T(-72.76)S(-76.76)R	3	2	0.24351	31022000	35083000	44513000	3.68727e+07	44432000	41559000	28429000	38140000	0.966772	0.85138
A2AHC3	Calmodulin-regulated spectrin-associated protein 1	Camsap1	175.89	1581	A2AHC3	1069	CAMP1_MOUSE Calmodulin-regulated spectrin-associated protein 1 OS=Mus musculus OX=10090 GN=Camsap1 PE=1 SV=1	A2AHC3	1069	1069	S	QDQKIKAPVHFVEPLSPTGVPGHRKPPRLGQ	117.37	117.37	APVHFVEPLS(0.999)PT(0.001)GVPGHR	APVHFVEPLS(28.36)PT(-28.36)GVPGHR	10	3	1.2067	19347000	24987000	25194000	23176000	28083000	21395000		24739000	0.93682	0.686358
A2AIV2	Protein virilizer homolog	Virma	201.44	1811	A2AIV2	173	VIR_MOUSE Protein virilizer homolog OS=Mus musculus OX=10090 GN=Virma PE=1 SV=1	A2AIV2	173	173	S	NLKHADGEKEDQFNGSPPRPQPRGPRTPPGP	204.65	57.238	HADGEKEDQFNGS(1)PPRPQPR	HADGEKEDQFNGS(57.24)PPRPQPR	13	3	-0.76115		44361000	40038000	42199500	38367000	32613000	25710000	32230000	1.30932	0.139646
A2AIV2	Protein virilizer homolog	Virma	201.44	1811	A2AIV2	138	VIR_MOUSE Protein virilizer homolog OS=Mus musculus OX=10090 GN=Virma PE=1 SV=1	A2AIV2	138	138	S	AIYGSVDRVISHDRDSPPPPPPPPPPPQPQP	87.948	87.948	VIS(0.197)HDRDS(0.803)PPPPPPPPPPPQPQPTLK	VIS(-6.1)HDRDS(6.1)PPPPPPPPPPPQPQPT(-86.95)LK	8	3	0.057394	32059000	27144000	33727000	3.09767e+07	38783000	28273000	28621000	3.18923e+07	0.971289	0.829032
A2AIV2	Protein virilizer homolog	Virma	201.44	1811	A2AIV2	1578	VIR_MOUSE Protein virilizer homolog OS=Mus musculus OX=10090 GN=Virma PE=1 SV=1	A2AIV2	1578	1578	S	DLHSELERSFLSEPSSPGRSKTTKGFKLGKH	145.61	145.61	SFLSEPS(0.028)S(0.972)PGR	S(-114.62)FLS(-66.53)EPS(-15.43)S(15.43)PGR	8	2	0.26829	46830000	42073000	41309000	43404000	44453000	46288000	33456000	41399000	1.04843	0.669714
A2AIV8	Caspase recruitment domain-containing protein 9	Card9	62.461	536	A2AIV8	461	CARD9_MOUSE Caspase recruitment domain-containing protein 9 OS=Mus musculus OX=10090 GN=Card9 PE=1 SV=1	A2AIV8	461	461	S	EDAQLSDKGVLADRESPEQPFMALNKEHLSL	138.46	59.339	GVLADRES(1)PEQPFMALNK	GVLADRES(59.34)PEQPFMALNK	8	2	0.33991	39933000	60939000	52265000	5.10457e+07	49349000	55005000	48687000	5.10137e+07	1.00063	0.996259
A2AIV8	Caspase recruitment domain-containing protein 9	Card9	62.461	536	A2AIV8	152	CARD9_MOUSE Caspase recruitment domain-containing protein 9 OS=Mus musculus OX=10090 GN=Card9 PE=1 SV=1	A2AIV8	152	152	S	LSSKDDFIKELRVKDSLLRKHQERVQRLKEE	88.495	52.579	VKDS(1)LLR	VKDS(52.58)LLR	4	2	-0.14828	2826700	3411100	3210000	3.14927e+06	3421000		2301600	2861300	1.10064	0.585081
A2AJ15	Endoplasmic reticulum mannosyl-oligosaccharide 1,2-alpha-mannosidase	Man1b1	75.149	658	A2AJ15	102	MA1B1_MOUSE Endoplasmic reticulum mannosyl-oligosaccharide 1,2-alpha-mannosidase OS=Mus musculus OX=10090 GN=Man1b1 PE=1 SV=1	A2AJ15	102	102	S	MKQEVLPVLPAPQKESAEQEGFADILSQKRQ	58.272	58.272	QEVLPVLPAPQKES(0.999)AEQEGFADILS(0.001)QK	QEVLPVLPAPQKES(29.49)AEQEGFADILS(-29.49)QK	14	3	0.067392	7721000		12123000	9922000	10961000		13803000	12382000	0.801325	0.446861
A2AJ88	Patatin-like phospholipase domain-containing protein 7	Pnpla7	150.49	1352	A2AJ88	379	PLPL7_MOUSE Patatin-like phospholipase domain-containing protein 7 OS=Mus musculus OX=10090 GN=Pnpla7 PE=1 SV=1	A2AJ88	379	379	S	SSCVTVSGPLLKRSCSVPLPSNHGEVDELRQ	92.098	92.098	S(0.037)CS(0.963)VPLPSNHGEVDELR	S(-14.14)CS(14.14)VPLPS(-52.76)NHGEVDELR	3	3	0.12039	34257000	37970000	37686000	3.66377e+07	43630000	27941000	28005000	33192000	1.10381	0.554874
A2AJI0	MAP7 domain-containing protein 1	Map7d1	93.275	846	A2AJI0	469	MA7D1_MOUSE MAP7 domain-containing protein 1 OS=Mus musculus OX=10090 GN=Map7d1 PE=1 SV=1	A2AJI0	469	469	S	STGSELSPKSKARPSSPSTTWHRPASPCPSP	71.912	71.912	ARPS(0.131)S(0.849)PS(0.02)TTWHR	ARPS(-8.12)S(8.12)PS(-16.38)T(-32.33)T(-46.19)WHR	5	3	0.07717	38432000		41269000	39850500	37916000		48345000	43130500	0.923952	0.605605
A2AJI0	MAP7 domain-containing protein 1	Map7d1	93.275	846	A2AJI0	95	MA7D1_MOUSE MAP7 domain-containing protein 1 OS=Mus musculus OX=10090 GN=Map7d1 PE=1 SV=1	A2AJI0	95	95	S	QPAPPQEECPSSEAKSRGPTPTATGPREAKP	48.288	48.288	S(0.999)RGPT(0.642)PT(0.329)AT(0.029)GPR	S(31.71)RGPT(2.9)PT(-2.9)AT(-13.42)GPR	1	2	-0.56341	15312000	14949000	14983000	1.50813e+07	16807000	13763000	9810800	1.34603e+07	1.12043	0.46899
A2AJI0	MAP7 domain-containing protein 1	Map7d1	93.275	846	A2AJI0	544	MA7D1_MOUSE MAP7 domain-containing protein 1 OS=Mus musculus OX=10090 GN=Map7d1 PE=1 SV=1	A2AJI0	544	544	S	RKSRAAEEKEPAAPASPAPSPVPSPTPAQPQ	60.87	60.87	AAEEKEPAAPAS(1)PAPS(0.998)PVPS(0.77)PT(0.233)PAQPQK	AAEEKEPAAPAS(36.03)PAPS(25.73)PVPS(5.23)PT(-5.23)PAQPQK	12	3	0.10543		60650000	75290000	67970000	54476000	30631000	32360000	3.91557e+07	1.73589	0.0841594
A2AJI0	MAP7 domain-containing protein 1	Map7d1	93.275	846	A2AJI0	548	MA7D1_MOUSE MAP7 domain-containing protein 1 OS=Mus musculus OX=10090 GN=Map7d1 PE=1 SV=1	A2AJI0	548	548	S	AAEEKEPAAPASPAPSPVPSPTPAQPQKEQS	60.87	60.87	AAEEKEPAAPAS(1)PAPS(0.998)PVPS(0.77)PT(0.233)PAQPQK	AAEEKEPAAPAS(36.03)PAPS(25.73)PVPS(5.23)PT(-5.23)PAQPQK	16	3	0.10543		60650000	43916000	52283000	54476000	30631000	32360000	3.91557e+07	1.33526	0.343888
A2AJI0	MAP7 domain-containing protein 1	Map7d1	93.275	846	A2AJI0	552	MA7D1_MOUSE MAP7 domain-containing protein 1 OS=Mus musculus OX=10090 GN=Map7d1 PE=1 SV=1	A2AJI0	552	552	S	KEPAAPASPAPSPVPSPTPAQPQKEQSSTQI	60.87	60.87	AAEEKEPAAPAS(1)PAPS(0.998)PVPS(0.77)PT(0.233)PAQPQK	AAEEKEPAAPAS(36.03)PAPS(25.73)PVPS(5.23)PT(-5.23)PAQPQK	20	3	0.10543		39282000	43916000	41599000	54476000	30631000	32360000	3.91557e+07	1.0624	0.823753
A2AJI0	MAP7 domain-containing protein 1	Map7d1	93.275	846	A2AJI0	496	MA7D1_MOUSE MAP7 domain-containing protein 1 OS=Mus musculus OX=10090 GN=Map7d1 PE=1 SV=1	A2AJI0	496	496	S	CPSPGPGHALPPKPPSPRGTTASPKGRVRRK	63.138	62.028	PASPCPSPGPGHALPPKPPS(1)PR	PAS(-54.93)PCPS(-47.79)PGPGHALPPKPPS(47.79)PR	20	3	0.27329	10648000	10016000	9464100	10042700	9207700	9091700	6843700	8.38103e+06	1.19826	0.119689
A2AJI0	MAP7 domain-containing protein 1	Map7d1	93.275	846	A2AJI0	401	MA7D1_MOUSE MAP7 domain-containing protein 1 OS=Mus musculus OX=10090 GN=Map7d1 PE=1 SV=1	A2AJI0	401	401	S	PSGERPERRKPGAGGSPALARRRLEATPVQK	104.2	58.98	RKPGAGGS(1)PALAR	RKPGAGGS(58.98)PALAR	8	3	-0.018304	20002000	25038000	26175000	2.37383e+07	24132000	29366000	20264000	2.45873e+07	0.96547	0.806733
A2AJI0	MAP7 domain-containing protein 1	Map7d1	93.275	846	A2AJI0	78	MA7D1_MOUSE MAP7 domain-containing protein 1 OS=Mus musculus OX=10090 GN=Map7d1 PE=1 SV=1	A2AJI0	78	78	S	PKQLPLEPGNPTGQISPQPAPPQEECPSSEA	73.212	49.087	QLPLEPGNPT(0.249)GQIS(0.749)PQPAPPQEECPS(0.001)S(0.001)EAK	QLPLEPGNPT(-4.78)GQIS(4.78)PQPAPPQEECPS(-28.85)S(-28.33)EAK	14	3	-0.14419		29316000	34321000	31818500	34936000		29464000	32200000	0.988152	0.927438
A2AJI0	MAP7 domain-containing protein 1	Map7d1	93.275	846	A2AJI0	99	MA7D1_MOUSE MAP7 domain-containing protein 1 OS=Mus musculus OX=10090 GN=Map7d1 PE=1 SV=1	A2AJI0	99	99	T	PQEECPSSEAKSRGPTPTATGPREAKPSRRS	63.091	63.091	GPT(0.998)PT(0.002)ATGPR	GPT(27.32)PT(-27.32)AT(-36.43)GPR	3	2	0.22924	15312000	20162000	14983000	16819000	16807000	17878000	15009000	1.65647e+07	1.01535	0.898482
A2AJI0	MAP7 domain-containing protein 1	Map7d1	93.275	846	A2AJI0	304	MA7D1_MOUSE MAP7 domain-containing protein 1 OS=Mus musculus OX=10090 GN=Map7d1 PE=1 SV=1	A2AJI0	304	304	T	LQLSAWESSIVDRLMTPTLSFLARSRSAVTL	66.004	66.004	LMT(1)PTLSFLAR	LMT(34.93)PT(-34.93)LS(-45.88)FLAR	3	2	-0.28337	741700	869430	1728000	1.11304e+06	1294300	1969800	961380	1.40849e+06	0.790237	0.528735
A2AJK6	Chromodomain-helicase-DNA-binding protein 7	Chd7	334.06	2986	A2AJK6	2945	CHD7_MOUSE Chromodomain-helicase-DNA-binding protein 7 OS=Mus musculus OX=10090 GN=Chd7 PE=1 SV=1	A2AJK6	2945	2945	S	KAEGGPCKDGETLEGSDAEENLDKTVESSIL	70.094	70.094	DGETLEGS(1)DAEENLDK	DGET(-36.39)LEGS(36.39)DAEENLDK	8	2	0.24328	5501000	6238900	6542800	6.09423e+06	5784700	9237800		7511250	0.811347	0.370193
A2AJK6	Chromodomain-helicase-DNA-binding protein 7	Chd7	334.06	2986	A2AJK6	2171	CHD7_MOUSE Chromodomain-helicase-DNA-binding protein 7 OS=Mus musculus OX=10090 GN=Chd7 PE=1 SV=1	A2AJK6	2171	2171	S	KAMEQAEGKAEECEHSPAKERSDGKEEEEEA	164.63	115.24	AEECEHS(1)PAKER	AEECEHS(115.24)PAKER	7	2	0.49668	19219000	23412000	19804000	2.08117e+07	21684000	18880000	16709000	19091000	1.09013	0.426851
A2AJK6	Chromodomain-helicase-DNA-binding protein 7	Chd7	334.06	2986	A2AJK6	2548	CHD7_MOUSE Chromodomain-helicase-DNA-binding protein 7 OS=Mus musculus OX=10090 GN=Chd7 PE=1 SV=1	A2AJK6	2548	2548	S	AFEEDIETPPIRNIPSPGQLDPDTRIPVINL	57.434	57.434	NIPS(1)PGQLDPDTR	NIPS(46.06)PGQLDPDT(-46.06)R	4	2	0.48381	5466900	8129700	6005600	6.53407e+06	6929100	7438400		7183750	0.909562	0.585406
A2AJT4	Arginine/serine-rich protein PNISR	Pnisr	92.114	805	A2AJT4	779	PNISR_MOUSE Arginine/serine-rich protein PNISR OS=Mus musculus OX=10090 GN=Pnisr PE=1 SV=1	A2AJT4	779	779	S	SPGSSKEKKAKKPKHSRSRSLEKSQRSGKKA	56.939	56.939	HS(1)RS(1)RS(1)LEK	HS(56.94)RS(56.94)RS(56.94)LEK	2	2	-0.18495	6934700	13338000	16108000	12126900	18972000	7915200		13443600	0.902057	0.823432
A2AJT4	Arginine/serine-rich protein PNISR	Pnisr	92.114	805	A2AJT4	783	PNISR_MOUSE Arginine/serine-rich protein PNISR OS=Mus musculus OX=10090 GN=Pnisr PE=1 SV=1	A2AJT4	783	783	S	SKEKKAKKPKHSRSRSLEKSQRSGKKASRKH	56.939	56.939	HS(1)RS(1)RS(1)LEK	HS(56.94)RS(56.94)RS(56.94)LEK	6	2	-0.18495	6934700	13338000	16108000	12126900	18972000	7915200		13443600	0.902057	0.823432
A2AJT4	Arginine/serine-rich protein PNISR	Pnisr	92.114	805	A2AJT4	211	PNISR_MOUSE Arginine/serine-rich protein PNISR OS=Mus musculus OX=10090 GN=Pnisr PE=1 SV=1	A2AJT4	211	211	S	QNRRERPPSFRDRQRSPIALPVKQEPPQIDA	218.01	47.706	S(1)PIALPVK	S(47.71)PIALPVK	1	2	-0.043838	44091000	30230000	31609000	35310000	29153000	36749000	29961000	3.19543e+07	1.10501	0.540713
A2AJT4	Arginine/serine-rich protein PNISR	Pnisr	92.114	805	A2AJT4	726	PNISR_MOUSE Arginine/serine-rich protein PNISR OS=Mus musculus OX=10090 GN=Pnisr PE=1 SV=1	A2AJT4	726	726	S	LKRKRESERTFCRSGSISVKVIRHDSRQDSK	85.29	85.29	SGS(0.998)IS(0.002)VK	S(-51.08)GS(26.86)IS(-26.86)VK	3	2	-0.56799	11511000	13533000	11937000	12327000	12680000	17150000	14153000	14661000	0.840802	0.183238
A2AJT4	Arginine/serine-rich protein PNISR	Pnisr	92.114	805	A2AJT4	781	PNISR_MOUSE Arginine/serine-rich protein PNISR OS=Mus musculus OX=10090 GN=Pnisr PE=1 SV=1	A2AJT4	781	781	S	GSSKEKKAKKPKHSRSRSLEKSQRSGKKASR	56.939	56.939	HS(1)RS(1)RS(1)LEK	HS(56.94)RS(56.94)RS(56.94)LEK	4	2	-0.18495	6934700	13338000	16108000	12126900	18972000	7915200		13443600	0.902057	0.823432
A2AJT4	Arginine/serine-rich protein PNISR	Pnisr	92.114	805	A2AJT4	601	PNISR_MOUSE Arginine/serine-rich protein PNISR OS=Mus musculus OX=10090 GN=Pnisr PE=1 SV=1	A2AJT4	601	601	S	RTRGKLRDRRRSNRSSIERERRRNRSPSRDR	91.093	91.093	SNRS(0.029)S(0.971)IER	S(-35.74)NRS(-15.31)S(15.31)IER	5	2	-0.37462	56531000	74962000	83271000	71588000		57159000	50985000	54072000	1.32394	0.192515
A2AJT4	Arginine/serine-rich protein PNISR	Pnisr	92.114	805	A2AJT4	563	PNISR_MOUSE Arginine/serine-rich protein PNISR OS=Mus musculus OX=10090 GN=Pnisr PE=1 SV=1	A2AJT4	563	563	S	RSSSPKRRKRPSRSRSPPAKARRSRSRSYSR	90.827	90.827	S(0.002)RS(0.998)PPAK	S(-26.45)RS(26.45)PPAK	3	2	0.041968	21574000	17752000		19663000		21576000	23247000	22411500	0.877362	0.318269
A2AJT4	Arginine/serine-rich protein PNISR	Pnisr	92.114	805	A2AJT4	290	PNISR_MOUSE Arginine/serine-rich protein PNISR OS=Mus musculus OX=10090 GN=Pnisr PE=1 SV=1	A2AJT4	290	290	S	EGGDGPRLPQRSKFDSDEEDEDAENLEAVSS	79.69	67.76	S(0.02)KFDS(0.98)DEEDEDAENLEAVSSGK	S(-17.01)KFDS(17.01)DEEDEDAENLEAVS(-58.56)S(-61.4)GK	5	3	0.96047		34030000	23905000	28967500	28043000	25526000		26784500	1.0815	0.716256
A2AKB9	DDB1- and CUL4-associated factor 10	Dcaf10	61.558	566	A2AKB9	67	DCA10_MOUSE DDB1- and CUL4-associated factor 10 OS=Mus musculus OX=10090 GN=Dcaf10 PE=1 SV=1	A2AKB9	67	67	S	PPVAGSPRLPGGPAVSPAERAGEFAAPGALE	98.281	68.576	LPGGPAVS(1)PAER	LPGGPAVS(68.58)PAER	8	2	-0.47492	6123700	5605700	6896400	6208600	5967600	7401100	5226400	6.19837e+06	1.00165	0.989633
A2AKX3	Probable helicase senataxin	Setx	297.59	2646	A2AKX3	2595	SETX_MOUSE Probable helicase senataxin OS=Mus musculus OX=10090 GN=Setx PE=1 SV=1	A2AKX3	2595	2595	S	PAHPAAAASTSKRKYSDPDAGLSHKREPRAF	63.966	44.925	KY(0.004)S(0.991)DPDAGLS(0.006)HK	KY(-24.34)S(22.39)DPDAGLS(-22.39)HK	3	2	1.6763	6094800	8472800	8220700	7596100	9980200	3177600		6578900	1.15462	0.732897
A2AM29	Protein AF-9	Mllt3	63.375	569	A2AM29	484	AF9_MOUSE Protein AF-9 OS=Mus musculus OX=10090 GN=Mllt3 PE=1 SV=1	A2AM29	484	484	S	PPLLKTNNNQILEVKSPIKQSKSDKQIKNGE	81.157	81.157	TNNNQILEVKS(1)PIK	T(-71.36)NNNQILEVKS(71.36)PIK	11	2	0.072286	5746400	6412000	6042000	6066800	6601800	6438300	5217200	6.08577e+06	0.996883	0.970212
A2AN08	E3 ubiquitin-protein ligase UBR4	Ubr4	572.28	5180	A2AN08	620	UBR4_MOUSE E3 ubiquitin-protein ligase UBR4 OS=Mus musculus OX=10090 GN=Ubr4 PE=1 SV=1	A2AN08	620	620	S	KAAPPPPPPPPPLESSPRVKSPNKQASGEKG	101.38	94.188	AAPPPPPPPPPLES(0.5)S(0.5)PR	AAPPPPPPPPPLES(0)S(0)PR	15	3	-0.00828	12930000	16045000	10748000	13241000	14514000	15665000	13517000	1.45653e+07	0.909076	0.469063
A2AN08	E3 ubiquitin-protein ligase UBR4	Ubr4	572.28	5180	A2AN08	2716	UBR4_MOUSE E3 ubiquitin-protein ligase UBR4 OS=Mus musculus OX=10090 GN=Ubr4 PE=1 SV=1	A2AN08	2716	2716	S	VLRPRNKRRHVTLPSSPRSNTPMGDKDDDDD	168.71	168.71	HVTLPSS(1)PR	HVT(-89.06)LPS(-33.55)S(33.55)PR	7	2	-0.018391		106220000	98140000	102180000	101700000	114750000	90066000	102172000	1.00008	0.999393
A2AN08	E3 ubiquitin-protein ligase UBR4	Ubr4	572.28	5180	A2AN08	619	UBR4_MOUSE E3 ubiquitin-protein ligase UBR4 OS=Mus musculus OX=10090 GN=Ubr4 PE=1 SV=1	A2AN08	619	619	S	EKAAPPPPPPPPPLESSPRVKSPNKQASGEK	101.38	94.188	AAPPPPPPPPPLES(0.5)S(0.5)PR	AAPPPPPPPPPLES(0)S(0)PR	14	3	-0.00828	12930000	16045000	10748000	13241000	14514000	15665000	13517000	1.45653e+07	0.909076	0.469063
A2AN08	E3 ubiquitin-protein ligase UBR4	Ubr4	572.28	5180	A2AN08	457	UBR4_MOUSE E3 ubiquitin-protein ligase UBR4 OS=Mus musculus OX=10090 GN=Ubr4 PE=1 SV=1	A2AN08	457	457	S	LRVRDILSRTKEGVGSPKLGPGKGHQGFGVL	61.167	61.167	TKEGVGS(1)PK	T(-55.02)KEGVGS(55.02)PK	7	2	0.24408	5054900	6434000	5940200	5809700	12101000	6224100	6617200	8314100	0.698777	0.266134
A2APB8	Targeting protein for Xklp2	Tpx2	85.893	745	A2APB8	369	TPX2_MOUSE Targeting protein for Xklp2 OS=Mus musculus OX=10090 GN=Tpx2 PE=1 SV=1	A2APB8	369	369	T	LLPSKSVNKIARDPQTPILQTKYRTRAVTCK	203.74	166.62	DPQT(1)PILQTK	DPQT(86.45)PILQT(-86.45)K	4	2	0.185	19360000	17398000	18702000	1.84867e+07	22619000	20376000	16735000	19910000	0.928512	0.47535
A2APB8	Targeting protein for Xklp2	Tpx2	85.893	745	A2APB8	113	TPX2_MOUSE Targeting protein for Xklp2 OS=Mus musculus OX=10090 GN=Tpx2 PE=1 SV=1	A2APB8	113	113	T	NDCSSLDAKRAVSGNTPVQPQRRSIRLSAQK	108.66	108.66	AVSGNT(1)PVQPQR	AVS(-40.61)GNT(40.61)PVQPQR	6	2	1.2118		21720000	31240000	26480000	34235000	23092000		28663500	0.923823	0.793831
A2APB8	Targeting protein for Xklp2	Tpx2	85.893	745	A2APB8	72	TPX2_MOUSE Targeting protein for Xklp2 OS=Mus musculus OX=10090 GN=Tpx2 PE=1 SV=1	A2APB8	72	72	T	GKNSLRKAKLQQGFVTPLKAVDNTYHKETEK	65.043	46.069	LQQGFVT(1)PLK	LQQGFVT(46.07)PLK	7	2	0.095854	10587000		9103800	9845400	13129000	11604000	9189400	1.13075e+07	0.870699	0.423147
A2APB8	Targeting protein for Xklp2	Tpx2	85.893	745	A2APB8	486	TPX2_MOUSE Targeting protein for Xklp2 OS=Mus musculus OX=10090 GN=Tpx2 PE=1 SV=1	A2APB8	486	486	S	VGVPEKKVIPATVPKSPVFALKNRIRVPIKD	103.75	70.256	S(1)PVFALK	S(70.26)PVFALK	1	2	0.26437	17549000	15254000	12508000	1.51037e+07	16356000	17825000	13597000	15926000	0.948365	0.689423
A2APB8	Targeting protein for Xklp2	Tpx2	85.893	745	A2APB8	737	TPX2_MOUSE Targeting protein for Xklp2 OS=Mus musculus OX=10090 GN=Tpx2 PE=1 SV=1	A2APB8	737	737	S	AVEVKSSELPLTVPVSPKFSTRFQ_______	135.23	135.23	SSELPLTVPVS(1)PK	S(-120.35)S(-120.35)ELPLT(-56.91)VPVS(56.91)PK	11	2	-0.067669	36649000	44382000	44690000	41907000	50291000	49941000	36941000	4.57243e+07	0.916514	0.497369
A2AQ14	Protein Mis18-beta	Oip5	26.861	241	A2AQ14	237	MS18B_MOUSE Protein Mis18-beta OS=Mus musculus OX=10090 GN=Oip5 PE=2 SV=1	A2AQ14	237	237	S	ENQQARKQHILGLTASPKIL___________	63.682	63.682	KQHILGLT(0.052)AS(0.948)PK	KQHILGLT(-12.65)AS(12.65)PK	10	3	0.24406	5238300		4430700	4834500	3357100	2308800	4403700	3.35653e+06	1.44033	0.175508
A2AR02	Peptidyl-prolyl cis-trans isomerase G	Ppig	88.324	752	A2AR02	685	PPIG_MOUSE Peptidyl-prolyl cis-trans isomerase G OS=Mus musculus OX=10090 GN=Ppig PE=1 SV=1	A2AR02	685	685	S	NSSSNNREKKADREQSPVSKTKQSSQDNEVK	134.04	119.17	ADREQS(1)PVSK	ADREQS(41.96)PVS(-41.96)K	6	2	0.15508	136600000	149640000	137830000	1.41357e+08	195110000	123120000	119040000	1.45757e+08	0.969813	0.869114
A2AR02	Peptidyl-prolyl cis-trans isomerase G	Ppig	88.324	752	A2AR02	354	PPIG_MOUSE Peptidyl-prolyl cis-trans isomerase G OS=Mus musculus OX=10090 GN=Ppig PE=1 SV=1	A2AR02	354	354	S	YRTPSRSRSRDRFRRSETPPHWRQEMQRAQR	83.204	43.306	S(1)ET(1)PPHWR	S(43.31)ET(43.31)PPHWR	1	2	0.3143	143760000	104180000	128590000	125510000	206760000	97607000	114080000	1.39482e+08	0.899827	0.716782
A2AR02	Peptidyl-prolyl cis-trans isomerase G	Ppig	88.324	752	A2AR02	584	PPIG_MOUSE Peptidyl-prolyl cis-trans isomerase G OS=Mus musculus OX=10090 GN=Ppig PE=1 SV=1	A2AR02	584	584	S	DRSRRVRSRSHDRDRSRSKEYHRYREQEYRR	81.525	81.525	S(1)RS(1)KEYHR	S(68.49)RS(68.49)KEY(-68.49)HR	1	3	0.16992	89153000	99199000	15396000	67916000		105380000	115970000	110675000	0.613653	0.301414
A2AR02	Peptidyl-prolyl cis-trans isomerase G	Ppig	88.324	752	A2AR02	395	PPIG_MOUSE Peptidyl-prolyl cis-trans isomerase G OS=Mus musculus OX=10090 GN=Ppig PE=1 SV=1	A2AR02	395	395	S	KGDKSELNEIKENQRSPVRVKEKKITDHRHM	177.12	110.12	SELNEIKENQRS(1)PVR	S(-101.56)ELNEIKENQRS(101.56)PVR	12	4	0.19706	774650000	679160000	732340000	7.28717e+08	676990000	837710000	690640000	7.35113e+08	0.991298	0.918051
A2AR02	Peptidyl-prolyl cis-trans isomerase G	Ppig	88.324	752	A2AR02	341	PPIG_MOUSE Peptidyl-prolyl cis-trans isomerase G OS=Mus musculus OX=10090 GN=Ppig PE=1 SV=1	A2AR02	341	341	T	RSGRKIKGRGPRRYRTPSRSRSRDRFRRSET	43.297	43.297	Y(0.011)RT(0.989)PS(1)RS(1)R	Y(-19.59)RT(19.59)PS(35.84)RS(36.71)R	3	2	-0.25579	38617000	35002000	37626000	3.70817e+07	34974000	28724000	38978000	3.42253e+07	1.08346	0.418855
A2AR02	Peptidyl-prolyl cis-trans isomerase G	Ppig	88.324	752	A2AR02	356	PPIG_MOUSE Peptidyl-prolyl cis-trans isomerase G OS=Mus musculus OX=10090 GN=Ppig PE=1 SV=1	A2AR02	356	356	T	TPSRSRSRDRFRRSETPPHWRQEMQRAQRMR	120.33	43.306	S(1)ET(1)PPHWR	S(43.31)ET(43.31)PPHWR	3	2	0.3143	233880000	169340000	177750000	1.93657e+08	267480000	158030000	173650000	199720000	0.969641	0.886095
A2AR02	Peptidyl-prolyl cis-trans isomerase G	Ppig	88.324	752	A2AR02	411	PPIG_MOUSE Peptidyl-prolyl cis-trans isomerase G OS=Mus musculus OX=10090 GN=Ppig PE=1 SV=1	A2AR02	411	411	S	PVRVKEKKITDHRHMSESPNRKVEKEKKAKD	128.46	42.191	HMS(1)ES(1)PNRKVEK	HMS(42.19)ES(42.19)PNRKVEK	3	3	-0.20937	104370000	134040000	131150000	1.23187e+08	169780000	109150000	98320000	125750000	0.979616	0.920608
A2AR02	Peptidyl-prolyl cis-trans isomerase G	Ppig	88.324	752	A2AR02	413	PPIG_MOUSE Peptidyl-prolyl cis-trans isomerase G OS=Mus musculus OX=10090 GN=Ppig PE=1 SV=1	A2AR02	413	413	S	RVKEKKITDHRHMSESPNRKVEKEKKAKDHK	188.49	42.191	HMS(1)ES(1)PNRKVEK	HMS(42.19)ES(42.19)PNRKVEK	5	3	-0.20937	226700000	281380000	254710000	2.54263e+08	290240000	224530000	197900000	2.37557e+08	1.07033	0.625602
A2AR02	Peptidyl-prolyl cis-trans isomerase G	Ppig	88.324	752	A2AR02	288	PPIG_MOUSE Peptidyl-prolyl cis-trans isomerase G OS=Mus musculus OX=10090 GN=Ppig PE=1 SV=1	A2AR02	288	288	S	EEIPPIPENRFLMRKSPPKADDKERKNRERE	104.26	62.494	S(1)PPKADDKER	S(62.49)PPKADDKER	1	2	-0.049621	49103000	36176000	40901000	42060000	63157000	32640000	44171000	46656000	0.901492	0.659214
A2AR02	Peptidyl-prolyl cis-trans isomerase G	Ppig	88.324	752	A2AR02	586	PPIG_MOUSE Peptidyl-prolyl cis-trans isomerase G OS=Mus musculus OX=10090 GN=Ppig PE=1 SV=1	A2AR02	586	586	S	SRRVRSRSHDRDRSRSKEYHRYREQEYRRRG	81.525	81.525	S(1)RS(1)KEYHR	S(68.49)RS(68.49)KEY(-68.49)HR	3	3	0.16992	89153000	99199000	15396000	67916000		105380000	115970000	110675000	0.613653	0.301414
A2AR02	Peptidyl-prolyl cis-trans isomerase G	Ppig	88.324	752	A2AR02	343	PPIG_MOUSE Peptidyl-prolyl cis-trans isomerase G OS=Mus musculus OX=10090 GN=Ppig PE=1 SV=1	A2AR02	343	343	S	GRKIKGRGPRRYRTPSRSRSRDRFRRSETPP	43.297	43.297	Y(0.011)RT(0.989)PS(1)RS(1)R	Y(-19.59)RT(19.59)PS(35.84)RS(36.71)R	5	2	-0.25579	38617000	35002000	37626000	3.70817e+07	34974000	28724000	38978000	3.42253e+07	1.08346	0.418855
A2AR02	Peptidyl-prolyl cis-trans isomerase G	Ppig	88.324	752	A2AR02	345	PPIG_MOUSE Peptidyl-prolyl cis-trans isomerase G OS=Mus musculus OX=10090 GN=Ppig PE=1 SV=1	A2AR02	345	345	S	KIKGRGPRRYRTPSRSRSRDRFRRSETPPHW	43.297	43.297	Y(0.011)RT(0.989)PS(1)RS(1)R	Y(-19.59)RT(19.59)PS(35.84)RS(36.71)R	7	2	-0.25579	38617000	35002000	37626000	3.70817e+07	34974000	28724000	38978000	3.42253e+07	1.08346	0.418855
A2ARP1	Inositol hexakisphosphate and diphosphoinositol-pentakisphosphate kinase 1	Ppip5k1	159.92	1436	A2ARP1	959	VIP1_MOUSE Inositol hexakisphosphate and diphosphoinositol-pentakisphosphate kinase 1 OS=Mus musculus OX=10090 GN=Ppip5k1 PE=1 SV=1	A2ARP1	959	959	S	CPGKASDEPDRALQTSPQPVEGTGLPRRSPL	94.281	94.281	ALQT(0.046)S(0.954)PQPVEGTGLPR	ALQT(-13.12)S(13.12)PQPVEGT(-59.63)GLPR	5	2	1.1827	5834000	5276600	5498500	5.53637e+06	7188500	4454300	5469100	5.70397e+06	0.970617	0.846975
A2ARP1	Inositol hexakisphosphate and diphosphoinositol-pentakisphosphate kinase 1	Ppip5k1	159.92	1436	A2ARP1	1147	VIP1_MOUSE Inositol hexakisphosphate and diphosphoinositol-pentakisphosphate kinase 1 OS=Mus musculus OX=10090 GN=Ppip5k1 PE=1 SV=1	A2ARP1	1147	1147	S	HQASDSPFSPPRTLHSPPLQLRHRSEKPPWY	92.19	71.176	TLHS(1)PPLQLR	T(-41.17)LHS(41.17)PPLQLR	4	2	-2.0773		3670300	5278400	4474350	5312400	3369600	3694400	4.12547e+06	1.08457	0.745454
A2AWA9	Rab GTPase-activating protein 1	Rabgap1	120.8	1064	A2AWA9	991	RBGP1_MOUSE Rab GTPase-activating protein 1 OS=Mus musculus OX=10090 GN=Rabgap1 PE=1 SV=1	A2AWA9	991	991	T	RVKGISSAKGVSDEDTDEEKETLKNQLREME	183.74	183.74	GVSDEDT(1)DEEKETLK	GVS(-106.23)DEDT(65.26)DEEKET(-65.26)LK	7	2	-0.25703	23000000	13771000	13451000	1.67407e+07		14980000	9867400	12423700	1.34748	0.405282
A2AWL7	MAX gene-associated protein	Mga	328.8	3003	A2AWL7	531	MGAP_MOUSE MAX gene-associated protein OS=Mus musculus OX=10090 GN=Mga PE=2 SV=1	A2AWL7	531	531	S	DFCLSKDSENSLRKHSPDLRIVQKYTLLKEP	56.916	56.916	KHS(1)PDLR	KHS(56.92)PDLR	3	3	-0.13943	11241000	11079000	15459000	12593000	18248000	17311000	12133000	1.58973e+07	0.792145	0.23758
A2BH40	AT-rich interactive domain-containing protein 1A	Arid1a	242.09	2283	A2BH40	697	ARI1A_MOUSE AT-rich interactive domain-containing protein 1A OS=Mus musculus OX=10090 GN=Arid1a PE=1 SV=1	A2BH40	697	697	S	FSPHTSPHLPGIRGPSPSPVGSPASVAQSRS	180.05	170.38	GPS(1)PSPVGSPASVAQSR	GPS(47.44)PS(-47.44)PVGS(-125.31)PAS(-147.17)VAQS(-156.28)R	3	2	-0.33057	33417000	41282000	46218000	4.03057e+07	50173000	46572000	36345000	4.43633e+07	0.908536	0.506822
A2BH40	AT-rich interactive domain-containing protein 1A	Arid1a	242.09	2283	A2BH40	1874	ARI1A_MOUSE AT-rich interactive domain-containing protein 1A OS=Mus musculus OX=10090 GN=Arid1a PE=1 SV=1	A2BH40	1874	1874	T	SKIELLPSRPYVPCPTPPRKHLTTVEGTPGT	99.93	63.185	PYVPCPT(1)PPRK	PY(-61.94)VPCPT(61.94)PPRK	7	3	0.45136	18479000	22711000	25704000	22298000	19186000		19294000	19240000	1.15894	0.340639
A2BH40	AT-rich interactive domain-containing protein 1A	Arid1a	242.09	2283	A2BH40	1866	ARI1A_MOUSE AT-rich interactive domain-containing protein 1A OS=Mus musculus OX=10090 GN=Arid1a PE=1 SV=1	A2BH40	1866	1866	S	EHIQTHFESKIELLPSRPYVPCPTPPRKHLT	69.915	53.756	IELLPS(1)R	IELLPS(53.76)R	6	2	-1.4396	10983000	6974700	5940400	7.96603e+06	11597000	5955900	3743000	7.09863e+06	1.12219	0.772074
A2BH40	AT-rich interactive domain-containing protein 1A	Arid1a	242.09	2283	A2BH40	365	ARI1A_MOUSE AT-rich interactive domain-containing protein 1A OS=Mus musculus OX=10090 GN=Arid1a PE=1 SV=1	A2BH40	365	365	S	AVSGGAQQRSHHAPMSPGSSGGGGQPLARTP	157.59	157.59	SHHAPMS(1)PGSSGGGGQPLAR	S(-56.74)HHAPMS(45.12)PGS(-45.12)S(-66.68)GGGGQPLAR	7	3	-0.017091	48379000	63335000	51022000	5.42453e+07	62889000	45046000	50924000	52953000	1.02441	0.86223
A2BH40	AT-rich interactive domain-containing protein 1A	Arid1a	242.09	2283	A2BH40	703	ARI1A_MOUSE AT-rich interactive domain-containing protein 1A OS=Mus musculus OX=10090 GN=Arid1a PE=1 SV=1	A2BH40	703	703	S	PHLPGIRGPSPSPVGSPASVAQSRSGPLSPA	76.492	76.492	GPSPSPVGS(0.984)PAS(0.016)VAQSR	GPS(-49.75)PS(-34.37)PVGS(18.01)PAS(-18.01)VAQS(-33.02)R	9	2	-0.53562	4617600	10884000	11224000	8.90853e+06	10034000	9030800		9532400	0.934553	0.837866
A2CG49	Kalirin	Kalrn	337	2964	A2CG49;Q0KL02	1745;1779	KALRN_MOUSE Kalirin OS=Mus musculus OX=10090 GN=Kalrn PE=1 SV=1;TRIO_MOUSE Triple functional domain protein OS=Mus musculus OX=10090 GN=Trio PE=1 SV=3	A2CG49	1745	1745	S	PGPKRSTNTLKKWLTSPVRRLNSGKADGNIK	66.27	51.949	WLT(0.073)S(0.927)PVR	WLT(-11.07)S(11.07)PVR	4	2	-0.25009	3537900	1996500	2095900	2.54343e+06	2121100	1803600	2014500	1.97973e+06	1.28473	0.328295
A2CG63	AT-rich interactive domain-containing protein 4B	Arid4b	147.64	1314	A2CG63	876	ARI4B_MOUSE AT-rich interactive domain-containing protein 4B OS=Mus musculus OX=10090 GN=Arid4b PE=1 SV=1	A2CG63	876	876	T	SSSDEDEEEKSKAKMTPTKKYNGLEEKRKSL	68.626	68.525	AKMT(0.991)PT(0.009)K	AKMT(20.5)PT(-20.5)K	4	2	1.7353		11773000	10333000	11053000	11669000	10038000	11591000	1.10993e+07	0.995826	0.960909
A2CG63	AT-rich interactive domain-containing protein 4B	Arid4b	147.64	1314	A2CG63	778	ARI4B_MOUSE AT-rich interactive domain-containing protein 4B OS=Mus musculus OX=10090 GN=Arid4b PE=1 SV=1	A2CG63	778	778	S	NKVHTDLVIAKTVSKSPERLRKDMEAISEDT	96.745	96.626	TVS(0.005)KS(0.995)PER	T(-62.54)VS(-23.3)KS(23.3)PER	5	2	1.1774	66824000	69968000	63905000	66899000	75040000	72487000	56290000	67939000	0.984692	0.873441
A2RSJ4	UHRF1-binding protein 1-like	Uhrf1bp1l	161.94	1457	A2RSJ4	414	UH1BL_MOUSE UHRF1-binding protein 1-like OS=Mus musculus OX=10090 GN=Uhrf1bp1l PE=1 SV=2	A2RSJ4	414	414	S	NVEMLKQAMKDRNLGSPPKSPTHASPQHTQT	70.449	70.449	NLGS(1)PPKS(0.859)PT(0.141)HAS(0.001)PQHTQTEK	NLGS(33.33)PPKS(7.87)PT(-7.87)HAS(-30.38)PQHT(-34.88)QT(-39.2)EK	4	3	0.50605	15957000	17304000	15710000	1.63237e+07	23524000	17598000	16260000	1.91273e+07	0.853421	0.287343
A2RSJ4	UHRF1-binding protein 1-like	Uhrf1bp1l	161.94	1457	A2RSJ4	418	UH1BL_MOUSE UHRF1-binding protein 1-like OS=Mus musculus OX=10090 GN=Uhrf1bp1l PE=1 SV=2	A2RSJ4	418	418	S	LKQAMKDRNLGSPPKSPTHASPQHTQTEKDS	70.449	70.449	NLGS(1)PPKS(0.859)PT(0.141)HAS(0.001)PQHTQTEK	NLGS(33.33)PPKS(7.87)PT(-7.87)HAS(-30.38)PQHT(-34.88)QT(-39.2)EK	8	3	0.50605	15957000	25958000	15710000	1.92083e+07	23524000	17598000	16260000	1.91273e+07	1.00423	0.984989
A2RTL5	Arginine/serine-rich coiled-coil protein 2	Rsrc2	43.876	376	A2RTL5	45	RSRC2_MOUSE Arginine/serine-rich coiled-coil protein 2 OS=Mus musculus OX=10090 GN=Rsrc2 PE=2 SV=1	A2RTL5	45	45	S	NDKEHSSDKGRERLNSSENGEDRHKRKERKS	156.52	156.52	LNS(1)SENGEDR	LNS(42.99)S(-42.99)ENGEDR	3	2	-0.83124		19377000	20778000	20077500	24120000	13042000	13746000	1.69693e+07	1.18316	0.551902
A2RTL5	Arginine/serine-rich coiled-coil protein 2	Rsrc2	43.876	376	A2RTL5	159	RSRC2_MOUSE Arginine/serine-rich coiled-coil protein 2 OS=Mus musculus OX=10090 GN=Rsrc2 PE=2 SV=1	A2RTL5	159	159	S	RKKRIEKPRRFSRSLSRTPSPPPFRGRNTAM	64.454	55.688	S(1)LS(1)RT(1)PS(1)PPPFR	S(55.69)LS(55.69)RT(55.69)PS(55.69)PPPFR	3	2	0.074122	4467800	16947000	12707000	1.13739e+07	12165000	9762100	11532000	1.1153e+07	1.01981	0.955657
A2RTL5	Arginine/serine-rich coiled-coil protein 2	Rsrc2	43.876	376	A2RTL5	163	RSRC2_MOUSE Arginine/serine-rich coiled-coil protein 2 OS=Mus musculus OX=10090 GN=Rsrc2 PE=2 SV=1	A2RTL5	163	163	S	IEKPRRFSRSLSRTPSPPPFRGRNTAMDAQE	64.454	55.688	S(1)LS(1)RT(1)PS(1)PPPFR	S(55.69)LS(55.69)RT(55.69)PS(55.69)PPPFR	7	2	0.074122	4467800	16947000	12707000	1.13739e+07	12165000	9762100	11532000	1.1153e+07	1.01981	0.955657
A2RTL5	Arginine/serine-rich coiled-coil protein 2	Rsrc2	43.876	376	A2RTL5	161	RSRC2_MOUSE Arginine/serine-rich coiled-coil protein 2 OS=Mus musculus OX=10090 GN=Rsrc2 PE=2 SV=1	A2RTL5	161	161	T	KRIEKPRRFSRSLSRTPSPPPFRGRNTAMDA	64.454	55.688	S(1)LS(1)RT(1)PS(1)PPPFR	S(55.69)LS(55.69)RT(55.69)PS(55.69)PPPFR	5	2	0.074122	4467800	16947000	12707000	1.13739e+07	12165000	9762100	11532000	1.1153e+07	1.01981	0.955657
A3KGB4	TBC1 domain family member 8B	Tbc1d8b	127.89	1114	A3KGB4	952	TBC8B_MOUSE TBC1 domain family member 8B OS=Mus musculus OX=10090 GN=Tbc1d8b PE=1 SV=1	A3KGB4	952	952	S	VSKPADEKETESGRNSPEKGKGKIDIQAYLS	70.197	67.415	ETES(0.026)GRNS(0.974)PEKGK	ET(-44.98)ES(-15.69)GRNS(15.69)PEKGK	8	3	0.67603	5454100	10950000	6590000	7664700		8640000	9091000	8865500	0.864554	0.618429
A6H5X4	PHD finger protein 11	Phf11	37.728	337	A6H5X4	17	PHF11_MOUSE PHD finger protein 11 OS=Mus musculus OX=10090 GN=Phf11 PE=2 SV=1	A6H5X4	17	17	S	AQETAPPCGPVSRGDSPIIEKMEKRTCALCP	92.409	69.276	GDS(1)PIIEK	GDS(69.28)PIIEK	3	2	-0.27817	38005000	45556000	35247000	3.96027e+07	24553000	44437000	25584000	3.15247e+07	1.25624	0.322315
A6H5X4	PHD finger protein 11	Phf11	37.728	337	A6H5X4	169	PHF11_MOUSE PHD finger protein 11 OS=Mus musculus OX=10090 GN=Phf11 PE=2 SV=1	A6H5X4	169	169	S	DDPSMKKKRGKNKRLSSGPPAQPKTMKCSNA	130.23	97.823	RLS(0.966)S(0.034)GPPAQPK	RLS(14.53)S(-14.53)GPPAQPK	3	2	0.10745	74368000	73828000	47813000	6.53363e+07	45501000	68747000	43320000	5.25227e+07	1.24396	0.34427
A6H619	PHD and RING finger domain-containing protein 1	Phrf1	184.08	1682	A6H619	622	PHRF1_MOUSE PHD and RING finger domain-containing protein 1 OS=Mus musculus OX=10090 GN=Phrf1 PE=1 SV=2	A6H619	622	622	S	SDPSLTPRSGLSRTLSDENRPSRTHSSSPQL	96.82	66.989	TLS(1)DENRPSR	T(-37.05)LS(37.05)DENRPS(-39.02)R	3	2	0.48223	32817000	33723000	36542000	3.43607e+07	46976000	15758000	14950000	2.58947e+07	1.32694	0.469318
A6H619	PHD and RING finger domain-containing protein 1	Phrf1	184.08	1682	A6H619	1157	PHRF1_MOUSE PHD and RING finger domain-containing protein 1 OS=Mus musculus OX=10090 GN=Phrf1 PE=1 SV=2	A6H619	1157	1157	S	HKHRERSRERMDKQESVTRSRERRRWRSRSP	47.139	47.139	MDKQES(0.828)VT(0.172)R	MDKQES(6.82)VT(-6.82)R	6	2	-0.71507	4594900		3052800	3823850	5954700	6372600	4709800	5.67903e+06	0.673328	0.12094
A6H619	PHD and RING finger domain-containing protein 1	Phrf1	184.08	1682	A6H619	1201	PHRF1_MOUSE PHD and RING finger domain-containing protein 1 OS=Mus musculus OX=10090 GN=Phrf1 PE=1 SV=2	A6H619	1201	1201	S	KRAHSPEKKGPVREVSPAPATQGESRQDGDH	88.385	88.385	EVS(1)PAPATQGESR	EVS(59.29)PAPAT(-59.29)QGES(-72.87)R	3	2	-0.062566		74611000	82974000	78792500	111400000	74047000	59269000	81572000	0.965926	0.899604
A6H619	PHD and RING finger domain-containing protein 1	Phrf1	184.08	1682	A6H619	1135	PHRF1_MOUSE PHD and RING finger domain-containing protein 1 OS=Mus musculus OX=10090 GN=Phrf1 PE=1 SV=2	A6H619	1135	1135	S	KRRKRRHSGSRSRGSSLERDRRHKHRERSRE	53.448	53.448	S(0.004)RGS(0.997)S(0.999)LER	S(-25.48)RGS(25.48)S(30.56)LER	5	2	-0.9597	15610000	14423000	15252000	15095000	16161000	11437000	11781000	1.31263e+07	1.14998	0.275711
A6H619	PHD and RING finger domain-containing protein 1	Phrf1	184.08	1682	A6H619	867	PHRF1_MOUSE PHD and RING finger domain-containing protein 1 OS=Mus musculus OX=10090 GN=Phrf1 PE=1 SV=2	A6H619	867	867	S	PGLLPSEITRTISINSPKAPAFQTVRCVTSY	84.687	84.687	TISINS(1)PK	T(-72.16)IS(-46.96)INS(46.96)PK	6	2	-0.54429	12865000		14012000	13438500	10210000	17119000	9378200	1.22357e+07	1.0983	0.731711
A6H619	PHD and RING finger domain-containing protein 1	Phrf1	184.08	1682	A6H619	1134	PHRF1_MOUSE PHD and RING finger domain-containing protein 1 OS=Mus musculus OX=10090 GN=Phrf1 PE=1 SV=2	A6H619	1134	1134	S	SKRRKRRHSGSRSRGSSLERDRRHKHRERSR	53.448	53.448	S(0.004)RGS(0.997)S(0.999)LER	S(-25.48)RGS(25.48)S(30.56)LER	4	2	-0.9597	15610000	14423000	15252000	15095000	16161000	11437000	11781000	1.31263e+07	1.14998	0.275711
A6H619	PHD and RING finger domain-containing protein 1	Phrf1	184.08	1682	A6H619	1171	PHRF1_MOUSE PHD and RING finger domain-containing protein 1 OS=Mus musculus OX=10090 GN=Phrf1 PE=1 SV=2	A6H619	1171	1171	S	ESVTRSRERRRWRSRSPSLEHRPRRPPSREK	58.814	42.947	S(0.015)RS(0.986)PS(0.999)LEHRPR	S(-18.47)RS(18.47)PS(31.05)LEHRPR	3	3	0.15188		32038000	35164000	33601000	30969000	24111000		27540000	1.22008	0.249021
A6H619	PHD and RING finger domain-containing protein 1	Phrf1	184.08	1682	A6H619	1173	PHRF1_MOUSE PHD and RING finger domain-containing protein 1 OS=Mus musculus OX=10090 GN=Phrf1 PE=1 SV=2	A6H619	1173	1173	S	VTRSRERRRWRSRSPSLEHRPRRPPSREKRA	58.814	58.814	S(0.019)RS(0.981)PS(1)LEHRPR	S(-17.12)RS(17.12)PS(38.29)LEHRPR	5	3	-0.028703		32038000	32832000	32435000	32616000	26899000		29757500	1.08998	0.451469
A6H619	PHD and RING finger domain-containing protein 1	Phrf1	184.08	1682	A6H619	1045	PHRF1_MOUSE PHD and RING finger domain-containing protein 1 OS=Mus musculus OX=10090 GN=Phrf1 PE=1 SV=2	A6H619	1045	1045	S	SSTRSGSRDRTSRSVSPVAEEHTRRHRAKTK	111.83	64.454	S(1)VS(1)PVAEEHTR	S(62.31)VS(53.59)PVAEEHT(-53.59)R	3	2	-0.44755	23379000	12376000	8193200	14649400	9835000	7655500	12357000	9.94917e+06	1.47243	0.376437
A6H8H2	DENN domain-containing protein 4C	Dennd4c	211.46	1906	A6H8H2	1240	DEN4C_MOUSE DENN domain-containing protein 4C OS=Mus musculus OX=10090 GN=Dennd4c PE=1 SV=1	A6H8H2	1240	1240	S	SRNLADEIESYMNLKSPLGSKSCSMELHGEG	91.733	91.733	NLADEIESYMNLKS(0.996)PLGS(0.004)K	NLADEIES(-39)Y(-39.76)MNLKS(24.54)PLGS(-24.54)K	14	2	-0.30225	8056700		13338000	10697350	19609000	4402200		12005600	0.89103	0.88582
A6H8H2	DENN domain-containing protein 4C	Dennd4c	211.46	1906	A6H8H2	720	DEN4C_MOUSE DENN domain-containing protein 4C OS=Mus musculus OX=10090 GN=Dennd4c PE=1 SV=1	A6H8H2	720	720	S	YSYTYFPRLDLKLFDSPQKLKLCFNRHPPGS	83.429	82.75	LFDS(1)PQK	LFDS(82.75)PQK	4	2	-0.80807	15895000	13191000	14490000	1.45253e+07	13868000	12352000	12748000	1.29893e+07	1.11825	0.164221
A6H8H2	DENN domain-containing protein 4C	Dennd4c	211.46	1906	A6H8H2	1221	DEN4C_MOUSE DENN domain-containing protein 4C OS=Mus musculus OX=10090 GN=Dennd4c PE=1 SV=1	A6H8H2	1221	1221	S	TECVEKTSDSEDKLFSPVISRNLADEIESYM	135.18	121.44	TSDSEDKLFS(1)PVISR	T(-95.08)S(-81.45)DS(-40.28)EDKLFS(35.22)PVIS(-35.22)R	10	3	-0.14314	19385000	28457000	22759000	2.35337e+07	24144000	12793000	9005700	1.53142e+07	1.53672	0.19335
A6H8H2	DENN domain-containing protein 4C	Dennd4c	211.46	1906	A6H8H2	1637	DEN4C_MOUSE DENN domain-containing protein 4C OS=Mus musculus OX=10090 GN=Dennd4c PE=1 SV=1	A6H8H2	1637	1637	S	PNSLSKRNVSLTRSHSVGGPLQNIDFSQRPF	119.76	65.085	S(0.006)HS(0.994)VGGPLQNIDFSQR	S(-21.92)HS(21.92)VGGPLQNIDFS(-56.87)QR	3	2	-0.41475	6637500	10062000	10532000	9.07717e+06	6965500	7589500	7195900	7250300	1.25197	0.214915
A6H8H2	DENN domain-containing protein 4C	Dennd4c	211.46	1906	A6H8H2	1310	DEN4C_MOUSE DENN domain-containing protein 4C OS=Mus musculus OX=10090 GN=Dennd4c PE=1 SV=1	A6H8H2	1310	1310	S	AVSSSKTLTGRFKPQSPYRAYKDRSTSLSAL	77.662	77.662	FKPQS(1)PYR	FKPQS(65.14)PY(-65.14)R	5	3	0.1424	5045500	5535700	6527900	5.70303e+06	5635100	8679500	5795900	6703500	0.850755	0.407063
A6H8H2	DENN domain-containing protein 4C	Dennd4c	211.46	1906	A6H8H2	971	DEN4C_MOUSE DENN domain-containing protein 4C OS=Mus musculus OX=10090 GN=Dennd4c PE=1 SV=1	A6H8H2	971	971	S	SAIVSKHLQPTPEPQSPTEPPAWGSSIVKVP	162.61	142.2	HLQPTPEPQS(1)PTEPPAWGSSIVK	HLQPT(-52.04)PEPQS(38.06)PT(-38.06)EPPAWGS(-97.6)S(-96.71)IVK	10	3	0.17953	71813000	108660000	92129000	9.08673e+07	103750000	84325000	67965000	8.53467e+07	1.06469	0.728921
A6H8H2	DENN domain-containing protein 4C	Dennd4c	211.46	1906	A6H8H2	1274	DEN4C_MOUSE DENN domain-containing protein 4C OS=Mus musculus OX=10090 GN=Dennd4c PE=1 SV=1	A6H8H2	1274	1274	S	PGSPAVFAHPLERSSSLPSDRGPPARDSTET	98.254	80.706	SS(0.001)S(0.999)LPSDR	S(-34.67)S(-30.41)S(30.41)LPS(-59.31)DR	3	2	0.14273	44241000	37521000	39643000	4.04683e+07	38208000	27312000	21464000	2.89947e+07	1.39572	0.0960105
A6H8H2	DENN domain-containing protein 4C	Dennd4c	211.46	1906	A6H8H2	1096	DEN4C_MOUSE DENN domain-containing protein 4C OS=Mus musculus OX=10090 GN=Dennd4c PE=1 SV=1	A6H8H2	1096	1096	S	LTCPKTSPPHVTRTHSFENVNCHLADSRTRM	111.66	111.4	THS(1)FENVNCHLADSR	T(-40.09)HS(40.09)FENVNCHLADS(-99.44)R	3	3	0.01166	60467000	56484000	70810000	62587000	60348000	37519000	39524000	45797000	1.36662	0.118029
A6H8H2	DENN domain-containing protein 4C	Dennd4c	211.46	1906	A6H8H2	1321	DEN4C_MOUSE DENN domain-containing protein 4C OS=Mus musculus OX=10090 GN=Dennd4c PE=1 SV=1	A6H8H2	1321	1321	S	FKPQSPYRAYKDRSTSLSALVRSSPNSSLGS	135.56	135.56	STS(1)LSALVR	S(-48.68)T(-34.64)S(34.64)LS(-67.45)ALVR	3	2	0.36921	14695000	19628000	20213000	1.81787e+07	16711000	16702000	14203000	15872000	1.14533	0.299937
B1AQJ2	Ubiquitin carboxyl-terminal hydrolase 36	Usp36	119.91	1098	B1AQJ2	899	UBP36_MOUSE Ubiquitin carboxyl-terminal hydrolase 36 OS=Mus musculus OX=10090 GN=Usp36 PE=1 SV=1	B1AQJ2	899	899	S	DSYHVSSRKRRKRKRSEGLSQEATPSQDLIQ	42.339	42.339	KRS(0.517)EGLS(0.467)QEAT(0.015)PS(0.001)QDLIQHSCSPVDHSEPEAR	KRS(0.44)EGLS(-0.44)QEAT(-15.51)PS(-28.42)QDLIQHS(-40.17)CS(-41.07)PVDHS(-41.66)EPEAR	3	5	0.04275		16616000	18866000	17741000		10309000	6365800	8337400	2.12788	0.0536273
B1AUE5	Peroxisome biogenesis factor 10	Pex10	37.157	324	B1AUE5	259	PEX10_MOUSE Peroxisome biogenesis factor 10 OS=Mus musculus OX=10090 GN=Pex10 PE=2 SV=1	B1AUE5	259	259	S	RKEWRLHRNLSHRRSSLEDRAVCRTPLCTLC	98.754	81.017	RS(0.018)S(0.982)LEDR	RS(-17.39)S(17.39)LEDR	3	2	-0.095178	25088000	34998000	31037000	3.03743e+07	36862000	35349000	19658000	30623000	0.99188	0.969969
B1AVY7	Kinesin-like protein KIF16B	Kif16b	150.06	1312	B1AVY7	662	KI16B_MOUSE Kinesin-like protein KIF16B OS=Mus musculus OX=10090 GN=Kif16b PE=1 SV=1	B1AVY7	662	662	S	VQRQIRKQEESLKRRSFHIENKLKDLLAEKE	77.662	48.091	S(1)FHIENK	S(48.09)FHIENK	1	2	-0.02219		3100500	3417200	3258850	1686800		2298500	1992650	1.63543	0.0666719
B1AXD8	Akirin-2	Akirin2	22.113	201	B1AXD8	21	AKIR2_MOUSE Akirin-2 OS=Mus musculus OX=10090 GN=Akirin2 PE=1 SV=1	B1AXD8	21	21	S	TLKRTLDFDPLLSPASPKRRRCAPLSAPASA	103.71	103.71	TLDFDPLLS(0.006)PAS(0.994)PK	T(-102.19)LDFDPLLS(-21.85)PAS(21.85)PK	12	2	0.24721	10416000	14758000	13744000	1.29727e+07		15475000	14140000	14807500	0.876088	0.374875
B1AY10	Transcriptional repressor NF-X1	Nfx1	123.81	1114	B1AY10	81	NFX1_MOUSE Transcriptional repressor NF-X1 OS=Mus musculus OX=10090 GN=Nfx1 PE=1 SV=1	B1AY10	81	81	S	SAVHQHSYASGSKPKSPQGFFQSSNKSLKNH	151.56	97.45	S(1)PQGFFQSSNK	S(83)PQGFFQS(-83)S(-87.26)NK	1	2	-0.5379	9665600	7092200	9346200	8.70133e+06	14398000	6908100	7344200	9550100	0.911125	0.75676
B1AY10	Transcriptional repressor NF-X1	Nfx1	123.81	1114	B1AY10	51	NFX1_MOUSE Transcriptional repressor NF-X1 OS=Mus musculus OX=10090 GN=Nfx1 PE=1 SV=1	B1AY10	51	51	S	RRLDSSRIGRRNYSSSPPCHLPRHIPYEDIS	126.1	95.428	NYSS(0.034)S(0.966)PPCHLPR	NY(-71.36)S(-40.23)S(-14.52)S(14.52)PPCHLPR	5	2	-0.51821		9761300	10839000	10300150	6489600	9368700	7997000	7.95177e+06	1.29533	0.132879
B1AY10	Transcriptional repressor NF-X1	Nfx1	123.81	1114	B1AY10	147	NFX1_MOUSE Transcriptional repressor NF-X1 OS=Mus musculus OX=10090 GN=Nfx1 PE=1 SV=1	B1AY10	147	147	S	ESVARSESGTNPREHSPSESEKEVVIADPRG	126.4	92.098	EHS(0.999)PSESEKEVVIADPR	EHS(33.48)PS(-33.48)ES(-40.41)EKEVVIADPR	3	3	0.34894	38960000	50411000	41558000	43643000	55765000	29737000	32971000	39491000	1.10514	0.6649
B1AY13	Ubiquitin carboxyl-terminal hydrolase 24	Usp24	294	2617	B1AY13	2558	UBP24_MOUSE Ubiquitin carboxyl-terminal hydrolase 24 OS=Mus musculus OX=10090 GN=Usp24 PE=1 SV=1	B1AY13	2558	2558	S	VSNETSTGKTFQRTISAQDTLAYATALLNEK	141.79	135.64	T(0.004)IS(0.996)AQDTLAYATALLNEK	T(-23.67)IS(23.67)AQDT(-47.55)LAY(-104.7)AT(-113.97)ALLNEK	3	2	0.19184	31106000	39008000	47931000	3.93483e+07	49822000	35241000	42744000	4.26023e+07	0.923619	0.639413
B1AY13	Ubiquitin carboxyl-terminal hydrolase 24	Usp24	294	2617	B1AY13	1138	UBP24_MOUSE Ubiquitin carboxyl-terminal hydrolase 24 OS=Mus musculus OX=10090 GN=Usp24 PE=1 SV=1	B1AY13	1138	1138	S	RKKTLLSETSSQSSKSPSLSSKQQHQPSASS	159.98	128.12	S(0.999)PS(0.001)LSSK	S(31.45)PS(-31.45)LS(-88.57)S(-102.31)K	1	1	-0.0619	63317000	52718000	51332000	55789000	63300000	59588000	43485000	5.54577e+07	1.00598	0.965325
B1AY13	Ubiquitin carboxyl-terminal hydrolase 24	Usp24	294	2617	B1AY13	2044	UBP24_MOUSE Ubiquitin carboxyl-terminal hydrolase 24 OS=Mus musculus OX=10090 GN=Usp24 PE=1 SV=1	B1AY13	2044	2044	S	WNAYMLFYQRVSDQNSPVLPKKSRVSVVRQE	164.7	141.13	VSDQNS(1)PVLPK	VS(-84.95)DQNS(84.95)PVLPK	6	2	-2.1895	89454000	68944000	78573000	7.89903e+07	89360000	66936000	64955000	7.37503e+07	1.07105	0.621728
B1AY13	Ubiquitin carboxyl-terminal hydrolase 24	Usp24	294	2617	B1AY13	1940	UBP24_MOUSE Ubiquitin carboxyl-terminal hydrolase 24 OS=Mus musculus OX=10090 GN=Usp24 PE=1 SV=1	B1AY13	1940	1940	S	EVGENGRNMDQGGGGSPRKKVALTENYELVG	114.64	91.076	NMDQGGGGS(1)PR	NMDQGGGGS(91.08)PR	9	2	0.18994	17313000	21670000	20930000	19971000	27872000	18311000	19405000	2.18627e+07	0.913475	0.597976
B1AZA5	Transmembrane protein 245	Tmem245	97.356	876	B1AZA5	324	TM245_MOUSE Transmembrane protein 245 OS=Mus musculus OX=10090 GN=Tmem245 PE=1 SV=1	B1AZA5	324	324	S	PPPALSASSSSSSRSSPSSPSPTLGRQRPEM	59.345	59.345	S(0.45)S(0.55)PS(0.007)S(0.933)PS(0.045)PT(0.015)LGR	S(-0.88)S(0.88)PS(-21.91)S(13.22)PS(-13.22)PT(-17.96)LGR	2	2	-0.15954	4215600	5868300	6044100	5376000	11142000	3417600		7279800	0.738482	0.567771
B1AZA5	Transmembrane protein 245	Tmem245	97.356	876	B1AZA5	327	TM245_MOUSE Transmembrane protein 245 OS=Mus musculus OX=10090 GN=Tmem245 PE=1 SV=1	B1AZA5	327	327	S	ALSASSSSSSRSSPSSPSPTLGRQRPEMGTF	103.88	103.88	SSPS(0.022)S(0.959)PS(0.014)PT(0.005)LGR	S(-58.26)S(-52.1)PS(-16.36)S(16.36)PS(-18.38)PT(-23.24)LGR	5	2	0.087573	18501000	17965000	19081000	1.85157e+07	31801000	3417600	10434000	1.52175e+07	1.21673	0.719063
B1AZA5	Transmembrane protein 245	Tmem245	97.356	876	B1AZA5	12	TM245_MOUSE Transmembrane protein 245 OS=Mus musculus OX=10090 GN=Tmem245 PE=1 SV=1	B1AZA5	12	12	S	____MADRGGPAEAPSPRGSPRPESRAPRTV	127.71	117.7	GGPAEAPS(1)PR	GGPAEAPS(117.7)PR	8	2	0.15973	28178000	26554000	25438000	2.67233e+07	24971000	26999000	23076000	2.50153e+07	1.06828	0.28475
B1AZI6	THO complex subunit 2	Thoc2	182.77	1594	B1AZI6	1364	THOC2_MOUSE THO complex subunit 2 OS=Mus musculus OX=10090 GN=Thoc2 PE=1 SV=1	B1AZI6	1364	1364	S	VESKSTQEREREKEPSRERDVAKEMKSKENV	108.9	98.182	EKEPS(1)RER	EKEPS(98.18)RER	5	2	-0.34401	145310000	126690000	118930000	130310000	81164000	131260000	94349000	1.02258e+08	1.27433	0.172524
B1AZI6	THO complex subunit 2	Thoc2	182.77	1594	B1AZI6	1516	THOC2_MOUSE THO complex subunit 2 OS=Mus musculus OX=10090 GN=Thoc2 PE=1 SV=1	B1AZI6	1516	1516	S	KEENGTMGVSKHKSESPCESQYPNEKDKEKN	120.11	94.281	HKS(0.128)ES(0.872)PCESQYPNEK	HKS(-8.34)ES(8.34)PCES(-52.21)QY(-71.3)PNEK	5	3	1.184	9762400	6157300	4740400	6886700		5626200	3447100	4536650	1.51801	0.343426
B1AZI6	THO complex subunit 2	Thoc2	182.77	1594	B1AZI6	1393	THOC2_MOUSE THO complex subunit 2 OS=Mus musculus OX=10090 GN=Thoc2 PE=1 SV=1	B1AZI6	1393	1393	S	NVKGGEKTPVSGSLKSPVPRSDISEPDREQK	243.86	230.48	TPVSGSLKS(1)PVPR	T(-162.07)PVS(-109.03)GS(-69)LKS(69)PVPR	9	2	-0.33021	28166000	27484000	24224000	2.66247e+07	34763000	17519000	21123000	2.44683e+07	1.08813	0.709578
B1AZP2	Disks large-associated protein 4	Dlgap4	108.04	992	B1AZP2	665	DLGP4_MOUSE Disks large-associated protein 4 OS=Mus musculus OX=10090 GN=Dlgap4 PE=1 SV=1	B1AZP2	665	665	S	TSSESHSEAIPKRKLSSIGIQVDCIQPVPKE	46.953	46.953	KLS(0.5)S(0.5)IGIQVDCIQPVPK	KLS(0)S(0)IGIQVDCIQPVPK	3	3	0.37161	3665400	5668400	4769800	4701200	6007800		3212800	4610300	1.01972	0.947946
B1AZP2	Disks large-associated protein 4	Dlgap4	108.04	992	B1AZP2	666	DLGP4_MOUSE Disks large-associated protein 4 OS=Mus musculus OX=10090 GN=Dlgap4 PE=1 SV=1	B1AZP2	666	666	S	SSESHSEAIPKRKLSSIGIQVDCIQPVPKEE	46.953	46.953	KLS(0.5)S(0.5)IGIQVDCIQPVPK	KLS(0)S(0)IGIQVDCIQPVPK	4	3	0.37161	3665400	5668400	4769800	4701200	6007800		3212800	4610300	1.01972	0.947946
B1AZP2	Disks large-associated protein 4	Dlgap4	108.04	992	B1AZP2	915	DLGP4_MOUSE Disks large-associated protein 4 OS=Mus musculus OX=10090 GN=Dlgap4 PE=1 SV=1	B1AZP2	915	915	T	DELYHLKANSWQLVETPEKRKEEKKPPPPVP	161.19	119.46	ANSWQLVET(1)PEKR	ANS(-100.52)WQLVET(100.52)PEKR	9	2	-0.12422	20173000	17788000	17702000	1.85543e+07	18851000	15139000	12454000	1.54813e+07	1.1985	0.203489
B2RQC2	Ubiquitin carboxyl-terminal hydrolase 42	Usp42	146.22	1324	B2RQC2	936	UBP42_MOUSE Ubiquitin carboxyl-terminal hydrolase 42 OS=Mus musculus OX=10090 GN=Usp42 PE=1 SV=1	B2RQC2	936	936	S	DRGDGGHVGPKAQEPSPAKEKMSSLRKVDRG	68.463	42.579	AQEPS(1)PAKEK	AQEPS(42.58)PAKEK	5	2	2.4468	16380000	16494000	15545000	1.61397e+07	14632000	12415000		13523500	1.19345	0.0641287
B2RQC6	CAD protein	Cad	243.24	2225	B2RQC6	1859	PYR1_MOUSE CAD protein OS=Mus musculus OX=10090 GN=Cad PE=1 SV=1	B2RQC6	1859	1859	S	LPDGRFHLPPRIHRASDPGLPAEEPKEKPPR	165.03	111.4	IHRAS(1)DPGLPAEEPK	IHRAS(111.4)DPGLPAEEPK	5	2	0.2872	153820000	147270000	142800000	1.47963e+08	158240000	155710000	121740000	145230000	1.01882	0.833635
B2RQC6	CAD protein	Cad	243.24	2225	B2RQC6	1406	PYR1_MOUSE CAD protein OS=Mus musculus OX=10090 GN=Cad PE=1 SV=1	B2RQC6	1406	1406	S	LVINLSMRGAGGRRLSSFVTKGYRTRRLAAD	89.805	89.805	RLS(0.933)S(0.067)FVTK	RLS(11.46)S(-11.46)FVT(-40.06)K	3	2	-0.0074953	11404000	10906000	10940000	1.10833e+07	11962000	10862000	9084000	10636000	1.04206	0.627978
B2RQC6	CAD protein	Cad	243.24	2225	B2RQC6	1833	PYR1_MOUSE CAD protein OS=Mus musculus OX=10090 GN=Cad PE=1 SV=1	B2RQC6	1833	1833	T	PQPPPSTPATTEITTTPERPRRVIPGLPDGR	108.68	93.191	KWPQGVVPQPPPS(0.011)T(0.011)PAT(0.023)T(0.017)EIT(0.047)T(0.097)T(0.795)PERPR	KWPQGVVPQPPPS(-18.62)T(-18.62)PAT(-15.47)T(-16.78)EIT(-12.31)T(-9.15)T(9.15)PERPR	23	3	-0.017387		49447000	65801000	57624000	57117000		49086000	53101500	1.08517	0.668775
B2RR83	3'-5' RNA helicase YTHDC2	Ythdc2	161.09	1445	B2RR83	1296	YTDC2_MOUSE 3'-5' RNA helicase YTHDC2 OS=Mus musculus OX=10090 GN=Ythdc2 PE=1 SV=1	B2RR83	1296	1296	S	ASPSPPSSGKGSKSPSPRPNMPIRYFIMKSS	55.267	47.082	GS(0.018)KS(0.984)PS(0.998)PRPNMPIR	GS(-17.91)KS(17.91)PS(27.17)PRPNMPIR	6	3	-0.40162		5855400	4869900	5362650		6924100	5319100	6121600	0.876021	0.504876
B2RR83	3'-5' RNA helicase YTHDC2	Ythdc2	161.09	1445	B2RR83	1294	YTDC2_MOUSE 3'-5' RNA helicase YTHDC2 OS=Mus musculus OX=10090 GN=Ythdc2 PE=1 SV=1	B2RR83	1294	1294	S	PCASPSPPSSGKGSKSPSPRPNMPIRYFIMK	55.267	55.267	GS(0.014)KS(0.988)PS(0.998)PRPNMPIR	GS(-19.06)KS(19.06)PS(27.13)PRPNMPIR	4	3	-0.37291		5855400	4869900	5362650	5856300	11635000	9259300	8.91687e+06	0.601405	0.203964
B2RRE7	OTU domain-containing protein 4	Otud4	123.05	1107	B2RRE7	442	OTUD4_MOUSE OTU domain-containing protein 4 OS=Mus musculus OX=10090 GN=Otud4 PE=1 SV=1	B2RRE7	442	442	S	EDFDHVSRESYYFGLSPEERREKQAIEESRL	88.561	88.561	ESYYFGLS(1)PEER	ES(-71.31)Y(-72.21)Y(-59.66)FGLS(59.66)PEER	8	2	-0.14786	3560100	3422000	4848100	3943400	3934000	3728100	3654700	3.77227e+06	1.04537	0.729705
B2RRE7	OTU domain-containing protein 4	Otud4	123.05	1107	B2RRE7	1016	OTUD4_MOUSE OTU domain-containing protein 4 OS=Mus musculus OX=10090 GN=Otud4 PE=1 SV=1	B2RRE7	1016	1016	S	PGANSVDRLQRPKEESSEDENEVSNILRSGR	116.63	116.63	EES(1)S(1)EDENEVSNILR	EES(101.44)S(97.46)EDENEVS(-97.46)NILR	3	2	-0.17752	20126000	36857000	32074000	2.96857e+07	30027000	32726000	33617000	3.21233e+07	0.924115	0.657065
B2RRE7	OTU domain-containing protein 4	Otud4	123.05	1107	B2RRE7	1017	OTUD4_MOUSE OTU domain-containing protein 4 OS=Mus musculus OX=10090 GN=Otud4 PE=1 SV=1	B2RRE7	1017	1017	S	GANSVDRLQRPKEESSEDENEVSNILRSGRS	116.63	116.63	EES(1)S(1)EDENEVSNILR	EES(101.44)S(97.46)EDENEVS(-97.46)NILR	4	2	-0.17752	20126000	36857000	32074000	2.96857e+07	30027000	32726000	33617000	3.21233e+07	0.924115	0.657065
B2RRE7	OTU domain-containing protein 4	Otud4	123.05	1107	B2RRE7	1000	OTUD4_MOUSE OTU domain-containing protein 4 OS=Mus musculus OX=10090 GN=Otud4 PE=1 SV=1	B2RRE7	1000	1000	S	KPEKVKDPKTAADVVSPGANSVDRLQRPKEE	160.55	160.55	TAADVVS(1)PGANSVDR	T(-123.26)AADVVS(39.65)PGANS(-39.65)VDR	7	2	0.21977	33176000	33550000	37425000	34717000	55017000	38363000	34216000	42532000	0.816256	0.295535
B2RX14	Terminal uridylyltransferase 4	Zcchc11	184.65	1644	B2RX14	131	TUT4_MOUSE Terminal uridylyltransferase 4 OS=Mus musculus OX=10090 GN=Zcchc11 PE=1 SV=2	B2RX14	131	131	S	EKTPSLQTKAEKVPKSPNLPVKAEKAPCTTA	101.45	41.684	VPKS(1)PNLPVK	VPKS(41.68)PNLPVK	4	3	0.3262	4394100	3592700	4164900	4.05057e+06	4449100	4155100	3924900	4.17637e+06	0.969878	0.679122
B2RX14	Terminal uridylyltransferase 4	Zcchc11	184.65	1644	B2RX14	176	TUT4_MOUSE Terminal uridylyltransferase 4 OS=Mus musculus OX=10090 GN=Zcchc11 PE=1 SV=2	B2RX14	176	176	S	ENTPTSQMKLQKTPRSPLEPENVPSLLLKEN	75.018	75.018	S(1)PLEPENVPSLLLK	S(63.97)PLEPENVPS(-63.97)LLLK	1	2	0.74372	4397500		5479100	4938300	9142000	6165400	3654700	6320700	0.78129	0.555021
B2RY56	RNA-binding protein 25	Rbm25	99.551	838	B2RY56	672	RBM25_MOUSE RNA-binding protein 25 OS=Mus musculus OX=10090 GN=Rbm25 PE=1 SV=2	B2RY56	672	672	S	HRPKIGLSLKLGASNSPGQPNSVKRKKLPVD	235.02	235.02	LGASNS(1)PGQPNSVK	LGAS(-77.18)NS(77.18)PGQPNS(-112.51)VK	6	2	-0.12611	543530000	578030000	505790000	542450000	433480000	640170000	503920000	5.25857e+08	1.03155	0.808666
B2RY56	RNA-binding protein 25	Rbm25	99.551	838	B2RY56	578	RBM25_MOUSE RNA-binding protein 25 OS=Mus musculus OX=10090 GN=Rbm25 PE=1 SV=2	B2RY56	578	578	S	EAERRRQPQIKQEPESEEEEEEKQEKEEKRE	101.48	42.123	QEPES(1)EEEEEEKQEKEEK	QEPES(42.12)EEEEEEKQEKEEK	5	3	0.53937	11497000	13268000	10757000	1.18407e+07	16492000	9822900	9987000	1.21006e+07	0.978516	0.916146
B2RY56	RNA-binding protein 25	Rbm25	99.551	838	B2RY56	698	RBM25_MOUSE RNA-binding protein 25 OS=Mus musculus OX=10090 GN=Rbm25 PE=1 SV=2	B2RY56	698	698	S	KLPVDSVFNKFEDEDSDDVPRKRKLVPLDYG	102.52	49.298	FEDEDS(1)DDVPR	FEDEDS(49.3)DDVPR	6	2	-0.762	5465900	6368400	6259500	6.03127e+06	5647600	3460300	4655000	4.58763e+06	1.31468	0.105767
B7ZNG4	Tastin	Troap	71.958	668	B7ZNG4	81	TROAP_MOUSE Tastin OS=Mus musculus OX=10090 GN=Troap PE=2 SV=1	B7ZNG4	81	81	S	DTAGLRSKTLHQTEKSPSLKTLRNPLEELKP	54.812	54.812	TLHQT(0.057)EKS(0.74)PS(0.203)LK	T(-45.24)LHQT(-11.12)EKS(5.62)PS(-5.62)LK	8	3	0.11986		5842600	9147700	7495150	8122200	3598900	5303500	5.67487e+06	1.32076	0.450113
B9EJ80	PDZ domain-containing protein 8	Pdzd8	127.74	1147	B9EJ80	490	PDZD8_MOUSE PDZ domain-containing protein 8 OS=Mus musculus OX=10090 GN=Pdzd8 PE=1 SV=1	B9EJ80	490	490	S	DAAGLSADTENRDLDSEFEDLASDVRVQTEL	78.078	78.078	DLDS(1)EFEDLASDVR	DLDS(55.25)EFEDLAS(-55.25)DVR	4	2	-0.67257	1955600	2741100	2891500	2529400	2961800	2174900	2448100	2.52827e+06	1.00045	0.997707
B9EJ80	PDZ domain-containing protein 8	Pdzd8	127.74	1147	B9EJ80	532	PDZD8_MOUSE PDZ domain-containing protein 8 OS=Mus musculus OX=10090 GN=Pdzd8 PE=1 SV=1	B9EJ80	532	532	S	KRTPTTLSIKPLGAISPVLNRKLISGIHPPP	99.11	74.987	PLGAIS(1)PVLNR	PLGAIS(74.99)PVLNR	6	2	-0.24048	1631000	2823400	3032400	2495600	2980100	5172400	4471800	4208100	0.593047	0.0931217
B9EJ86	Oxysterol-binding protein-related protein 8	Osbpl8	101.27	889	B9EJ86	39	OSBL8_MOUSE Oxysterol-binding protein-related protein 8 OS=Mus musculus OX=10090 GN=Osbpl8 PE=1 SV=1	B9EJ86	39	39	T	GPSTVVANSDEPQHLTPGKMSQRQGRDANPT	86.141	65.765	DVLGPSTVVANS(0.001)DEPQHLT(0.999)PGK	DVLGPS(-54.3)T(-49.46)VVANS(-31.4)DEPQHLT(31.4)PGK	19	3	-0.11107	8690400	20509000	16036000	1.50785e+07		18458000	15994000	17226000	0.875332	0.668582
B9EJ86	Oxysterol-binding protein-related protein 8	Osbpl8	101.27	889	B9EJ86	54	OSBL8_MOUSE Oxysterol-binding protein-related protein 8 OS=Mus musculus OX=10090 GN=Osbpl8 PE=1 SV=1	B9EJ86	54	54	T	TPGKMSQRQGRDANPTPTRDLPQPSLSPASL	54.259	54.259	DANPT(0.884)PT(0.116)R	DANPT(8.83)PT(-8.83)R	5	2	1.775	18258000	24411000	25370000	2.26797e+07	30705000	27498000	19323000	25842000	0.877628	0.479075
B9EJ86	Oxysterol-binding protein-related protein 8	Osbpl8	101.27	889	B9EJ86	328	OSBL8_MOUSE Oxysterol-binding protein-related protein 8 OS=Mus musculus OX=10090 GN=Osbpl8 PE=1 SV=1	B9EJ86	328	328	S	DSEIERQHFKDQDLYSDKSDKENDPEHDESD	42.976	42.976	DQDLY(0.022)S(0.978)DK	DQDLY(-16.53)S(16.53)DK	6	2	0.50719	3915400	3757900		3836650		4457700	3922500	4190100	0.915646	0.332697
B9EJ86	Oxysterol-binding protein-related protein 8	Osbpl8	101.27	889	B9EJ86	807	OSBL8_MOUSE Oxysterol-binding protein-related protein 8 OS=Mus musculus OX=10090 GN=Osbpl8 PE=1 SV=1	B9EJ86	807	807	S	KVVKGYSSPEPDIQDSSGSEAQSVKPSTRRK	140.78	140.78	GYSSPEPDIQDS(0.98)S(0.929)GS(0.091)EAQSVKPSTR	GY(-120.36)S(-103.23)S(-86.18)PEPDIQDS(16.58)S(11.1)GS(-11.1)EAQS(-39.39)VKPS(-53.4)T(-52.09)R	12	3	-0.020201	62640000	91283000	89332000	81085000	72897000	72342000	77723000	7.43207e+07	1.09102	0.511413
B9EJ86	Oxysterol-binding protein-related protein 8	Osbpl8	101.27	889	B9EJ86	774	OSBL8_MOUSE Oxysterol-binding protein-related protein 8 OS=Mus musculus OX=10090 GN=Osbpl8 PE=1 SV=1	B9EJ86	774	774	T	QFEKDGVIQTKVKHRTPMVSVPKMKHKPTRQ	90.229	85.163	HRT(1)PMVSVPK	HRT(60.66)PMVS(-60.66)VPK	3	3	-0.957	25455000	17245000	16245000	1.96483e+07	24495000	16728000	14512000	1.85783e+07	1.05759	0.811644
B9EJ86	Oxysterol-binding protein-related protein 8	Osbpl8	101.27	889	B9EJ86	65	OSBL8_MOUSE Oxysterol-binding protein-related protein 8 OS=Mus musculus OX=10090 GN=Osbpl8 PE=1 SV=1	B9EJ86	65	65	S	DANPTPTRDLPQPSLSPASLHSQGFERGKED	110.26	110.26	DLPQPS(0.002)LS(0.989)PAS(0.009)LHSQGFER	DLPQPS(-26.65)LS(20.53)PAS(-20.53)LHS(-38.6)QGFER	8	3	-0.31612	95368000	131230000	104040000	1.10213e+08	109660000	96670000	95961000	1.00764e+08	1.09377	0.464052
B9EJ86	Oxysterol-binding protein-related protein 8	Osbpl8	101.27	889	B9EJ86	120	OSBL8_MOUSE Oxysterol-binding protein-related protein 8 OS=Mus musculus OX=10090 GN=Osbpl8 PE=1 SV=1	B9EJ86	120	120	S	SEKDSSTSSKLTKKESLKVQKKNYREEKKRA	82.489	50.108	KES(1)LKVQK	KES(50.11)LKVQK	3	3	0.05109	15210000	16126000	14296000	1.52107e+07	14866000	7226100	4574900	8889000	1.71118	0.113524
B9EJ86	Oxysterol-binding protein-related protein 8	Osbpl8	101.27	889	B9EJ86	808	OSBL8_MOUSE Oxysterol-binding protein-related protein 8 OS=Mus musculus OX=10090 GN=Osbpl8 PE=1 SV=1	B9EJ86	808	808	S	VVKGYSSPEPDIQDSSGSEAQSVKPSTRRKK	140.78	41.354	GY(0.016)S(0.491)S(0.536)PEPDIQDS(0.976)S(0.976)GS(0.972)EAQS(0.018)VKPS(0.007)T(0.007)R	GY(-22.35)S(-0.41)S(0.41)PEPDIQDS(17.31)S(17.31)GS(17.31)EAQS(-21.85)VKPS(-29.75)T(-29.93)R	13	3	0.66544	62640000	91283000	89332000	81085000	72897000	72342000	77723000	7.43207e+07	1.09102	0.511413
B9EJ86	Oxysterol-binding protein-related protein 8	Osbpl8	101.27	889	B9EJ86	314	OSBL8_MOUSE Oxysterol-binding protein-related protein 8 OS=Mus musculus OX=10090 GN=Osbpl8 PE=1 SV=1	B9EJ86	314	314	S	RANNLHSGDNFQLNDSEIERQHFKDQDLYSD	75.106	74.222	ANNLHSGDNFQLNDS(1)EIER	ANNLHS(-67.58)GDNFQLNDS(67.58)EIER	15	3	-0.31514		7014900	8411300	7713100	10294000	9730800	8628800	9551200	0.807553	0.110282
B9EJ86	Oxysterol-binding protein-related protein 8	Osbpl8	101.27	889	B9EJ86	14	OSBL8_MOUSE Oxysterol-binding protein-related protein 8 OS=Mus musculus OX=10090 GN=Osbpl8 PE=1 SV=1	B9EJ86	14	14	S	__MEAALADGEPDRSSLLGDSKDVLGPSTVV	221.42	221.42	MEAALADGEPDRS(0.077)S(0.923)LLGDSK	MEAALADGEPDRS(-10.8)S(10.8)LLGDS(-56.09)K	14	2	-0.097926	36475000	45361000	61833000	4.78897e+07	81328000	40929000	55193000	59150000	0.809631	0.465352
B9EKI3	TATA element modulatory factor	Tmf1	121.8	1091	B9EKI3	340	TMF1_MOUSE TATA element modulatory factor OS=Mus musculus OX=10090 GN=Tmf1 PE=1 SV=2	B9EKI3	340	340	S	FSVQSLDSRSVSEINSDDELPGKGYALVPII	61.821	61.684	SVSEINS(1)DDELPGK	S(-49.62)VS(-38.7)EINS(38.7)DDELPGK	7	2	-0.01111		13647000	14130000	13888500		14076000	9514500	11795250	1.17747	0.457751
C0HKD9	Microfibrillar-associated protein 1B	Mfap1b	51.954	439	C0HKD9;C0HKD8	267;267	MFA1B_MOUSE Microfibrillar-associated protein 1B OS=Mus musculus OX=10090 GN=Mfap1b PE=1 SV=1;MFA1A_MOUSE Microfibrillar-associated protein 1A OS=Mus musculus OX=10090 GN=Mfap1a PE=1 SV=1	C0HKD9	267	267	T	LEENKRSLAALDALNTDDENDEEEYEAWKVR	154.55	154.55	SLAALDALNT(1)DDENDEEEYEAWK	S(-82.47)LAALDALNT(77.52)DDENDEEEY(-77.52)EAWK	10	3	0.49063	46942000	85294000	56479000	62905000	50975000	56061000	53366000	5.34673e+07	1.17651	0.462297
C0HKD9	Microfibrillar-associated protein 1B	Mfap1b	51.954	439	C0HKD9;C0HKD8	52;52	MFA1B_MOUSE Microfibrillar-associated protein 1B OS=Mus musculus OX=10090 GN=Mfap1b PE=1 SV=1;MFA1A_MOUSE Microfibrillar-associated protein 1A OS=Mus musculus OX=10090 GN=Mfap1a PE=1 SV=1	C0HKD9	52	52	S	KRYVSGKRPDYAPMESSDEEDEEFQFIKKAK	117.8	117.8	RPDYAPMES(1)S(1)DEEDEEFQFIKK	RPDY(-64.77)APMES(64.77)S(64.77)DEEDEEFQFIKK	9	3	1.7812	22464000	30826000	29546000	27612000	46459000	25851000		36155000	0.763712	0.383126
C0HKD9	Microfibrillar-associated protein 1B	Mfap1b	51.954	439	C0HKD9;C0HKD8	116;116	MFA1B_MOUSE Microfibrillar-associated protein 1B OS=Mus musculus OX=10090 GN=Mfap1b PE=1 SV=1;MFA1A_MOUSE Microfibrillar-associated protein 1A OS=Mus musculus OX=10090 GN=Mfap1a PE=1 SV=1	C0HKD9	116	116	S	LARHRKIVEPEVVGESDSEVEGDAWRLERED	105.63	52.09	KIVEPEVVGES(1)DS(1)EVEGDAWR	KIVEPEVVGES(52.09)DS(52.09)EVEGDAWR	11	3	-0.68542	67935000	111920000	99532000	93129000	111240000	56679000	74013000	80644000	1.15482	0.579813
C0HKD9	Microfibrillar-associated protein 1B	Mfap1b	51.954	439	C0HKD9;C0HKD8	53;53	MFA1B_MOUSE Microfibrillar-associated protein 1B OS=Mus musculus OX=10090 GN=Mfap1b PE=1 SV=1;MFA1A_MOUSE Microfibrillar-associated protein 1A OS=Mus musculus OX=10090 GN=Mfap1a PE=1 SV=1	C0HKD9	53	53	S	RYVSGKRPDYAPMESSDEEDEEFQFIKKAKE	117.8	117.8	RPDYAPMES(1)S(1)DEEDEEFQFIKK	RPDY(-64.77)APMES(64.77)S(64.77)DEEDEEFQFIKK	10	3	1.7812	32089000	30826000	29546000	3.08203e+07	46459000	36346000	7703600	3.01695e+07	1.02157	0.958056
C0HKD9	Microfibrillar-associated protein 1B	Mfap1b	51.954	439	C0HKD9;C0HKD8	118;118	MFA1B_MOUSE Microfibrillar-associated protein 1B OS=Mus musculus OX=10090 GN=Mfap1b PE=1 SV=1;MFA1A_MOUSE Microfibrillar-associated protein 1A OS=Mus musculus OX=10090 GN=Mfap1a PE=1 SV=1	C0HKD9	118	118	S	RHRKIVEPEVVGESDSEVEGDAWRLEREDSS	105.63	52.09	KIVEPEVVGES(1)DS(1)EVEGDAWR	KIVEPEVVGES(52.09)DS(52.09)EVEGDAWR	13	3	-0.68542	48570000	88520000	79877000	7.23223e+07	91733000	56679000	74013000	7.41417e+07	0.975461	0.913882
D0QMC3	Myeloid cell nuclear differentiation antigen-like protein	Mndal	60.526	538	D0QMC3	232	MNDAL_MOUSE Myeloid cell nuclear differentiation antigen-like protein OS=Mus musculus OX=10090 GN=Mndal PE=1 SV=1	D0QMC3	232	232	T	KKDEDCLQTPPKPPPTPPSSSLNKKRKSRRE	67.911	46.63	KDEDCLQT(0.008)PPKPPPT(0.94)PPS(0.017)S(0.017)S(0.017)LNK	KDEDCLQT(-20.71)PPKPPPT(17.34)PPS(-17.34)S(-17.34)S(-17.34)LNK	15	4	-0.10552	21288000		16509000	18898500	13521000	16016000	16433000	1.53233e+07	1.23331	0.192309
D0QMC3	Myeloid cell nuclear differentiation antigen-like protein	Mndal	60.526	538	D0QMC3;O35368	109;109	MNDAL_MOUSE Myeloid cell nuclear differentiation antigen-like protein OS=Mus musculus OX=10090 GN=Mndal PE=1 SV=1;IFI3_MOUSE Interferon-activable protein 203 OS=Mus musculus OX=10090 GN=Ifi203 PE=1 SV=1	D0QMC3;O35368	109;109	109	S	GKCKTAGKKKGQDELSSSESLFINKESYKSV;GKCKTAVKKKGQDELSSSESLFINKESYKSV	53.377	47.548	KKGQDELS(0.81)S(0.81)S(0.342)ES(0.038)LFINK	KKGQDELS(5.85)S(5.85)S(-5.85)ES(-16.97)LFINK	8	3	-0.27248	3971100		4886300	4428700	3999000	5337900		4668450	0.948645	0.795362
D0QMC3	Myeloid cell nuclear differentiation antigen-like protein	Mndal	60.526	538	D0QMC3;O35368	110;110	MNDAL_MOUSE Myeloid cell nuclear differentiation antigen-like protein OS=Mus musculus OX=10090 GN=Mndal PE=1 SV=1;IFI3_MOUSE Interferon-activable protein 203 OS=Mus musculus OX=10090 GN=Ifi203 PE=1 SV=1	D0QMC3;O35368	110;110	110	S	KCKTAGKKKGQDELSSSESLFINKESYKSVP;KCKTAVKKKGQDELSSSESLFINKESYKSVP	53.377	47.548	KKGQDELS(0.81)S(0.81)S(0.342)ES(0.038)LFINK	KKGQDELS(5.85)S(5.85)S(-5.85)ES(-16.97)LFINK	9	3	-0.27248	3971100		4886300	4428700	3999000	5337900		4668450	0.948645	0.795362
D0QMC3	Myeloid cell nuclear differentiation antigen-like protein	Mndal	60.526	538	D0QMC3	276	MNDAL_MOUSE Myeloid cell nuclear differentiation antigen-like protein OS=Mus musculus OX=10090 GN=Mndal PE=1 SV=1	D0QMC3	276	276	S	PDQPPCCEEPTARCQSPILHSSSSASSNIPS	173.09	173.09	CQS(1)PILHSSSSASSNIPSATNQK	CQS(51.19)PILHS(-52.95)S(-52.95)S(-52.95)S(-51.19)AS(-91.33)S(-107.98)NIPS(-157.04)AT(-165.48)NQK	3	3	-0.11519	102160000	105730000	85938000	9.79427e+07	99177000	83759000	73064000	8.53333e+07	1.14777	0.264424
D3YXK1	Atherin	Samd1	54.532	519	D3YXK1	107	SAMD1_MOUSE Atherin OS=Mus musculus OX=10090 GN=Samd1 PE=1 SV=1	D3YXK1	107	107	T	SYRNAARVQPPRRGATPPAPPRVPRGGPAAP	54.259	54.259	GAT(1)PPAPPR	GAT(54.26)PPAPPR	3	2	0.56189	2931700	2250000	3200900	2794200	3063900	2585900		2824900	0.989132	0.944545
D3YXK1	Atherin	Samd1	54.532	519	D3YXK1	150	SAMD1_MOUSE Atherin OS=Mus musculus OX=10090 GN=Samd1 PE=1 SV=1	D3YXK1	150	150	S	APTRAPRAAAATAPPSPGPAQPGPRAQRAAP	71.148	65.16	AAAATAPPS(1)PGPAQPGPR	AAAAT(-37.64)APPS(37.64)PGPAQPGPR	9	2	0.1338	17139000	18741000	20820000	18900000	20798000	16455000	19315000	18856000	1.00233	0.980139
D3YXK2	Scaffold attachment factor B1	Safb	105.1	937	D3YXK2;Q80YR5	235;229	SAFB1_MOUSE Scaffold attachment factor B1 OS=Mus musculus OX=10090 GN=Safb PE=1 SV=2;SAFB2_MOUSE Scaffold attachment factor B2 OS=Mus musculus OX=10090 GN=Safb2 PE=1 SV=2	D3YXK2;Q80YR5	235;229	235	S	ILGETCKSEPVKEEGSELEQPFAQATSSVGP	76.97	45.349	S(0.04)EPVKEEGS(0.956)ELEQPFAQAT(0.003)S(0.001)S(0.001)VGPDR	S(-13.81)EPVKEEGS(13.81)ELEQPFAQAT(-25.15)S(-28.88)S(-32.33)VGPDR	9	3	0.28879	19921000	31293000		25607000	24020000		28551000	26285500	0.974187	0.921855
D3YXK2	Scaffold attachment factor B1	Safb	105.1	937	D3YXK2	626	SAFB1_MOUSE Scaffold attachment factor B1 OS=Mus musculus OX=10090 GN=Safb PE=1 SV=2	D3YXK2	626	626	S	SQDRKSASREKRSVVSFDKVKESRKSRDSES	152.38	124.21	SVVS(1)FDKVK	S(-75.69)VVS(75.69)FDKVK	4	2	0.031784	10736000	10629000	10346000	1.05703e+07	11072000	9882000	7712100	9.55537e+06	1.10622	0.363396
D3YXK2	Scaffold attachment factor B1	Safb	105.1	937	D3YXK2;Q80YR5	366;387	SAFB1_MOUSE Scaffold attachment factor B1 OS=Mus musculus OX=10090 GN=Safb PE=1 SV=2;SAFB2_MOUSE Scaffold attachment factor B2 OS=Mus musculus OX=10090 GN=Safb2 PE=1 SV=2	D3YXK2;Q80YR5	366;387	366	S	EATSQELVRAPTAALSPEPQDSKEDVKKFAF	244.22	244.22	APTAALS(1)PEPQDSKEDVKK	APT(-108.2)AALS(76.88)PEPQDS(-76.88)KEDVKK	7	3	-0.21953	263740000	280380000	253830000	2.65983e+08	273280000	254650000	264560000	2.64163e+08	1.00689	0.856391
D3YZP9	Coiled-coil domain-containing protein 6	Ccdc6	52.938	469	D3YZP9	411	CCDC6_MOUSE Coiled-coil domain-containing protein 6 OS=Mus musculus OX=10090 GN=Ccdc6 PE=1 SV=1	D3YZP9	411	411	S	MGASHGITRPSPRRSSSPDKFKRPTPPPSPN	90.793	61.532	RS(0.083)S(0.943)S(0.974)PDKFK	RS(-12.05)S(12.05)S(15.47)PDKFK	3	2	0.68192	3074500	27502000	35890000	22155500	39398000	30211000	26172000	31927000	0.693942	0.408472
D3YZP9	Coiled-coil domain-containing protein 6	Ccdc6	52.938	469	D3YZP9	360	CCDC6_MOUSE Coiled-coil domain-containing protein 6 OS=Mus musculus OX=10090 GN=Ccdc6 PE=1 SV=1	D3YZP9	360	360	S	SPIPYTPSPSSSRPISPGLSYASHTVGFTPP	71.882	71.882	PIS(0.997)PGLS(0.002)YASHTVGFTPPTSLTR	PIS(26.84)PGLS(-26.84)Y(-33.62)AS(-41.53)HT(-45.12)VGFT(-65.6)PPT(-69.38)S(-69.38)LT(-69.38)R	3	3	-0.91691		11267000	11727000	11497000	15301000	10624000		12962500	0.886943	0.596492
D3YZP9	Coiled-coil domain-containing protein 6	Ccdc6	52.938	469	D3YZP9	237	CCDC6_MOUSE Coiled-coil domain-containing protein 6 OS=Mus musculus OX=10090 GN=Ccdc6 PE=1 SV=1	D3YZP9	237	237	S	RILQEKLDQPVSAPPSPRDISMEIDSPENMM	84.895	80.316	LDQPVS(1)APPS(1)PR	LDQPVS(80.32)APPS(80.32)PR	10	2	-0.11925	49440000	14694000		32067000	73130000	44585000	11831000	43182000	0.742601	0.700771
D3YZP9	Coiled-coil domain-containing protein 6	Ccdc6	52.938	469	D3YZP9	233	CCDC6_MOUSE Coiled-coil domain-containing protein 6 OS=Mus musculus OX=10090 GN=Ccdc6 PE=1 SV=1	D3YZP9	233	233	S	EAEKRILQEKLDQPVSAPPSPRDISMEIDSP	84.895	80.316	LDQPVS(1)APPS(1)PR	LDQPVS(80.32)APPS(80.32)PR	6	2	-0.11925	16179000	14694000		15436500	44105000	16398000	11831000	2.41113e+07	0.640218	0.553163
D3YZP9	Coiled-coil domain-containing protein 6	Ccdc6	52.938	469	D3YZP9	412	CCDC6_MOUSE Coiled-coil domain-containing protein 6 OS=Mus musculus OX=10090 GN=Ccdc6 PE=1 SV=1	D3YZP9	412	412	S	GASHGITRPSPRRSSSPDKFKRPTPPPSPNT	128.03	128.03	SSS(1)PDKFK	S(-73.94)S(-52.84)S(52.84)PDKFK	3	2	-0.036168	57416000	57926000	55769000	57037000	58144000	53376000	48810000	5.34433e+07	1.06724	0.264596
D3Z2R5	Selenoprotein N	Selenon	62.491	557	D3Z2R5	13	SELN_MOUSE Selenoprotein N OS=Mus musculus OX=10090 GN=Selenon PE=3 SV=2	D3Z2R5	13	13	S	___MGQARPAARRPHSPDPGAQPAPPRRRAR	114.03	72.793	RPHS(1)PDPGAQPAPPR	RPHS(72.79)PDPGAQPAPPR	4	3	0.19802	23130000	36345000	29705000	2.97267e+07	26349000	20142000	17509000	2.13333e+07	1.39344	0.143956
D3Z6Q9	Bridging integrator 2	Bin2	52.553	489	D3Z6Q9	380	BIN2_MOUSE Bridging integrator 2 OS=Mus musculus OX=10090 GN=Bin2 PE=1 SV=1	D3Z6Q9	380	380	S	SAQSPGRGQTGKDTPSPGDVVLRARASSEGA	64.104	64.104	DTPS(1)PGDVVLR	DT(-33.9)PS(33.9)PGDVVLR	4	2	-0.0015821	7201100	7114700	6051500	6789100	7518500	5392500	5560100	6.15703e+06	1.10266	0.461129
D3Z6Q9	Bridging integrator 2	Bin2	52.553	489	D3Z6Q9	443	BIN2_MOUSE Bridging integrator 2 OS=Mus musculus OX=10090 GN=Bin2 PE=1 SV=1	D3Z6Q9	443	443	S	PGSPEGSSQLCSPRASPDASSNPEPAETREK	124.25	109.13	AS(1)PDASSNPEPAETR	AS(50.28)PDAS(-50.28)S(-63.78)NPEPAET(-103.02)R	2	2	0.19524	31664000	44535000	47257000	41152000	53713000	46750000	40482000	4.69817e+07	0.875916	0.396295
D3Z6Q9	Bridging integrator 2	Bin2	52.553	489	D3Z6Q9	430	BIN2_MOUSE Bridging integrator 2 OS=Mus musculus OX=10090 GN=Bin2 PE=1 SV=1	D3Z6Q9	430	430	S	PPPRASGSGSCNAPGSPEGSSQLCSPRASPD	87.991	87.991	ASGSGSCNAPGS(0.999)PEGS(0.001)SQLCSPR	AS(-52.44)GS(-36.89)GS(-38.33)CNAPGS(32.3)PEGS(-32.3)S(-36.89)QLCS(-53.95)PR	12	3	-0.12897		55660000	47631000	51645500	42868000	54532000	36366000	4.45887e+07	1.15827	0.415322
E1U8D0	Protein SOGA1	Soga1	159.18	1418	E1U8D0	1015	SOGA1_MOUSE Protein SOGA1 OS=Mus musculus OX=10090 GN=Soga1 PE=1 SV=3	E1U8D0	1015	1015	S	RSYTAPDKTGIRVYYSPPVARRLGVPVVHDK	81.625	81.625	VYY(0.001)S(0.999)PPVAR	VY(-40.51)Y(-32.56)S(32.56)PPVAR	4	2	-0.13266	8618900	6662100	6884200	7388400	6887800	10282000	9222900	8.79757e+06	0.839823	0.297698
E2JF22	Piezo-type mechanosensitive ion channel component 1	Piezo1	292	2547	E2JF22	1646	PIEZ1_MOUSE Piezo-type mechanosensitive ion channel component 1 OS=Mus musculus OX=10090 GN=Piezo1 PE=1 SV=1	E2JF22	1646	1646	S	SQELLANARTRMRTASELLLDRRLHIPELEE	191.79	182.23	TAS(1)ELLLDRR	T(-53.87)AS(53.87)ELLLDRR	3	2	0.12852	15699000	25171000	23500000	2.14567e+07	23813000	25603000	22080000	23832000	0.90033	0.485077
E9PVX6	Proliferation marker protein Ki-67	Mki67	350.86	3177	E9PVX6	2980	KI67_MOUSE Proliferation marker protein Ki-67 OS=Mus musculus OX=10090 GN=Mki67 PE=1 SV=1	E9PVX6	2980	2980	S	PVPEKKRAASSKRHVSPEPVKMKHLKIVSNK	135.8	67.997	RHVS(1)PEPVK	RHVS(68)PEPVK	4	2	-0.29232	382160000	440530000	456210000	426300000	488960000	432940000	321830000	4.14577e+08	1.02828	0.838852
E9PVX6	Proliferation marker protein Ki-67	Mki67	350.86	3177	E9PVX6	1825	KI67_MOUSE Proliferation marker protein Ki-67 OS=Mus musculus OX=10090 GN=Mki67 PE=1 SV=1	E9PVX6	1825	1825	S	KDPVTVDETTKIALQSPQPGHIINPASMKRQ	69.765	40.208	IALQS(1)PQPGHIINPAS(1)MKR	IALQS(40.21)PQPGHIINPAS(40.21)MKR	5	3	0.16759	6564300	19894000	10594000	1.23508e+07	16024000	13558000	8949500	1.28438e+07	0.961611	0.917264
E9PVX6	Proliferation marker protein Ki-67	Mki67	350.86	3177	E9PVX6	162	KI67_MOUSE Proliferation marker protein Ki-67 OS=Mus musculus OX=10090 GN=Mki67 PE=1 SV=1	E9PVX6	162	162	S	ASRRSFVYAKGLSADSPASDGSKNSVSQDSS	147.83	147.83	GLSADS(0.999)PAS(0.001)DGSK	GLS(-78.5)ADS(32.44)PAS(-32.44)DGS(-44.22)K	6	2	-0.52479	13214000	13214000	12304000	1.29107e+07	19572000	12500000	15203000	1.57583e+07	0.819291	0.243293
E9PVX6	Proliferation marker protein Ki-67	Mki67	350.86	3177	E9PVX6	2780	KI67_MOUSE Proliferation marker protein Ki-67 OS=Mus musculus OX=10090 GN=Mki67 PE=1 SV=1	E9PVX6	2780	2780	S	PCNSLQPEQVDSFQSSPRRPRTRRGKVEADE	84.017	72.746	GPIQTLGHTDESASDKGPTQMPCNSLQPEQVDS(0.015)FQS(0.129)S(0.856)PR	GPIQT(-71.32)LGHT(-70.67)DES(-67.35)AS(-65.83)DKGPT(-64.59)QMPCNS(-63.25)LQPEQVDS(-17.66)FQS(-8.22)S(8.22)PR	37	4	0.9706		125060000	114930000	119995000	157960000	103610000		130785000	0.917498	0.73394
E9PVX6	Proliferation marker protein Ki-67	Mki67	350.86	3177	E9PVX6	1371	KI67_MOUSE Proliferation marker protein Ki-67 OS=Mus musculus OX=10090 GN=Mki67 PE=1 SV=1	E9PVX6	1371	1371	S	SQAEPVKTPASTKRLSKTDLSKVDVREDPSI	76.326	76.326	RLS(0.993)KT(0.007)DLSK	RLS(21.29)KT(-21.29)DLS(-54.65)K	3	3	-0.35803	5123800	3757300	6255800	5.04563e+06	8172600	3928700	2478100	4859800	1.03824	0.925019
E9PVX6	Proliferation marker protein Ki-67	Mki67	350.86	3177	E9PVX6	404	KI67_MOUSE Proliferation marker protein Ki-67 OS=Mus musculus OX=10090 GN=Mki67 PE=1 SV=1	E9PVX6	404	404	S	PAKVEAPSAETQKRLSLTQRLVPGEKKTPKG	85.533	73.499	RLS(0.995)LT(0.005)QR	RLS(23.03)LT(-23.03)QR	3	2	0.061894		19534000	18761000	19147500	23625000	19116000		21370500	0.895978	0.433638
E9PVX6	Proliferation marker protein Ki-67	Mki67	350.86	3177	E9PVX6	151	KI67_MOUSE Proliferation marker protein Ki-67 OS=Mus musculus OX=10090 GN=Mki67 PE=1 SV=1	E9PVX6	151	151	S	EGQDTKASKMTASRRSFVYAKGLSADSPASD	65.719	65.719	RS(1)FVYAK	RS(46.94)FVY(-46.94)AK	2	2	0.032277	6023600	6710700	5703500	6.14593e+06	6200700	7023400	5177800	6.13397e+06	1.00195	0.985311
E9PVX6	Proliferation marker protein Ki-67	Mki67	350.86	3177	E9PVX6	588	KI67_MOUSE Proliferation marker protein Ki-67 OS=Mus musculus OX=10090 GN=Mki67 PE=1 SV=1	E9PVX6	588	588	S	RSQHGILQMICSKRRSGASEANLIVAKSWAD	115.1	115.1	S(1)GASEANLIVAK	S(35.76)GAS(-35.76)EANLIVAK	1	2	-0.32815	8627500	9756500	8682500	9.02217e+06	12722000	10521000	9043000	10762000	0.838336	0.198564
E9PVX6	Proliferation marker protein Ki-67	Mki67	350.86	3177	E9PVX6	498	KI67_MOUSE Proliferation marker protein Ki-67 OS=Mus musculus OX=10090 GN=Mki67 PE=1 SV=1	E9PVX6	498	498	S	PNTPLKRGETPTKRKSLGTHSPAVLKTIIKE	127.79	127.79	S(1)LGTHSPAVLK	S(51.44)LGT(-51.44)HS(-76.33)PAVLK	1	2	-0.047087	17018000	16604000	19832000	17818000	20118000	20394000	19457000	1.99897e+07	0.891361	0.107798
E9PVX6	Proliferation marker protein Ki-67	Mki67	350.86	3177	E9PVX6	503	KI67_MOUSE Proliferation marker protein Ki-67 OS=Mus musculus OX=10090 GN=Mki67 PE=1 SV=1	E9PVX6	503	503	S	KRGETPTKRKSLGTHSPAVLKTIIKERPQSP	132.31	120.92	S(0.999)LGT(0.001)HS(1)PAVLK	S(28.66)LGT(-28.66)HS(41.31)PAVLK	6	2	-0.50827	25351000	8880600	10641000	1.49575e+07	13394000	9736800	12211000	11780600	1.26968	0.583338
E9PVX6	Proliferation marker protein Ki-67	Mki67	350.86	3177	E9PVX6	2934	KI67_MOUSE Proliferation marker protein Ki-67 OS=Mus musculus OX=10090 GN=Mki67 PE=1 SV=1	E9PVX6	2934	2934	S	TRDHATLQSKSNPLLSPKRKSARDGSIVRTR	90.913	87.878	SNPLLS(1)PK	S(-79.41)NPLLS(79.41)PK	6	2	0.089847	16016000	13835000	15597000	1.51493e+07	23388000	19605000	14992000	1.93283e+07	0.783789	0.172315
E9PVX6	Proliferation marker protein Ki-67	Mki67	350.86	3177	E9PVX6	1587	KI67_MOUSE Proliferation marker protein Ki-67 OS=Mus musculus OX=10090 GN=Mki67 PE=1 SV=1	E9PVX6	1587	1587	S	ANDSLTTGISTMLARSPQLGPVRTQINKKSL	118.03	108.93	S(1)PQLGPVR	S(108.93)PQLGPVR	1	2	0.21263	22866000	23952000	24487000	2.37683e+07	25232000	25909000	16501000	2.25473e+07	1.05415	0.710864
E9PVX6	Proliferation marker protein Ki-67	Mki67	350.86	3177	E9PVX6	2649	KI67_MOUSE Proliferation marker protein Ki-67 OS=Mus musculus OX=10090 GN=Mki67 PE=1 SV=1	E9PVX6	2649	2649	S	LTSFQEETAKRISSKSPQPEEKETLAGLKRQ	127.05	94.09	ISSKS(1)PQPEEK	IS(-54.07)S(-35.97)KS(35.97)PQPEEK	5	3	0.17877	77389000	88782000	75831000	8.06673e+07	105770000	76206000	76922000	8.62993e+07	0.934739	0.622014
E9PVX6	Proliferation marker protein Ki-67	Mki67	350.86	3177	E9PVX6	2392	KI67_MOUSE Proliferation marker protein Ki-67 OS=Mus musculus OX=10090 GN=Mki67 PE=1 SV=1	E9PVX6	2392	2392	S	TRGKRQQRSCKKRSQSPEDLSGVQEVFQTSG	164.82	164.82	S(0.007)QS(0.993)PEDLSGVQEVFQTSGHNK	S(-21.46)QS(21.46)PEDLS(-86.37)GVQEVFQT(-143.45)S(-146.52)GHNK	3	2	0.1401	112820000	138370000	139850000	1.30347e+08	154000000	136270000	133350000	1.41207e+08	0.923091	0.375111
E9PVX6	Proliferation marker protein Ki-67	Mki67	350.86	3177	E9PVX6	250	KI67_MOUSE Proliferation marker protein Ki-67 OS=Mus musculus OX=10090 GN=Mki67 PE=1 SV=1	E9PVX6	250	250	S	MKEELDVKSQKSCRKSEPQPDRAAEESRETQ	84.884	84.884	KS(1)EPQPDR	KS(84.88)EPQPDR	2	2	0.043562	13822000		20225000	17023500	33071000	19150000	20282000	2.41677e+07	0.704392	0.335122
E9PVX6	Proliferation marker protein Ki-67	Mki67	350.86	3177	E9PVX6	1895	KI67_MOUSE Proliferation marker protein Ki-67 OS=Mus musculus OX=10090 GN=Mki67 PE=1 SV=1	E9PVX6	1895	1895	S	AIMETPKQKLDFIGNSTGHKRRPRTPKNRAQ	61.265	42.947	LDFIGNS(1)T(1)GHKR	LDFIGNS(42.95)T(42.95)GHKR	7	3	1.3025		4244800	4475400	4360100	5638800	8020100	5852600	6.50383e+06	0.670389	0.117929
E9PVX6	Proliferation marker protein Ki-67	Mki67	350.86	3177	E9PVX6	2016	KI67_MOUSE Proliferation marker protein Ki-67 OS=Mus musculus OX=10090 GN=Mki67 PE=1 SV=1	E9PVX6	2016	2016	S	AFMETPKQKLDFTGNSSGHKRRPQTPKIRAQ	100.11	48.405	LDFT(0.009)GNS(0.996)S(0.996)GHKR	LDFT(-23.45)GNS(23.45)S(23.45)GHKR	7	2	0.66858	1801000	4277500	6378500	4.15233e+06	17353000	1782500	4536800	7.89077e+06	0.526227	0.494304
E9PVX6	Proliferation marker protein Ki-67	Mki67	350.86	3177	E9PVX6	2017	KI67_MOUSE Proliferation marker protein Ki-67 OS=Mus musculus OX=10090 GN=Mki67 PE=1 SV=1	E9PVX6	2017	2017	S	FMETPKQKLDFTGNSSGHKRRPQTPKIRAQP	153.94	48.405	LDFT(0.009)GNS(0.996)S(0.996)GHKR	LDFT(-23.45)GNS(23.45)S(23.45)GHKR	8	2	0.66858	1801000	4277500	25525000	10534500	8340100	23641000	18540000	1.68404e+07	0.625551	0.511913
E9PVX6	Proliferation marker protein Ki-67	Mki67	350.86	3177	E9PVX6	1469	KI67_MOUSE Proliferation marker protein Ki-67 OS=Mus musculus OX=10090 GN=Mki67 PE=1 SV=1	E9PVX6	1469	1469	S	NGPLVVVKTKKMFFNSPQPESAITRKSRERQ	94.845	77.506	MFFNS(1)PQPESAITR	MFFNS(42.2)PQPES(-42.2)AIT(-55.83)R	5	2	-1.0226	8553000	11175000		9864000	15830000	11991000	11951000	1.32573e+07	0.744041	0.176447
E9PVX6	Proliferation marker protein Ki-67	Mki67	350.86	3177	E9PVX6	2545	KI67_MOUSE Proliferation marker protein Ki-67 OS=Mus musculus OX=10090 GN=Mki67 PE=1 SV=1	E9PVX6	2545	2545	S	MDSVIVEKTPKMPDKSPEPVDTTSETQARRR	122.47	122.47	MPDKS(1)PEPVDTTSETQAR	MPDKS(88.77)PEPVDT(-88.77)T(-92.58)S(-97.05)ET(-103.74)QAR	5	3	0.44684	20128000	21209000	21942000	21093000	24320000	22890000	18270000	2.18267e+07	0.966387	0.719069
E9PVX6	Proliferation marker protein Ki-67	Mki67	350.86	3177	E9PVX6	2333	KI67_MOUSE Proliferation marker protein Ki-67 OS=Mus musculus OX=10090 GN=Mki67 PE=1 SV=1	E9PVX6	2333	2333	S	LSKTGLNKMDVREGHSPLSKSSCASQKVMQT	110.88	110.88	EGHS(1)PLSK	EGHS(57.86)PLS(-57.86)K	4	2	-0.12349	117460000	117850000	130220000	1.21843e+08	196300000	119340000	124580000	146740000	0.830335	0.378711
E9PVX6	Proliferation marker protein Ki-67	Mki67	350.86	3177	E9PVX6	1734	KI67_MOUSE Proliferation marker protein Ki-67 OS=Mus musculus OX=10090 GN=Mki67 PE=1 SV=1	E9PVX6	1734	1734	S	LAKTSVGNIAVREKISPVSLPQCATGEVVHI	132.28	132.28	EKIS(1)PVSLPQCATGEVVHIPIGPEDDTENK	EKIS(41.42)PVS(-41.42)LPQCAT(-63.52)GEVVHIPIGPEDDT(-128.31)ENK	4	3	1.7907	67273000	78489000	80778000	7.55133e+07	95384000	35519000	48256000	5.97197e+07	1.26446	0.445435
E9PVX6	Proliferation marker protein Ki-67	Mki67	350.86	3177	E9PVX6	517	KI67_MOUSE Proliferation marker protein Ki-67 OS=Mus musculus OX=10090 GN=Mki67 PE=1 SV=1	E9PVX6	517	517	S	HSPAVLKTIIKERPQSPGKQESPGITPPRTN	169.84	143.09	ERPQS(1)PGKQESPGITPPR	ERPQS(105.27)PGKQES(-105.27)PGIT(-125.85)PPR	5	3	0.092047	122570000	130640000	132900000	1.28703e+08	116040000	157400000	147170000	1.40203e+08	0.917976	0.420623
E9PVX6	Proliferation marker protein Ki-67	Mki67	350.86	3177	E9PVX6	2213	KI67_MOUSE Proliferation marker protein Ki-67 OS=Mus musculus OX=10090 GN=Mki67 PE=1 SV=1	E9PVX6	2213	2213	T	SKTGLSKVDVREDPSTLGKKTKSPGRAPGTP	56.725	52.6	EDPS(0.259)T(0.741)LGK	EDPS(-4.57)T(4.57)LGK	5	2	0.75883	4213600	3546800	3908200	3.88953e+06	5009800	3752100	4543900	4.43527e+06	0.876956	0.258452
E9PVX6	Proliferation marker protein Ki-67	Mki67	350.86	3177	E9PVX6	981	KI67_MOUSE Proliferation marker protein Ki-67 OS=Mus musculus OX=10090 GN=Mki67 PE=1 SV=1	E9PVX6	981	981	T	AQPLEGPAGLKEHFETPNPKDKPITEDRTRV	84.479	67.385	EHFET(1)PNPK	EHFET(67.38)PNPK	5	2	-3.1523		935160	2634500	1784830		2064300	3220400	2642350	0.675471	0.491826
E9PVX6	Proliferation marker protein Ki-67	Mki67	350.86	3177	E9PVX6	3021	KI67_MOUSE Proliferation marker protein Ki-67 OS=Mus musculus OX=10090 GN=Mki67 PE=1 SV=1	E9PVX6	3021	3021	T	VMKTEEMEAKRENPVTPDQNSRYRKKTNVKQ	118.24	118.24	ENPVT(1)PDQNSR	ENPVT(52.34)PDQNS(-52.34)R	5	2	-0.36915	41827000	41622000	45797000	43082000	54224000	39097000	40793000	4.47047e+07	0.963703	0.760604
E9PVX6	Proliferation marker protein Ki-67	Mki67	350.86	3177	E9PVX6	1766	KI67_MOUSE Proliferation marker protein Ki-67 OS=Mus musculus OX=10090 GN=Mki67 PE=1 SV=1	E9PVX6	1766	1766	T	IGPEDDTENKGVKESTPQTLDSSASRTVSKR	76.574	76.574	ES(0.018)T(0.982)PQTLDSSASR	ES(-17.28)T(17.28)PQT(-46.76)LDS(-57.75)S(-61.05)AS(-66.96)R	3	2	1.0047	6874300	8405800	9918700	8399600	13810000	11380000	7714000	10968000	0.765828	0.263877
E9PVX6	Proliferation marker protein Ki-67	Mki67	350.86	3177	E9PVX6	783	KI67_MOUSE Proliferation marker protein Ki-67 OS=Mus musculus OX=10090 GN=Mki67 PE=1 SV=1	E9PVX6	783	783	T	PTLRRRSIKHENTVQTPKNVHNITDLEKKTP	70.195	70.195	HENT(0.025)VQT(0.975)PK	HENT(-15.93)VQT(15.93)PK	7	2	-0.013147		10607000	9178900	9892950	14830000		13423000	14126500	0.700311	0.051748
E9PVX6	Proliferation marker protein Ki-67	Mki67	350.86	3177	E9PVX6	1952	KI67_MOUSE Proliferation marker protein Ki-67 OS=Mus musculus OX=10090 GN=Mki67 PE=1 SV=1	E9PVX6	1952	1952	T	SAKISLASSQAEPVRTPASTKRRSKTGLSKV	92.098	50.271	ISLAS(0.024)S(0.024)QAEPVRT(0.947)PAS(0.765)T(0.239)K	IS(-41.35)LAS(-16.62)S(-16.62)QAEPVRT(16.62)PAS(5.17)T(-5.17)K	13	3	-0.57532	4046000	5875100	13563000	7.82803e+06	15520000	9061700	9822200	1.1468e+07	0.6826	0.36404
E9PVX6	Proliferation marker protein Ki-67	Mki67	350.86	3177	E9PVX6	1896	KI67_MOUSE Proliferation marker protein Ki-67 OS=Mus musculus OX=10090 GN=Mki67 PE=1 SV=1	E9PVX6	1896	1896	T	IMETPKQKLDFIGNSTGHKRRPRTPKNRAQP	61.265	42.947	LDFIGNS(1)T(1)GHKR	LDFIGNS(42.95)T(42.95)GHKR	8	3	1.3025		4244800	7897100	6070950	5638800	8020100	5852600	6.50383e+06	0.933442	0.813152
E9PVX6	Proliferation marker protein Ki-67	Mki67	350.86	3177	E9PVX6	1363	KI67_MOUSE Proliferation marker protein Ki-67 OS=Mus musculus OX=10090 GN=Mki67 PE=1 SV=1	E9PVX6	1363	1363	T	SAKMSLESSQAEPVKTPASTKRLSKTDLSKV	77.575	77.575	MSLES(0.003)S(0.003)QAEPVKT(0.909)PAS(0.062)T(0.023)K	MS(-69.37)LES(-24.86)S(-24.86)QAEPVKT(11.66)PAS(-11.66)T(-16.04)K	13	3	-0.18745	9787500	5360000	7663000	7603500		6740300	9437200	8088750	0.940009	0.817947
E9PYL2	Proline-rich protein 12	Prr12	211.87	2035	E9PYL2	1372	PRR12_MOUSE Proline-rich protein 12 OS=Mus musculus OX=10090 GN=Prr12 PE=1 SV=1	E9PYL2	1372	1372	S	LDEELKRNLETLPSFSSDEEDSVAKNRDLQE	62.193	62.193	NLETLPS(0.112)FS(0.865)S(0.865)DEEDS(0.158)VAK	NLET(-38.32)LPS(-11.36)FS(9.83)S(9.83)DEEDS(-9.83)VAK	9	2	-0.77741	5238100	8928200	6460800	6875700		5644800	6646100	6145450	1.11883	0.64916
E9PYL2	Proline-rich protein 12	Prr12	211.87	2035	E9PYL2	1373	PRR12_MOUSE Proline-rich protein 12 OS=Mus musculus OX=10090 GN=Prr12 PE=1 SV=1	E9PYL2	1373	1373	S	DEELKRNLETLPSFSSDEEDSVAKNRDLQES	62.193	62.193	NLETLPS(0.112)FS(0.865)S(0.865)DEEDS(0.158)VAK	NLET(-38.32)LPS(-11.36)FS(9.83)S(9.83)DEEDS(-9.83)VAK	10	2	-0.77741	5238100	8928200	6460800	6875700		5644800	6646100	6145450	1.11883	0.64916
E9PYL2	Proline-rich protein 12	Prr12	211.87	2035	E9PYL2	1299	PRR12_MOUSE Proline-rich protein 12 OS=Mus musculus OX=10090 GN=Prr12 PE=1 SV=1	E9PYL2	1299	1299	S	KRHPPLYQAGLTPPLSPPKSVPASVPTRGLQ	67.168	67.168	HPPLYQAGLT(0.004)PPLS(0.996)PPK	HPPLY(-59.52)QAGLT(-23.58)PPLS(23.58)PPK	14	3	0.40378		3607100	4335900	3971500	5541700	4427000		4984350	0.796794	0.267648
E9PZM4	Chromodomain-helicase-DNA-binding protein 2	Chd2	210.8	1827	E9PZM4	1085	CHD2_MOUSE Chromodomain-helicase-DNA-binding protein 2 OS=Mus musculus OX=10090 GN=Chd2 PE=1 SV=1	E9PZM4	1085	1085	S	LPRIRSSTKKAQTNDSDSDTESKRQAQRSSA	111.57	86.539	AQTNDS(0.993)DS(0.934)DT(0.058)ES(0.015)KR	AQT(-44.92)NDS(23.24)DS(12.51)DT(-12.51)ES(-18.61)KR	6	2	-1.2256		11198000	8603100	9900550	15362000	7789900	11636000	1.1596e+07	0.853793	0.609571
E9PZM4	Chromodomain-helicase-DNA-binding protein 2	Chd2	210.8	1827	E9PZM4	1365	CHD2_MOUSE Chromodomain-helicase-DNA-binding protein 2 OS=Mus musculus OX=10090 GN=Chd2 PE=1 SV=1	E9PZM4	1365	1365	S	NKAPRLKDEHGLEPASPRHSDNPSEEGEVKD	77.031	76.761	LKDEHGLEPAS(1)PR	LKDEHGLEPAS(76.76)PR	11	3	0.30335	17665000	24946000		21305500		20546000	17997000	19271500	1.10554	0.650618
E9PZM4	Chromodomain-helicase-DNA-binding protein 2	Chd2	210.8	1827	E9PZM4	1087	CHD2_MOUSE Chromodomain-helicase-DNA-binding protein 2 OS=Mus musculus OX=10090 GN=Chd2 PE=1 SV=1	E9PZM4	1087	1087	S	RIRSSTKKAQTNDSDSDTESKRQAQRSSASE	111.57	44.054	KAQT(0.044)NDS(0.955)DS(0.956)DT(0.038)ES(0.008)KR	KAQT(-14.78)NDS(14.78)DS(15.66)DT(-15.66)ES(-23.67)KR	9	3	0.43121		11198000	8603100	9900550	15362000	7789900	11636000	1.1596e+07	0.853793	0.609571
E9Q1P8	Interferon regulatory factor 2-binding protein 2	Irf2bp2	59.291	570	E9Q1P8	343	I2BP2_MOUSE Interferon regulatory factor 2-binding protein 2 OS=Mus musculus OX=10090 GN=Irf2bp2 PE=1 SV=1	E9Q1P8	343	343	S	NGSKAVARTARKRKPSPEPEGEVGPPKINGE	145.88	76.301	RKPS(1)PEPEGEVGPPK	RKPS(76.3)PEPEGEVGPPK	4	2	0.0643	10809000	10614000	12057000	11160000	11617000	8235300	10331000	10061100	1.10922	0.368126
E9Q1P8	Interferon regulatory factor 2-binding protein 2	Irf2bp2	59.291	570	E9Q1P8	169	I2BP2_MOUSE Interferon regulatory factor 2-binding protein 2 OS=Mus musculus OX=10090 GN=Irf2bp2 PE=1 SV=1	E9Q1P8	169	169	S	NGFSKLEEPPELNRQSPNPRRAHAVPPTLVP	95.205	43.326	LEEPPELNRQS(1)PNPR	LEEPPELNRQS(43.33)PNPR	11	2	1.5585	79402000	107400000	101680000	9.61607e+07	94408000	112560000	92808000	9.99253e+07	0.962325	0.741174
E9Q1P8	Interferon regulatory factor 2-binding protein 2	Irf2bp2	59.291	570	E9Q1P8	226	I2BP2_MOUSE Interferon regulatory factor 2-binding protein 2 OS=Mus musculus OX=10090 GN=Irf2bp2 PE=1 SV=1	E9Q1P8	226	226	S	LGAQPAELGTHKRPASVSSAAAEHEAREPSK	144.18	144.18	RPAS(0.999)VS(0.001)SAAAEHEAR	RPAS(30.54)VS(-30.54)S(-36.4)AAAEHEAR	4	3	-0.069782	46965000	44295000	34788000	42016000	47055000	20551000	16482000	2.80293e+07	1.499	0.244989
E9Q1P8	Interferon regulatory factor 2-binding protein 2	Irf2bp2	59.291	570	E9Q1P8	250	I2BP2_MOUSE Interferon regulatory factor 2-binding protein 2 OS=Mus musculus OX=10090 GN=Irf2bp2 PE=1 SV=1	E9Q1P8	250	250	S	EAREPSKEKAQPAHRSPADSLSSAAGASELS	113.13	93.949	S(0.999)PADS(0.001)LSSAAGASELSAEGAGK	S(29.45)PADS(-29.45)LS(-54.15)S(-58.79)AAGAS(-81.93)ELS(-89.63)AEGAGK	1	2	-1.4037	7636400	11392000	15313000	1.14471e+07	9593100	8216100	6727900	8.17903e+06	1.39957	0.239274
E9Q1P8	Interferon regulatory factor 2-binding protein 2	Irf2bp2	59.291	570	E9Q1P8	71	I2BP2_MOUSE Interferon regulatory factor 2-binding protein 2 OS=Mus musculus OX=10090 GN=Irf2bp2 PE=1 SV=1	E9Q1P8	71	71	S	ARQLKRAHGCFPEGRSPTGAQPAAAKPPPLS	128.38	123.84	S(0.996)PT(0.004)GAQPAAAKPPPLSAK	S(24.43)PT(-24.43)GAQPAAAKPPPLS(-120.48)AK	1	2	0.06343	26569000	26439000	25088000	26032000	33680000	24337000		29008500	0.897392	0.46163
E9Q286	Little elongation complex subunit 1	Ice1	242.25	2241	E9Q286	1820	ICE1_MOUSE Little elongation complex subunit 1 OS=Mus musculus OX=10090 GN=Ice1 PE=1 SV=1	E9Q286	1820	1820	S	VSMLRSAKRLRLDNKSPEPDTREVTGEGVPE	108.06	108.06	LDNKS(1)PEPDTR	LDNKS(64.75)PEPDT(-64.75)R	5	2	-1.846	19002000	16592000	18087000	1.78937e+07	25869000	16632000	15024000	19175000	0.933177	0.729268
E9Q309	Centrosome-associated protein 350	Cep350	346.45	3095	E9Q309	2221	CE350_MOUSE Centrosome-associated protein 350 OS=Mus musculus OX=10090 GN=Cep350 PE=1 SV=1	E9Q309	2221	2221	S	AQTESRDSLESAPSLSPVKELNAPDRIYDVS	40.086	40.086	DSLES(0.011)APS(0.244)LS(0.744)PVKELNAPDR	DS(-38.47)LES(-18.14)APS(-4.84)LS(4.84)PVKELNAPDR	10	3	-0.20198		7797200	5936300	6866750		7592900	4686400	6139650	1.11843	0.714457
E9Q394	A-kinase anchor protein 13	Akap13	303.97	2776	E9Q394	1892	AKP13_MOUSE A-kinase anchor protein 13 OS=Mus musculus OX=10090 GN=Akap13 PE=1 SV=1	E9Q394	1892	1892	S	GNDENMSNTWKFLSHSTDSLNKICKVNESTE	118.2	118.2	FLSHS(0.951)T(0.045)DS(0.004)LNK	FLS(-33.19)HS(13.26)T(-13.26)DS(-23.67)LNK	5	2	0.35203	55254000	54596000	69130000	59660000	67992000	45265000	42786000	5.20143e+07	1.14699	0.457914
E9Q394	A-kinase anchor protein 13	Akap13	303.97	2776	E9Q394	1895	AKP13_MOUSE A-kinase anchor protein 13 OS=Mus musculus OX=10090 GN=Akap13 PE=1 SV=1	E9Q394	1895	1895	S	ENMSNTWKFLSHSTDSLNKICKVNESTESLT	123.76	123.76	FLSHST(0.019)DS(0.981)LNK	FLS(-58.46)HS(-34.25)T(-17.21)DS(17.21)LNK	8	2	0.40772	15114000	18528000		16821000	22784000	15576000	13729000	17363000	0.968784	0.895252
E9Q394	A-kinase anchor protein 13	Akap13	303.97	2776	E9Q394	1532	AKP13_MOUSE A-kinase anchor protein 13 OS=Mus musculus OX=10090 GN=Akap13 PE=1 SV=1	E9Q394	1532	1532	S	FLRSSMRSLSPFRRHSWGPGKNAASDAEMNQ	93.843	52.391	RHS(1)WGPGK	RHS(52.39)WGPGK	3	2	0.19074	9727500	7432400	12372000	9.84397e+06	17179000	9840900	6769900	1.12633e+07	0.873989	0.697929
E9Q394	A-kinase anchor protein 13	Akap13	303.97	2776	E9Q394	1613	AKP13_MOUSE A-kinase anchor protein 13 OS=Mus musculus OX=10090 GN=Akap13 PE=1 SV=1	E9Q394	1613	1613	S	NPFGGEEQRNSLMSLSEEHLEPDQRQHHRMF	77.08	77.08	NSLMS(0.055)LS(0.945)EEHLEPDQR	NS(-57.78)LMS(-12.38)LS(12.38)EEHLEPDQR	7	3	1.4585	8263100		12865000	10564050	10081000	10667000		10374000	1.01832	0.94216
E9Q394	A-kinase anchor protein 13	Akap13	303.97	2776	E9Q394	1526	AKP13_MOUSE A-kinase anchor protein 13 OS=Mus musculus OX=10090 GN=Akap13 PE=1 SV=1	E9Q394	1526	1526	S	VPANCSFLRSSMRSLSPFRRHSWGPGKNAAS	66.299	59.35	SLS(1)PFRR	S(-37.9)LS(37.9)PFRR	3	2	0.063332	11836000	11166000	10741000	1.12477e+07	12242000	11235000	7411000	10296000	1.09243	0.561663
E9Q394	A-kinase anchor protein 13	Akap13	303.97	2776	E9Q394	1893	AKP13_MOUSE A-kinase anchor protein 13 OS=Mus musculus OX=10090 GN=Akap13 PE=1 SV=1	E9Q394	1893	1893	T	NDENMSNTWKFLSHSTDSLNKICKVNESTES	77.42	49.188	FLS(0.006)HS(0.749)T(0.815)DS(0.43)LNK	FLS(-22.64)HS(3.57)T(4.94)DS(-3.57)LNK	6	2	-0.22236		18528000	19481000	19004500		15576000	13729000	14652500	1.29701	0.0525624
E9Q3L2	Phosphatidylinositol 4-kinase alpha	Pi4ka	237.04	2105	E9Q3L2	1482	PI4KA_MOUSE Phosphatidylinositol 4-kinase alpha OS=Mus musculus OX=10090 GN=Pi4ka PE=1 SV=2	E9Q3L2	1482	1482	S	TISKKSGMSKKTNRGSQLHKYYMKRRTLLLS	45.28	45.28	T(0.191)NRGS(0.809)QLHK	T(-6.27)NRGS(6.27)QLHK	5	2	0.53035	4802200	11268000	10190000	8753400	20030000	8373500	10230000	1.28778e+07	0.679726	0.374713
E9Q3L2	Phosphatidylinositol 4-kinase alpha	Pi4ka	237.04	2105	E9Q3L2	268	PI4KA_MOUSE Phosphatidylinositol 4-kinase alpha OS=Mus musculus OX=10090 GN=Pi4ka PE=1 SV=2	E9Q3L2	268	268	S	TLKRKTSSVSSISQVSPERGIPPPSSPGGSA	89.468	89.468	TSSVSSISQVS(1)PER	T(-65.83)S(-65.83)S(-54.98)VS(-60.37)S(-55.6)IS(-39.29)QVS(39.29)PER	11	2	-0.26046	10916000	14528000		12722000	11836000	17129000	12649000	1.38713e+07	0.917143	0.678748
E9Q4F7	Ankyrin repeat domain-containing protein 11	Ankrd11	296.18	2643	E9Q4F7	1676	ANR11_MOUSE Ankyrin repeat domain-containing protein 11 OS=Mus musculus OX=10090 GN=Ankrd11 PE=1 SV=1	E9Q4F7	1676	1676	S	KDWLSGQPLKEVLPASPRTEQSRPTGVPTPT	68.355	60.255	EVLPAS(1)PR	EVLPAS(60.26)PR	6	2	-0.045081	5054300	6053400	5322900	5.47687e+06	7023200	7156100	5419200	6.53283e+06	0.83836	0.170577
E9Q4F7	Ankyrin repeat domain-containing protein 11	Ankrd11	296.18	2643	E9Q4F7	276	ANR11_MOUSE Ankyrin repeat domain-containing protein 11 OS=Mus musculus OX=10090 GN=Ankrd11 PE=1 SV=1	E9Q4F7	276	276	S	QQSNRKGETPLKVANSPTMVNLLLGKGTYTS	75.911	75.911	VANS(1)PTMVNLLLGK	VANS(34.22)PT(-34.22)MVNLLLGK	4	2	0.96667	4694800	5216300		4955550	6547200	4482900	3798500	4.94287e+06	1.00257	0.9914
E9Q4N7	AT-rich interactive domain-containing protein 1B	Arid1b	237.79	2244	E9Q4N7	1756	ARI1B_MOUSE AT-rich interactive domain-containing protein 1B OS=Mus musculus OX=10090 GN=Arid1b PE=1 SV=1	E9Q4N7	1756	1756	S	EEEEEDSEKIESEGKSSPALAAPDASVDPKE	60.764	60.334	S(0.5)S(0.5)PALAAPDASVDPK	S(0)S(0)PALAAPDAS(-58.38)VDPK	1	2	0.68316		8152200	7403100	7777650		7201000	7517000	7359000	1.05689	0.411327
E9Q4N7	AT-rich interactive domain-containing protein 1B	Arid1b	237.79	2244	E9Q4N7	1757	ARI1B_MOUSE AT-rich interactive domain-containing protein 1B OS=Mus musculus OX=10090 GN=Arid1b PE=1 SV=1	E9Q4N7	1757	1757	S	EEEEDSEKIESEGKSSPALAAPDASVDPKET	60.764	60.334	S(0.5)S(0.5)PALAAPDASVDPK	S(0)S(0)PALAAPDAS(-58.38)VDPK	2	2	0.68316		8152200	7403100	7777650		7201000	7517000	7359000	1.05689	0.411327
E9Q555	E3 ubiquitin-protein ligase RNF213	Rnf213	584.78	5152	E9Q555	2234	RN213_MOUSE E3 ubiquitin-protein ligase RNF213 OS=Mus musculus OX=10090 GN=Rnf213 PE=1 SV=2	E9Q555	2234	2234	S	MARDFATPTLHTSDQSPGRQSVTIGEVVEED	90.718	90.718	DFATPTLHTSDQS(0.999)PGR	DFAT(-60.23)PT(-43.04)LHT(-39.15)S(-33.35)DQS(33.35)PGR	13	2	-0.0544	9319400	10423000	8612400	9451600	9590600	10544000	7236100	9.12357e+06	1.03595	0.7833
E9Q555	E3 ubiquitin-protein ligase RNF213	Rnf213	584.78	5152	E9Q555	293	RN213_MOUSE E3 ubiquitin-protein ligase RNF213 OS=Mus musculus OX=10090 GN=Rnf213 PE=1 SV=2	E9Q555	293	293	T	SKHGDQEAELKGKLATPVRKSNEGGNTQPED	60.892	55.503	LAT(1)PVRK	LAT(55.5)PVRK	3	2	-0.36042	50711000	47526000	53140000	50459000	56163000	44852000	31677000	4.42307e+07	1.14081	0.439292
E9Q555	E3 ubiquitin-protein ligase RNF213	Rnf213	584.78	5152	E9Q555	298	RN213_MOUSE E3 ubiquitin-protein ligase RNF213 OS=Mus musculus OX=10090 GN=Rnf213 PE=1 SV=2	E9Q555	298	298	S	QEAELKGKLATPVRKSNEGGNTQPEDQRKPG	72.207	72.207	S(1)NEGGNTQPEDQR	S(56.43)NEGGNT(-56.43)QPEDQR	1	2	0.9674	6722900	7577500		7150200	8910400	8848600	5227000	7662000	0.933203	0.77058
E9Q555	E3 ubiquitin-protein ligase RNF213	Rnf213	584.78	5152	E9Q555	271	RN213_MOUSE E3 ubiquitin-protein ligase RNF213 OS=Mus musculus OX=10090 GN=Rnf213 PE=1 SV=2	E9Q555	271	271	S	TAGKETGEDVRKPKPSPVSPVASKHGDQEAE	168.62	116.73	KPKPS(1)PVS(1)PVASK	KPKPS(78.31)PVS(48.56)PVAS(-48.56)K	5	2	0.22377	22669000	48868000	49462000	40333000	53242000	31197000	36463000	4.03007e+07	1.0008	0.997806
E9Q555	E3 ubiquitin-protein ligase RNF213	Rnf213	584.78	5152	E9Q555	4488	RN213_MOUSE E3 ubiquitin-protein ligase RNF213 OS=Mus musculus OX=10090 GN=Rnf213 PE=1 SV=2	E9Q555	4488	4488	T	STCLDCGLPVGGLNHTPHEGFSAIRNNEDRT	46.033	46.033	PMQESTCLDCGLPVGGLNHT(0.951)PHEGFS(0.049)AIR	PMQES(-36.99)T(-34.44)CLDCGLPVGGLNHT(12.92)PHEGFS(-12.92)AIR	20	4	-0.48183	4560900	2268000	7341900	4723600	25062000	7142300	5480500	12561600	0.376035	0.290335
E9Q555	E3 ubiquitin-protein ligase RNF213	Rnf213	584.78	5152	E9Q555	252	RN213_MOUSE E3 ubiquitin-protein ligase RNF213 OS=Mus musculus OX=10090 GN=Rnf213 PE=1 SV=2	E9Q555	252	252	S	TSGQEKKVPPIDAAASPVKTAGKETGEDVRK	127.3	120.77	VPPIDAAAS(1)PVK	VPPIDAAAS(120.77)PVK	9	2	-0.070271	17022000	62050000	38888000	39320000	29141000	57415000	41407000	4.26543e+07	0.921829	0.838798
E9Q555	E3 ubiquitin-protein ligase RNF213	Rnf213	584.78	5152	E9Q555	274	RN213_MOUSE E3 ubiquitin-protein ligase RNF213 OS=Mus musculus OX=10090 GN=Rnf213 PE=1 SV=2	E9Q555	274	274	S	KETGEDVRKPKPSPVSPVASKHGDQEAELKG	168.62	133.18	PSPVS(1)PVASK	PS(-64.35)PVS(58.16)PVAS(-58.16)K	5	2	-0.072809	120080000	111480000	106490000	1.12683e+08	115500000	119730000	87425000	1.07552e+08	1.04771	0.661929
E9Q5C9	Nucleolar and coiled-body phosphoprotein 1	Nolc1	73.697	702	E9Q5C9	600	NOLC1_MOUSE Nucleolar and coiled-body phosphoprotein 1 OS=Mus musculus OX=10090 GN=Nolc1 PE=1 SV=1	E9Q5C9	600	600	T	SGKKRKQNETADEATTPQAKKVKLETPNTFP	216.17	163.96	KQNETADEAT(0.012)T(0.988)PQAK	KQNET(-98.53)ADEAT(-19.21)T(19.21)PQAK	11	2	0.5777	46061000	29958000	44733000	4.02507e+07	53999000	50999000	40947000	4.86483e+07	0.82738	0.26577
E9Q5C9	Nucleolar and coiled-body phosphoprotein 1	Nolc1	73.697	702	E9Q5C9	312	NOLC1_MOUSE Nucleolar and coiled-body phosphoprotein 1 OS=Mus musculus OX=10090 GN=Nolc1 PE=1 SV=1	E9Q5C9	312	312	S	PYSSVPPPSVPLPKKSPGTQAPKKAAAQTQP	70.697	70.697	KS(1)PGTQAPK	KS(34.04)PGT(-34.04)QAPK	2	2	1.5535	327480000	341010000	401420000	3.56637e+08	482450000	471770000	367330000	4.40517e+08	0.809587	0.124064
E9Q5C9	Nucleolar and coiled-body phosphoprotein 1	Nolc1	73.697	702	E9Q5C9	610	NOLC1_MOUSE Nucleolar and coiled-body phosphoprotein 1 OS=Mus musculus OX=10090 GN=Nolc1 PE=1 SV=1	E9Q5C9	610	610	T	ADEATTPQAKKVKLETPNTFPKRKKGERRAS	138.91	117.13	VKLET(1)PNT(1)FPK	VKLET(117.13)PNT(117.13)FPK	5	2	-0.053991	38344000	35192000	37831000	3.71223e+07	41727000	34942000	33007000	3.65587e+07	1.01542	0.851241
E9Q5C9	Nucleolar and coiled-body phosphoprotein 1	Nolc1	73.697	702	E9Q5C9	613	NOLC1_MOUSE Nucleolar and coiled-body phosphoprotein 1 OS=Mus musculus OX=10090 GN=Nolc1 PE=1 SV=1	E9Q5C9	613	613	T	ATTPQAKKVKLETPNTFPKRKKGERRASSPF	138.91	117.13	VKLET(1)PNT(1)FPK	VKLET(117.13)PNT(117.13)FPK	8	2	-0.053991	37450000	34341000	36434000	36075000	41262000	42424000	33824000	39170000	0.920985	0.337841
E9Q5C9	Nucleolar and coiled-body phosphoprotein 1	Nolc1	73.697	702	E9Q5C9	504	NOLC1_MOUSE Nucleolar and coiled-body phosphoprotein 1 OS=Mus musculus OX=10090 GN=Nolc1 PE=1 SV=1	E9Q5C9	504	504	T	PKPPAKKKAAGGAVSTPAPGKKAEAKSSSSS	111.64	111.64	AAGGAVS(0.007)T(0.993)PAPGK	AAGGAVS(-21.73)T(21.73)PAPGK	8	2	-0.079256	31673000	33475000	41493000	35547000	36170000	37026000	28713000	3.39697e+07	1.04643	0.714113
E9Q5C9	Nucleolar and coiled-body phosphoprotein 1	Nolc1	73.697	702	E9Q5C9	563	NOLC1_MOUSE Nucleolar and coiled-body phosphoprotein 1 OS=Mus musculus OX=10090 GN=Nolc1 PE=1 SV=1	E9Q5C9	563	563	S	ANGTPASLNGKAAKESEEEEEEEETEEKKKA	320.12	144.43	AAKES(1)EEEEEEEETEEKK	AAKES(91.45)EEEEEEEET(-91.45)EEKK	5	3	0.034766	177920000	284330000	246460000	2.36237e+08	215440000	267810000	208490000	230580000	1.02453	0.883826
E9Q5C9	Nucleolar and coiled-body phosphoprotein 1	Nolc1	73.697	702	E9Q5C9	594	NOLC1_MOUSE Nucleolar and coiled-body phosphoprotein 1 OS=Mus musculus OX=10090 GN=Nolc1 PE=1 SV=1	E9Q5C9	594	594	T	AGTKPGSGKKRKQNETADEATTPQAKKVKLE	96.208	96.208	QNET(1)ADEATTPQAK	QNET(55.71)ADEAT(-55.71)T(-61.28)PQAK	4	2	0.43557		6943900	10744000	8843950	8972100	5946900		7459500	1.1856	0.626138
E9Q5C9	Nucleolar and coiled-body phosphoprotein 1	Nolc1	73.697	702	E9Q5C9	626	NOLC1_MOUSE Nucleolar and coiled-body phosphoprotein 1 OS=Mus musculus OX=10090 GN=Nolc1 PE=1 SV=1	E9Q5C9	626	626	S	PNTFPKRKKGERRASSPFRRVREEEIEVDSR	97.965	56.404	RAS(1)S(1)PFRR	RAS(56.4)S(56.4)PFRR	4	3	-0.25552	927830000	933070000	1074900000	978600000	1207100000	1221000000	866640000	1.09825e+09	0.891057	0.394353
E9Q5C9	Nucleolar and coiled-body phosphoprotein 1	Nolc1	73.697	702	E9Q5C9	701	NOLC1_MOUSE Nucleolar and coiled-body phosphoprotein 1 OS=Mus musculus OX=10090 GN=Nolc1 PE=1 SV=1	E9Q5C9	701	701	S	RGGSISVQVNSVKFDSE______________	142.97	142.97	GGSISVQVNSVKFDS(1)E	GGS(-123.92)IS(-101.65)VQVNS(-59.75)VKFDS(59.75)E	15	2	-0.13226	6548900	9415300	15920000	1.06281e+07	17748000	11453000	5920000	11707000	0.907839	0.818361
E9Q5C9	Nucleolar and coiled-body phosphoprotein 1	Nolc1	73.697	702	E9Q5C9	357	NOLC1_MOUSE Nucleolar and coiled-body phosphoprotein 1 OS=Mus musculus OX=10090 GN=Nolc1 PE=1 SV=1	E9Q5C9	357	357	T	SEEEKKPPAKTVVSKTPAKAAPVKKKAESSS	63.292	63.292	TVVS(0.006)KT(0.994)PAK	T(-43.3)VVS(-21.95)KT(21.95)PAK	6	2	0.64043	46414000	48004000	62123000	5.21803e+07	118390000	61522000	44978000	7.49633e+07	0.696078	0.373958
E9Q5C9	Nucleolar and coiled-body phosphoprotein 1	Nolc1	73.697	702	E9Q5C9	394	NOLC1_MOUSE Nucleolar and coiled-body phosphoprotein 1 OS=Mus musculus OX=10090 GN=Nolc1 PE=1 SV=1	E9Q5C9	394	394	S	SSEDEAPAKPVSTTKSPKPAVTPKPSAAKAV	99.844	99.844	S(1)PKPAVTPK	S(70.04)PKPAVT(-70.04)PK	1	2	-0.10721	136050000	131170000	175310000	147510000	172260000	210090000	143760000	175370000	0.841136	0.305932
E9Q5C9	Nucleolar and coiled-body phosphoprotein 1	Nolc1	73.697	702	E9Q5C9	646	NOLC1_MOUSE Nucleolar and coiled-body phosphoprotein 1 OS=Mus musculus OX=10090 GN=Nolc1 PE=1 SV=1	E9Q5C9	646	646	S	VREEEIEVDSRVADNSFDAKRGAAGDWGERA	153.11	55.261	VADNS(1)FDAKR	VADNS(55.26)FDAKR	5	3	-0.2405	26627000	28109000	26572000	2.71027e+07	33265000	21446000	14694000	23135000	1.1715	0.506964
E9Q5C9	Nucleolar and coiled-body phosphoprotein 1	Nolc1	73.697	702	E9Q5C9	400	NOLC1_MOUSE Nucleolar and coiled-body phosphoprotein 1 OS=Mus musculus OX=10090 GN=Nolc1 PE=1 SV=1	E9Q5C9	400	400	T	PAKPVSTTKSPKPAVTPKPSAAKAVTTPKQP	77.66	50.786	SPKPAVT(1)PK	S(-33.57)PKPAVT(33.57)PK	7	2	0.13319	28661000	26811000	30979000	28817000	38303000	33839000	24731000	32291000	0.892416	0.451812
E9Q5C9	Nucleolar and coiled-body phosphoprotein 1	Nolc1	73.697	702	E9Q5C9	625	NOLC1_MOUSE Nucleolar and coiled-body phosphoprotein 1 OS=Mus musculus OX=10090 GN=Nolc1 PE=1 SV=1	E9Q5C9	625	625	S	TPNTFPKRKKGERRASSPFRRVREEEIEVDS	56.404	56.404	RAS(1)S(1)PFRR	RAS(56.4)S(56.4)PFRR	3	3	-0.25552	48248000	49115000	9980500	3.57812e+07	49226000	56287000	50258000	5.19237e+07	0.689111	0.284997
E9Q5F9	Histone-lysine N-methyltransferase SETD2	Setd2	285.66	2537	E9Q5F9	740	SETD2_MOUSE Histone-lysine N-methyltransferase SETD2 OS=Mus musculus OX=10090 GN=Setd2 PE=1 SV=1	E9Q5F9	740	740	T	RCRERDSDDTCRQHNTSKSPFREMEPLLSPH	50.46	50.46	QHNT(0.606)S(0.389)KS(0.005)PFR	QHNT(1.93)S(-1.93)KS(-21.17)PFR	4	3	0.73628	18393000	23418000		20905500	29830000		15521000	22675500	0.921942	0.837149
E9Q5F9	Histone-lysine N-methyltransferase SETD2	Setd2	285.66	2537	E9Q5F9	624	SETD2_MOUSE Histone-lysine N-methyltransferase SETD2 OS=Mus musculus OX=10090 GN=Setd2 PE=1 SV=1	E9Q5F9	624	624	S	REKTGSPTPSNQLNDSPTFKKLDESPVLKPE	71.002	54.072	T(0.098)GS(0.673)PT(0.227)PS(0.005)NQLNDS(0.913)PT(0.084)FK	T(-8.34)GS(4.75)PT(-4.75)PS(-23.71)NQLNDS(10.38)PT(-10.38)FK	13	2	1.6641		8465700	11298000	9881850	12460000		10143000	11301500	0.874384	0.518987
E9Q5F9	Histone-lysine N-methyltransferase SETD2	Setd2	285.66	2537	E9Q5F9	633	SETD2_MOUSE Histone-lysine N-methyltransferase SETD2 OS=Mus musculus OX=10090 GN=Setd2 PE=1 SV=1	E9Q5F9	633	633	S	SNQLNDSPTFKKLDESPVLKPEFIGHDGRES	107.75	44.788	LDES(1)PVLKPEFIGHDGR	LDES(44.79)PVLKPEFIGHDGR	4	3	0.46366	7749500	9393500	11162000	9435000	12572000	13551000	7583200	11235400	0.839756	0.438409
E9Q5G3	Kinesin-like protein KIF23	Kif23	108.77	953	E9Q5G3	155	KIF23_MOUSE Kinesin-like protein KIF23 OS=Mus musculus OX=10090 GN=Kif23 PE=1 SV=1	E9Q5G3	155	155	S	FNSIGSFQAKRYVFKSNDRNSMEIQCEVDAL	82.177	82.177	S(0.579)NDRNS(0.421)MEIQCEVDALLER	S(1.39)NDRNS(-1.39)MEIQCEVDALLER	1	3	0.18571		4309100	16634000	10471550	13870000	13102000		13486000	0.776476	0.673676
E9Q5G3	Kinesin-like protein KIF23	Kif23	108.77	953	E9Q5G3	860	KIF23_MOUSE Kinesin-like protein KIF23 OS=Mus musculus OX=10090 GN=Kif23 PE=1 SV=1	E9Q5G3	860	860	S	LAKCEKYMLTHQELASDGEIQTKVIKGDVYK	141.78	141.78	YMLTHQELAS(1)DGEIQTK	Y(-118.56)MLT(-81.81)HQELAS(64.56)DGEIQT(-64.56)K	10	2	3.5401	7630400	6008100	7073800	6904100	11462000	5913900		8687950	0.794675	0.468878
E9Q5K9	YTH domain-containing protein 1	Ythdc1	85.648	736	E9Q5K9	148	YTDC1_MOUSE YTH domain-containing protein 1 OS=Mus musculus OX=10090 GN=Ythdc1 PE=1 SV=2	E9Q5K9	148	148	T	TCLRKRDSERRAKSPTPDGSERIGLEVDRRA	119.92	119.92	AKS(1)PT(1)PDGSER	AKS(95)PT(51.44)PDGS(-51.44)ER	5	2	0.17441	184350000	214300000	227610000	2.08753e+08	248430000	227490000	206390000	2.27437e+08	0.917853	0.349084
E9Q5K9	YTH domain-containing protein 1	Ythdc1	85.648	736	E9Q5K9	267	YTDC1_MOUSE YTH domain-containing protein 1 OS=Mus musculus OX=10090 GN=Ythdc1 PE=1 SV=2	E9Q5K9	267	267	T	EQDERDQKEEGNDYDTRSEASDSGSESVSFT	113.01	113.01	DQKEEGNDYDT(1)R	DQKEEGNDY(-63.68)DT(63.68)R	11	2	0.98197	4993200		7194900	6094050	4318800	5423100	3523300	4.42173e+06	1.3782	0.22116
E9Q5K9	YTH domain-containing protein 1	Ythdc1	85.648	736	E9Q5K9	146	YTDC1_MOUSE YTH domain-containing protein 1 OS=Mus musculus OX=10090 GN=Ythdc1 PE=1 SV=2	E9Q5K9	146	146	S	EKTCLRKRDSERRAKSPTPDGSERIGLEVDR	119.92	119.92	AKS(1)PT(1)PDGSER	AKS(95)PT(51.44)PDGS(-51.44)ER	3	2	0.17441	207480000	214300000	268270000	2.30017e+08	248430000	227490000	228430000	2.34783e+08	0.979698	0.826756
E9Q5K9	YTH domain-containing protein 1	Ythdc1	85.648	736	E9Q5K9	152	YTDC1_MOUSE YTH domain-containing protein 1 OS=Mus musculus OX=10090 GN=Ythdc1 PE=1 SV=2	E9Q5K9	152	152	S	KRDSERRAKSPTPDGSERIGLEVDRRASRSS	60.738	60.738	RAKS(0.919)PT(0.151)PDGS(0.93)ER	RAKS(10.23)PT(-10.23)PDGS(10.83)ER	10	2	-0.69415	57692000	54823000	56488000	5.63343e+07	81969000	48512000	44941000	58474000	0.963408	0.865175
E9Q5K9	YTH domain-containing protein 1	Ythdc1	85.648	736	E9Q5K9	309	YTDC1_MOUSE YTH domain-containing protein 1 OS=Mus musculus OX=10090 GN=Ythdc1 PE=1 SV=2	E9Q5K9	309	309	S	GSDEKKKERKRARGISPIVFDRSGSSASESY	136.81	111.52	GIS(1)PIVFDR	GIS(111.52)PIVFDR	3	2	-0.28967	57474000	75713000	58243000	63810000	61522000	68112000	64505000	64713000	0.986046	0.892159
E9Q5K9	YTH domain-containing protein 1	Ythdc1	85.648	736	E9Q5K9	425	YTDC1_MOUSE YTH domain-containing protein 1 OS=Mus musculus OX=10090 GN=Ythdc1 PE=1 SV=2	E9Q5K9	425	425	S	FQGFARLSSESHHGGSPIHWVLPAGMSAKML	165.17	165.17	LSSESHHGGS(1)PIHWVLPAGMSAK	LS(-52.91)S(-41.46)ES(-48.96)HHGGS(41.46)PIHWVLPAGMS(-128.5)AK	10	3	-0.35945	36758000	36105000	53459000	4.21073e+07	48146000	64424000	34593000	4.90543e+07	0.858382	0.53794
E9Q6J5	Biorientation of chromosomes in cell division protein 1-like 1	Bod1l	327.45	3032	E9Q6J5	3000	BD1L1_MOUSE Biorientation of chromosomes in cell division protein 1-like 1 OS=Mus musculus OX=10090 GN=Bod1l PE=1 SV=1	E9Q6J5	3000	3000	S	KVSKSPPLGRSKAQLSPSVKRKREVSPPGAR	65.179	54.539	AQLS(0.986)PS(0.014)VK	AQLS(18.63)PS(-18.63)VK	4	1	-0.35454	6940600	4776500	3966500	5.22787e+06	6405200	4870000	4492300	5.25583e+06	0.994679	0.980273
E9Q6J5	Biorientation of chromosomes in cell division protein 1-like 1	Bod1l	327.45	3032	E9Q6J5	480	BD1L1_MOUSE Biorientation of chromosomes in cell division protein 1-like 1 OS=Mus musculus OX=10090 GN=Bod1l PE=1 SV=1	E9Q6J5	480	480	S	RHAYVHKPYLYSKYYSDSDDELTVEQRRQSI	93.371	93.371	YYS(1)DS(1)DDELTVEQR	Y(-47.05)Y(-47.05)S(47.05)DS(46.29)DDELT(-46.29)VEQR	3	2	-0.087931	11768000	12402000		12085000	23199000	11669000	11479000	15449000	0.782251	0.54991
E9Q6J5	Biorientation of chromosomes in cell division protein 1-like 1	Bod1l	327.45	3032	E9Q6J5	482	BD1L1_MOUSE Biorientation of chromosomes in cell division protein 1-like 1 OS=Mus musculus OX=10090 GN=Bod1l PE=1 SV=1	E9Q6J5	482	482	S	AYVHKPYLYSKYYSDSDDELTVEQRRQSIAK	93.495	93.371	YYS(1)DS(1)DDELTVEQR	Y(-47.05)Y(-47.05)S(47.05)DS(46.29)DDELT(-46.29)VEQR	5	2	-0.087931	22581000	25535000	11161000	19759000	27861000	21647000	21956000	2.38213e+07	0.829467	0.447359
E9Q6J5	Biorientation of chromosomes in cell division protein 1-like 1	Bod1l	327.45	3032	E9Q6J5	2989	BD1L1_MOUSE Biorientation of chromosomes in cell division protein 1-like 1 OS=Mus musculus OX=10090 GN=Bod1l PE=1 SV=1	E9Q6J5	2989	2989	S	KLAKEKLSTSEKVSKSPPLGRSKAQLSPSVK	71.888	69.261	VSKS(1)PPLGR	VS(-35.72)KS(35.72)PPLGR	4	2	-0.29247	11536000	9594000	8781700	9.97057e+06	11136000	10913000	13309000	11786000	0.845967	0.179975
E9Q6J5	Biorientation of chromosomes in cell division protein 1-like 1	Bod1l	327.45	3032	E9Q6J5	2968	BD1L1_MOUSE Biorientation of chromosomes in cell division protein 1-like 1 OS=Mus musculus OX=10090 GN=Bod1l PE=1 SV=1	E9Q6J5	2968	2968	S	PSTRATSKLGIPETISPRNRQKLAKEKLSTS	88.101	88.101	LGIPET(0.003)IS(0.997)PR	LGIPET(-25.76)IS(25.76)PR	8	2	1.0919	4224700	8142900	5456500	5.94137e+06	6078500	9735700	5632700	7.14897e+06	0.83108	0.525859
E9Q6J5	Biorientation of chromosomes in cell division protein 1-like 1	Bod1l	327.45	3032	E9Q6J5	2554	BD1L1_MOUSE Biorientation of chromosomes in cell division protein 1-like 1 OS=Mus musculus OX=10090 GN=Bod1l PE=1 SV=1	E9Q6J5	2554	2554	S	LPTKSDHSGTWTSEGSPEKMGHVAGARQSFH	197.1	58.864	SDHSGTWT(0.001)S(0.003)EGS(0.996)PEK	S(-49.81)DHS(-46.11)GT(-48.94)WT(-29.44)S(-25.78)EGS(25.78)PEK	12	3	0.33694	19219000		16487000	17853000	27134000		13378000	20256000	0.881368	0.764502
E9Q6P5	Tetratricopeptide repeat protein 7B	Ttc7b	94.202	843	E9Q6P5	160	TTC7B_MOUSE Tetratricopeptide repeat protein 7B OS=Mus musculus OX=10090 GN=Ttc7b PE=1 SV=1	E9Q6P5	160	160	S	YATKGLCLEKLPVSSSTSNLHVDREQDVITC	118.72	118.72	LPVS(0.001)S(0.031)S(0.932)T(0.031)S(0.006)NLHVDR	LPVS(-30.15)S(-14.84)S(14.84)T(-14.84)S(-21.62)NLHVDR	6	2	-1.1329	9826800		9869600	9848200	14049000	7673900	10445000	1.07226e+07	0.91845	0.737979
E9Q784	Zinc finger CCCH domain-containing protein 13	Zc3h13	203.75	1729	E9Q784	1273	ZC3HD_MOUSE Zinc finger CCCH domain-containing protein 13 OS=Mus musculus OX=10090 GN=Zc3h13 PE=1 SV=1	E9Q784	1273	1273	S	GSNRSHRSHTSGRLRSPSNDSAHRSGDDQGS	137.93	119.62	LRS(1)PSNDSAHR	LRS(51.45)PS(-51.45)NDS(-64.28)AHR	3	2	-1.124	167350000	183670000	184940000	1.78653e+08	259130000	181610000	171820000	2.04187e+08	0.874951	0.41631
E9Q784	Zinc finger CCCH domain-containing protein 13	Zc3h13	203.75	1729	E9Q784	109	ZC3HD_MOUSE Zinc finger CCCH domain-containing protein 13 OS=Mus musculus OX=10090 GN=Zc3h13 PE=1 SV=1	E9Q784	109	109	S	QDVDSESQKRNTEEPSSPVRKESSRGRHRDK	113.54	113.54	NTEEPS(0.681)S(0.319)PVRK	NT(-99.37)EEPS(3.29)S(-3.29)PVRK	6	2	-0.24404	8313900	9628000	5866700	7936200	10367000	7381800		8874400	0.89428	0.639334
E9Q784	Zinc finger CCCH domain-containing protein 13	Zc3h13	203.75	1729	E9Q784	242	ZC3HD_MOUSE Zinc finger CCCH domain-containing protein 13 OS=Mus musculus OX=10090 GN=Zc3h13 PE=1 SV=1	E9Q784	242	242	S	ASSAGKKERKAAVVASPLLDQQRNSKGNQSK	136.57	60.764	KAAVVAS(1)PLLDQQR	KAAVVAS(60.76)PLLDQQR	7	2	0.30396	23252000	22063000	21327000	22214000	18291000	20485000	21191000	19989000	1.11131	0.0986274
E9Q784	Zinc finger CCCH domain-containing protein 13	Zc3h13	203.75	1729	E9Q784	703	ZC3HD_MOUSE Zinc finger CCCH domain-containing protein 13 OS=Mus musculus OX=10090 GN=Zc3h13 PE=1 SV=1	E9Q784	703	703	S	GERDRRDNRERDQRPSSPIRHQGRSEELERD	70.345	70.345	DQRPS(0.702)S(0.298)PIR	DQRPS(3.73)S(-3.73)PIR	5	2	0.02269	129690000	122690000	122850000	1.25077e+08		127460000	111310000	119385000	1.04767	0.45895
E9Q784	Zinc finger CCCH domain-containing protein 13	Zc3h13	203.75	1729	E9Q784	198	ZC3HD_MOUSE Zinc finger CCCH domain-containing protein 13 OS=Mus musculus OX=10090 GN=Zc3h13 PE=1 SV=1	E9Q784	198	198	S	ENMDKREEIIIQKEVSPEVVRSKLSPSPSLR	125.18	106.16	EVS(1)PEVVR	EVS(106.16)PEVVR	3	2	-0.3846	70886000	55262000	55920000	6.06893e+07	60730000	46580000	46353000	51221000	1.18485	0.246121
E9Q784	Zinc finger CCCH domain-containing protein 13	Zc3h13	203.75	1729	E9Q784	64	ZC3HD_MOUSE Zinc finger CCCH domain-containing protein 13 OS=Mus musculus OX=10090 GN=Zc3h13 PE=1 SV=1	E9Q784	64	64	S	GSCLYGNTCRFIHGPSPRGKGYSSNYRRSPE	48.981	48.981	FIHGPS(1)PR	FIHGPS(48.98)PR	6	2	0.17555	12382000		12004000	12193000		10572000	8174600	9373300	1.30082	0.145777
E9Q784	Zinc finger CCCH domain-containing protein 13	Zc3h13	203.75	1729	E9Q784	1069	ZC3HD_MOUSE Zinc finger CCCH domain-containing protein 13 OS=Mus musculus OX=10090 GN=Zc3h13 PE=1 SV=1	E9Q784	1069	1069	S	VERGNLETHEDSQVFSPKKGQKKKNIEKKRK	144.17	144.17	GNLETHEDSQVFS(1)PK	GNLET(-93.99)HEDS(-61.29)QVFS(61.29)PK	13	3	-0.28114	14482000	20673000	12877000	1.60107e+07	14062000	13802000	10582000	1.28153e+07	1.24934	0.290733
E9Q784	Zinc finger CCCH domain-containing protein 13	Zc3h13	203.75	1729	E9Q784	355	ZC3HD_MOUSE Zinc finger CCCH domain-containing protein 13 OS=Mus musculus OX=10090 GN=Zc3h13 PE=1 SV=1	E9Q784	355	355	S	SIQRHSPSPRRKRTPSPSYQRTLTPSLRRSA	107.95	107.55	TPS(1)PSYQR	T(-51.54)PS(51.54)PS(-51.75)Y(-79.35)QR	3	2	0.22976	20905000	11094000	30749000	20916000	26078000	24378000	20118000	2.35247e+07	0.889109	0.683435
E9Q784	Zinc finger CCCH domain-containing protein 13	Zc3h13	203.75	1729	E9Q784	1275	ZC3HD_MOUSE Zinc finger CCCH domain-containing protein 13 OS=Mus musculus OX=10090 GN=Zc3h13 PE=1 SV=1	E9Q784	1275	1275	S	NRSHRSHTSGRLRSPSNDSAHRSGDDQGSRK	65.231	51.235	LRS(0.999)PS(0.999)NDS(0.001)AHR	LRS(31.58)PS(31.47)NDS(-31.47)AHR	5	3	0.29451	18818000		17338000	18078000	19007000		1468100	10237550	1.76585	0.466987
E9Q784	Zinc finger CCCH domain-containing protein 13	Zc3h13	203.75	1729	E9Q784	1109	ZC3HD_MOUSE Zinc finger CCCH domain-containing protein 13 OS=Mus musculus OX=10090 GN=Zc3h13 PE=1 SV=1	E9Q784	1109	1109	T	DEEAAPQNKKKRGPRTPPLAIKEELADISTD	71.692	69.812	T(1)PPLAIK	T(69.81)PPLAIK	1	2	0.23879	4272400	5430000	6355100	5352500	5768800	5989900		5879350	0.91039	0.548818
E9Q784	Zinc finger CCCH domain-containing protein 13	Zc3h13	203.75	1729	E9Q784	263	ZC3HD_MOUSE Zinc finger CCCH domain-containing protein 13 OS=Mus musculus OX=10090 GN=Zc3h13 PE=1 SV=1	E9Q784	263	263	T	QRNSKGNQSKKKGPRTPSPPPPILEDIILGK	92.258	51.31	T(1)PS(1)PPPPILEDIILGK	T(51.31)PS(51.31)PPPPILEDIILGK	1	3	-0.21668	17708000	28153000	34110000	26657000	24969000	33340000	26450000	28253000	0.94351	0.783952
E9Q784	Zinc finger CCCH domain-containing protein 13	Zc3h13	203.75	1729	E9Q784	353	ZC3HD_MOUSE Zinc finger CCCH domain-containing protein 13 OS=Mus musculus OX=10090 GN=Zc3h13 PE=1 SV=1	E9Q784	353	353	T	GSSIQRHSPSPRRKRTPSPSYQRTLTPSLRR	42.314	42.314	KRT(0.999)PS(0.99)PS(0.01)Y(0.001)QR	KRT(31.96)PS(20.22)PS(-20.22)Y(-31.96)QR	3	3	0.22347	10585000	11094000	15053000	12244000	15101000	10532000	8302200	1.13117e+07	1.08242	0.722812
E9Q784	Zinc finger CCCH domain-containing protein 13	Zc3h13	203.75	1729	E9Q784	375	ZC3HD_MOUSE Zinc finger CCCH domain-containing protein 13 OS=Mus musculus OX=10090 GN=Zc3h13 PE=1 SV=1	E9Q784	375	375	T	RTLTPSLRRSASPYPTHCLSSPQRKQSPPRH	59.585	59.585	S(0.02)AS(0.249)PY(0.002)PT(0.721)HCLS(0.005)S(0.003)PQR	S(-15.64)AS(-4.62)PY(-25.1)PT(4.62)HCLS(-21.74)S(-23.96)PQR	7	2	0.22072	11346000	7828800	7450400	8.87507e+06	6179900	9151500	8260200	7.86387e+06	1.12859	0.542532
E9Q784	Zinc finger CCCH domain-containing protein 13	Zc3h13	203.75	1729	E9Q784	363	ZC3HD_MOUSE Zinc finger CCCH domain-containing protein 13 OS=Mus musculus OX=10090 GN=Zc3h13 PE=1 SV=1	E9Q784	363	363	T	PRRKRTPSPSYQRTLTPSLRRSASPYPTHCL	140.35	134.26	TLT(1)PSLR	T(-66.24)LT(61.65)PS(-61.65)LR	3	2	0.25479	29654000	25397000	22100000	25717000	19206000	24207000	18123000	20512000	1.25375	0.144956
E9Q784	Zinc finger CCCH domain-containing protein 13	Zc3h13	203.75	1729	E9Q784	77	ZC3HD_MOUSE Zinc finger CCCH domain-containing protein 13 OS=Mus musculus OX=10090 GN=Zc3h13 PE=1 SV=1	E9Q784	77	77	S	GPSPRGKGYSSNYRRSPERPTGDLRERMKNK	116.58	111.64	RS(1)PERPTGDLR	RS(52.4)PERPT(-52.4)GDLR	2	3	-0.17759	67043000	53570000	78139000	6.62507e+07	61173000	75643000	48782000	61866000	1.07087	0.69827
E9Q784	Zinc finger CCCH domain-containing protein 13	Zc3h13	203.75	1729	E9Q784	371	ZC3HD_MOUSE Zinc finger CCCH domain-containing protein 13 OS=Mus musculus OX=10090 GN=Zc3h13 PE=1 SV=1	E9Q784	371	371	S	PSYQRTLTPSLRRSASPYPTHCLSSPQRKQS	104.42	104.42	S(0.005)AS(0.994)PYPTHCLS(0.142)S(0.858)PQR	S(-23.04)AS(23.04)PY(-34.3)PT(-35.35)HCLS(-7.83)S(7.83)PQR	3	2	-0.81318	20656000	27574000	29792000	2.60073e+07	29646000		20155000	24900500	1.04445	0.839415
E9Q784	Zinc finger CCCH domain-containing protein 13	Zc3h13	203.75	1729	E9Q784	1295	ZC3HD_MOUSE Zinc finger CCCH domain-containing protein 13 OS=Mus musculus OX=10090 GN=Zc3h13 PE=1 SV=1	E9Q784	1295	1295	S	HRSGDDQGSRKRVLHSGSRDREKTKSLEITG	70.089	42.947	VLHS(1)GS(1)RDREK	VLHS(42.95)GS(42.95)RDREK	4	3	0.35062		42392000	47503000	44947500	48154000	40862000		44508000	1.00988	0.93037
E9Q784	Zinc finger CCCH domain-containing protein 13	Zc3h13	203.75	1729	E9Q784	1297	ZC3HD_MOUSE Zinc finger CCCH domain-containing protein 13 OS=Mus musculus OX=10090 GN=Zc3h13 PE=1 SV=1	E9Q784	1297	1297	S	SGDDQGSRKRVLHSGSRDREKTKSLEITGER	70.089	42.947	VLHS(1)GS(1)RDREK	VLHS(42.95)GS(42.95)RDREK	6	3	0.35062		42392000	47503000	44947500	48154000	40862000		44508000	1.00988	0.93037
E9Q784	Zinc finger CCCH domain-containing protein 13	Zc3h13	203.75	1729	E9Q784	1090	ZC3HD_MOUSE Zinc finger CCCH domain-containing protein 13 OS=Mus musculus OX=10090 GN=Zc3h13 PE=1 SV=1	E9Q784	1090	1090	S	KKKNIEKKRKRSKGDSDVSDEEAAPQNKKKR	98.533	77.689	S(0.015)KGDS(0.985)DVS(1)DEEAAPQNK	S(-18.14)KGDS(18.14)DVS(44.79)DEEAAPQNK	5	2	-0.31914	15480000	9966800	18759000	1.47353e+07	16030000	11059000	16185000	1.44247e+07	1.02153	0.92424
E9Q784	Zinc finger CCCH domain-containing protein 13	Zc3h13	203.75	1729	E9Q784	1093	ZC3HD_MOUSE Zinc finger CCCH domain-containing protein 13 OS=Mus musculus OX=10090 GN=Zc3h13 PE=1 SV=1	E9Q784	1093	1093	S	NIEKKRKRSKGDSDVSDEEAAPQNKKKRGPR	98.533	77.689	S(0.015)KGDS(0.985)DVS(1)DEEAAPQNK	S(-18.14)KGDS(18.14)DVS(44.79)DEEAAPQNK	8	2	-0.31914	21812000	9966800	18759000	1.68459e+07	16030000	21351000	16185000	1.78553e+07	0.943468	0.811269
E9Q784	Zinc finger CCCH domain-containing protein 13	Zc3h13	203.75	1729	E9Q784	207	ZC3HD_MOUSE Zinc finger CCCH domain-containing protein 13 OS=Mus musculus OX=10090 GN=Zc3h13 PE=1 SV=1	E9Q784	207	207	S	IIQKEVSPEVVRSKLSPSPSLRKSSKSPKRK	149.6	149.6	SKLS(1)PS(0.998)PS(0.002)LR	S(-48.92)KLS(48.92)PS(27.65)PS(-27.65)LR	4	2	-0.2271	31329000	31782000	35293000	3.28013e+07	31569000	36141000	31423000	3.30443e+07	0.992646	0.908794
E9Q784	Zinc finger CCCH domain-containing protein 13	Zc3h13	203.75	1729	E9Q784	209	ZC3HD_MOUSE Zinc finger CCCH domain-containing protein 13 OS=Mus musculus OX=10090 GN=Zc3h13 PE=1 SV=1	E9Q784	209	209	S	QKEVSPEVVRSKLSPSPSLRKSSKSPKRKSS	149.6	149.6	SKLS(1)PS(0.998)PS(0.002)LR	S(-48.92)KLS(48.92)PS(27.65)PS(-27.65)LR	6	2	-0.2271	31329000	31782000	35293000	3.28013e+07	31569000	36141000	31423000	3.30443e+07	0.992646	0.908794
E9Q784	Zinc finger CCCH domain-containing protein 13	Zc3h13	203.75	1729	E9Q784	953	ZC3HD_MOUSE Zinc finger CCCH domain-containing protein 13 OS=Mus musculus OX=10090 GN=Zc3h13 PE=1 SV=1	E9Q784	953	953	S	RLLSQVVRPQESRSLSPSHLTEDRQGRWKEE	139.86	139.86	SLS(1)PSHLTEDR	S(-47.82)LS(43.88)PS(-43.88)HLT(-91.49)EDR	3	2	-0.12158	68121000	64986000	68951000	6.73527e+07	70189000	61439000	53224000	6.16173e+07	1.09308	0.319073
E9Q784	Zinc finger CCCH domain-containing protein 13	Zc3h13	203.75	1729	E9Q784	318	ZC3HD_MOUSE Zinc finger CCCH domain-containing protein 13 OS=Mus musculus OX=10090 GN=Zc3h13 PE=1 SV=1	E9Q784	318	318	S	DFEKQREKRDKPRSSSPGQHHSPLSSRHHSS	123.6	123.6	SS(0.001)S(0.999)PGQHHS(0.971)PLS(0.023)S(0.006)R	S(-38.44)S(-31.96)S(31.96)PGQHHS(16.21)PLS(-16.21)S(-22.12)R	3	3	-0.31048	33999000	39592000	38771000	37454000	43676000	32413000	36181000	3.74233e+07	1.00082	0.993853
E9Q784	Zinc finger CCCH domain-containing protein 13	Zc3h13	203.75	1729	E9Q784	324	ZC3HD_MOUSE Zinc finger CCCH domain-containing protein 13 OS=Mus musculus OX=10090 GN=Zc3h13 PE=1 SV=1	E9Q784	324	324	S	EKRDKPRSSSPGQHHSPLSSRHHSSSSQSGS	123.6	56.719	S(0.2)S(0.231)S(0.57)PGQHHS(0.983)PLS(0.012)S(0.004)R	S(-4.53)S(-3.9)S(3.9)PGQHHS(18.83)PLS(-18.83)S(-23.92)R	9	2	-0.45662	44980000	58084000	58196000	5.37533e+07	43676000	52357000	36181000	4.40713e+07	1.21969	0.205448
E9Q784	Zinc finger CCCH domain-containing protein 13	Zc3h13	203.75	1729	E9Q784	110	ZC3HD_MOUSE Zinc finger CCCH domain-containing protein 13 OS=Mus musculus OX=10090 GN=Zc3h13 PE=1 SV=1	E9Q784	110	110	S	DVDSESQKRNTEEPSSPVRKESSRGRHRDKE	167.22	59.884	RNTEEPS(0.03)S(0.97)PVRK	RNT(-45.05)EEPS(-15.08)S(15.08)PVRK	8	3	0.85132	8313900	9628000	5866700	7936200		7381800	8595600	7988700	0.993428	0.974157
E9Q784	Zinc finger CCCH domain-containing protein 13	Zc3h13	203.75	1729	E9Q784	265	ZC3HD_MOUSE Zinc finger CCCH domain-containing protein 13 OS=Mus musculus OX=10090 GN=Zc3h13 PE=1 SV=1	E9Q784	265	265	S	NSKGNQSKKKGPRTPSPPPPILEDIILGKKY	98.882	51.31	T(1)PS(1)PPPPILEDIILGK	T(51.31)PS(51.31)PPPPILEDIILGK	3	3	-0.21668	34954000	28153000	46634000	3.65803e+07	36599000	39014000	44727000	4.01133e+07	0.911925	0.582187
E9Q7F2	E3 ubiquitin-protein ligase RNF169	Rnf169	75.795	694	E9Q7F2	390	RN169_MOUSE E3 ubiquitin-protein ligase RNF169 OS=Mus musculus OX=10090 GN=Rnf169 PE=1 SV=1	E9Q7F2	390	390	S	SPCTPPKRLPDGRVLSPLIIKSTPRNLTRSL	100.02	86.898	VLS(1)PLIIK	VLS(86.9)PLIIK	3	2	-0.054158	4262500	6218000	4313600	4.93137e+06	4168100	4501100	2265700	3.64497e+06	1.35292	0.246362
E9Q7G0	Nuclear mitotic apparatus protein 1	Numa1	235.63	2094	E9Q7G0	2037	NUMA1_MOUSE Nuclear mitotic apparatus protein 1 OS=Mus musculus OX=10090 GN=Numa1 PE=1 SV=1	E9Q7G0	2037	2037	T	KQADRRQSMAFSILNTPKKLGNSLLRRGASK	110.12	93.226	QSMAFSILNT(1)PKK	QS(-85.36)MAFS(-38.95)ILNT(38.95)PKK	10	2	-0.73962	6478600	9113100	9428500	8.34007e+06	8464200	9100500	7194700	8.25313e+06	1.01053	0.940269
E9Q7G0	Nuclear mitotic apparatus protein 1	Numa1	235.63	2094	E9Q7G0	1835	NUMA1_MOUSE Nuclear mitotic apparatus protein 1 OS=Mus musculus OX=10090 GN=Numa1 PE=1 SV=1	E9Q7G0	1835	1835	S	TQSAPASQANLRATSSTQSLARLGSPDDGNS	107.97	107.97	ATS(0.005)S(0.977)T(0.018)QSLAR	AT(-59.4)S(-23.36)S(17.27)T(-17.27)QS(-40.71)LAR	4	2	-0.41043	13480000	8418100	14208000	1.20354e+07	8415400	12479000		10447200	1.15202	0.609788
E9Q7G0	Nuclear mitotic apparatus protein 1	Numa1	235.63	2094	E9Q7G0	398	NUMA1_MOUSE Nuclear mitotic apparatus protein 1 OS=Mus musculus OX=10090 GN=Numa1 PE=1 SV=1	E9Q7G0	398	398	S	GKLSQLEDQATRLQESPAPEKGEVLGDALQL	89.721	89.659	LQES(1)PAPEKGEVLGDALQLDTLK	LQES(83.92)PAPEKGEVLGDALQLDT(-83.92)LK	4	3	-0.18921	24551000	29455000		27003000	60136000	33773000	23587000	3.91653e+07	0.689462	0.454026
E9Q7G0	Nuclear mitotic apparatus protein 1	Numa1	235.63	2094	E9Q7G0	1739	NUMA1_MOUSE Nuclear mitotic apparatus protein 1 OS=Mus musculus OX=10090 GN=Numa1 PE=1 SV=1	E9Q7G0	1739	1739	S	PRTQPDGTSVPGEPASPISQRLPPKVESLES	151.84	151.84	TQPDGTSVPGEPAS(0.965)PIS(0.035)QR	T(-114.15)QPDGT(-75.79)S(-57.58)VPGEPAS(14.45)PIS(-14.45)QR	14	2	-0.040341	155100000	181040000	186700000	174280000	198470000	140210000	149520000	1.62733e+08	1.07096	0.603707
E9Q7G0	Nuclear mitotic apparatus protein 1	Numa1	235.63	2094	E9Q7G0	167	NUMA1_MOUSE Nuclear mitotic apparatus protein 1 OS=Mus musculus OX=10090 GN=Numa1 PE=1 SV=1	E9Q7G0	167	167	S	EKVPYTHASTLSEELSPPSHQTKRKIRFLEI	249.99	249.99	VPYTHASTLSEELS(1)PPSHQTK	VPY(-219.81)T(-159.08)HAS(-111.55)T(-103.24)LS(-79.73)EELS(43.51)PPS(-43.51)HQT(-77.02)K	14	3	0.3191	77407000	73205000	68578000	7.30633e+07	99708000	73720000	67161000	8.01963e+07	0.911056	0.525178
E9Q7G0	Nuclear mitotic apparatus protein 1	Numa1	235.63	2094	E9Q7G0	1982	NUMA1_MOUSE Nuclear mitotic apparatus protein 1 OS=Mus musculus OX=10090 GN=Numa1 PE=1 SV=1	E9Q7G0	1982	1982	T	QQRKRVSSETHQGPGTPESKKATSCFPRPMT	174.02	165.19	VSSETHQGPGT(1)PESK	VS(-106.76)S(-87.39)ET(-86.27)HQGPGT(45.57)PES(-45.57)K	11	2	1.3437	32137000	68721000	73729000	5.81957e+07	59112000	80112000	61960000	6.70613e+07	0.867798	0.578137
E9Q7G0	Nuclear mitotic apparatus protein 1	Numa1	235.63	2094	E9Q7G0	2059	NUMA1_MOUSE Nuclear mitotic apparatus protein 1 OS=Mus musculus OX=10090 GN=Numa1 PE=1 SV=1	E9Q7G0	2059	2059	S	SLLRRGASKKTPAKVSPNPRSGTRRSPRIAT	119.62	89.992	TPAKVS(1)PNPR	T(-81.46)PAKVS(81.46)PNPR	6	2	-0.64141	20139000	20549000	25011000	2.18997e+07	25734000	23507000	18602000	2.26143e+07	0.968398	0.79864
E9Q7G0	Nuclear mitotic apparatus protein 1	Numa1	235.63	2094	E9Q7G0	1844	NUMA1_MOUSE Nuclear mitotic apparatus protein 1 OS=Mus musculus OX=10090 GN=Numa1 PE=1 SV=1	E9Q7G0	1844	1844	S	NLRATSSTQSLARLGSPDDGNSALLSLPGYR	109.23	109.23	LGS(1)PDDGNSALLSLPGYRPTTR	LGS(77.09)PDDGNS(-77.09)ALLS(-93.24)LPGY(-108.36)RPT(-102.61)T(-102.61)R	3	3	-0.23813	24421000	29660000	28477000	2.75193e+07	25808000	35145000	22168000	27707000	0.993227	0.966322
E9Q7G0	Nuclear mitotic apparatus protein 1	Numa1	235.63	2094	E9Q7G0	1997	NUMA1_MOUSE Nuclear mitotic apparatus protein 1 OS=Mus musculus OX=10090 GN=Numa1 PE=1 SV=1	E9Q7G0	1997	1997	T	TPESKKATSCFPRPMTPRDRHEGRKQSSTAD	89.624	82.651	ATSCFPRPMT(1)PR	AT(-53.3)S(-40.33)CFPRPMT(40.33)PR	10	3	-0.72034	7348200	12646000	11854000	1.06161e+07		6522700	9563300	8043000	1.31991	0.364408
E9Q7G0	Nuclear mitotic apparatus protein 1	Numa1	235.63	2094	E9Q7G0	2054	NUMA1_MOUSE Nuclear mitotic apparatus protein 1 OS=Mus musculus OX=10090 GN=Numa1 PE=1 SV=1	E9Q7G0	2054	2054	T	KKLGNSLLRRGASKKTPAKVSPNPRSGTRRS	44.734	44.734	KT(1)PAKVS(1)PNPR	KT(44.73)PAKVS(44.73)PNPR	2	2	0.26713	6786700	7202100	9812200	7.93367e+06	11245000	9145800	8125400	9505400	0.834648	0.299302
E9Q7G0	Nuclear mitotic apparatus protein 1	Numa1	235.63	2094	E9Q7G0	1758	NUMA1_MOUSE Nuclear mitotic apparatus protein 1 OS=Mus musculus OX=10090 GN=Numa1 PE=1 SV=1	E9Q7G0	1758	1758	T	QRLPPKVESLESLYFTPTPARGQAPLETSLD	91.589	71.592	VESLESLYFT(0.852)PT(0.148)PAR	VES(-54.98)LES(-40.18)LY(-38.89)FT(7.59)PT(-7.59)PAR	10	2	-2.8192	3221500	2891800		3056650		3971000	5208200	4589600	0.665995	0.138958
E9QAG8	Zinc finger protein 431	Znf431	61.28	526	E9QAG8;Q9EQB9;Q6A085;Q99JB0;Q60980;O35738;Q8BZW4;Q9Z0Z7;P08043;Q9Z1D9;Q571J5;Q8BMU0;Q3US17;Q07230;Q6P560;Q7TSH9;B2KFW1	155;473;200;243;284;342;319;387;151;489;269;220;106;273;594;224;776	ZN431_MOUSE Zinc finger protein 431 OS=Mus musculus OX=10090 GN=Znf431 PE=1 SV=1;ZN287_MOUSE Zinc finger protein 287 OS=Mus musculus OX=10090 GN=Znf287 PE=2 SV=2;ZN629_MOUSE Zinc finger protein 629 OS=Mus musculus OX=10090 GN=Znf629 PE=2 SV=2;KLF7_MOUSE Kr	E9QAG8;Q6A085	155;200	155	T	AFTQHSHLKIHMVTHTGEKPYKCDQCGKAFA;SFTQSSHLVQHQRTHTGEKPYKCPDCGKCFS	108.01	75.986	THT(1)GEKPYK	T(-40.19)HT(40.19)GEKPY(-58.17)K	3	2	0.79269	19732000	26882000	33758000	2.67907e+07	46768000	26738000	33523000	3.56763e+07	0.750937	0.281294
F6ZDS4	Nucleoprotein TPR	Tpr	273.99	2431	F6ZDS4	2141	TPR_MOUSE Nucleoprotein TPR OS=Mus musculus OX=10090 GN=Tpr PE=1 SV=1	F6ZDS4	2141	2141	S	QPTSASERQTPQAPQSPRRPPHPLPPRLTIH	105.66	93.649	QTPQAPQS(1)PR	QT(-61.97)PQAPQS(61.97)PR	8	2	-0.028381	199950000	196600000	199450000	1.98667e+08	233280000	219080000	156360000	2.02907e+08	0.979104	0.866458
F6ZDS4	Nucleoprotein TPR	Tpr	273.99	2431	F6ZDS4	453	TPR_MOUSE Nucleoprotein TPR OS=Mus musculus OX=10090 GN=Tpr PE=1 SV=1	F6ZDS4	453	453	S	KRKGAILSEEELAAMSPTAAAVAKIVKPGMK	46.145	46.145	GAILS(0.001)EEELAAMS(0.735)PT(0.264)AAAVAK	GAILS(-27.21)EEELAAMS(4.45)PT(-4.45)AAAVAK	13	2	0.45257	9846500	13054000	10828000	1.12428e+07	13840000	10815000		12327500	0.912012	0.561162
F6ZDS4	Nucleoprotein TPR	Tpr	273.99	2431	F6ZDS4	2223	TPR_MOUSE Nucleoprotein TPR OS=Mus musculus OX=10090 GN=Tpr PE=1 SV=1	F6ZDS4	2223	2223	S	LVVPHRTDGFAEAIHSPQVAGVPRFRFGPPE	230.54	139.95	TDGFAEAIHS(1)PQVAGVPR	T(-107.25)DGFAEAIHS(107.25)PQVAGVPR	10	2	0.22013	78687000	126670000	112720000	1.06026e+08	124900000	59256000	38795000	74317000	1.42667	0.34475
F7BJB9	MORC family CW-type zinc finger protein 3	Morc3	106.52	942	F7BJB9	563	MORC3_MOUSE MORC family CW-type zinc finger protein 3 OS=Mus musculus OX=10090 GN=Morc3 PE=1 SV=1	F7BJB9	563	563	S	LGVHSSILNAKTRRLSNPPVENSSYKNDDDE	78.95	70.783	RLS(1)NPPVENSSYK	RLS(59.67)NPPVENS(-60.17)S(-59.67)Y(-67.7)K	3	3	0.37127	60484000	43891000	37289000	4.72213e+07	45945000		22214000	34079500	1.38562	0.372036
F7BJB9	MORC family CW-type zinc finger protein 3	Morc3	106.52	942	F7BJB9	505	MORC3_MOUSE MORC family CW-type zinc finger protein 3 OS=Mus musculus OX=10090 GN=Morc3 PE=1 SV=1	F7BJB9	505	505	S	NPELLYQTSVSSQSFSPVKESVPRPHLSEVT	84.561	84.561	ILPQINPELLYQTSVS(0.002)S(0.027)QS(0.021)FS(0.951)PVK	ILPQINPELLY(-51.19)QT(-45.84)S(-40.72)VS(-26.21)S(-15.54)QS(-16.65)FS(15.54)PVK	21	3	-0.10572		29023000	31617000	30320000	16912000	26348000	22178000	2.18127e+07	1.39002	0.102353
F7BJB9	MORC family CW-type zinc finger protein 3	Morc3	106.52	942	F7BJB9	521	MORC3_MOUSE MORC family CW-type zinc finger protein 3 OS=Mus musculus OX=10090 GN=Morc3 PE=1 SV=1	F7BJB9	521	521	S	PVKESVPRPHLSEVTSPFAARIINLNLASPA	78.69	70.452	ESVPRPHLSEVT(0.203)S(0.797)PFAAR	ES(-58.22)VPRPHLS(-40.21)EVT(-5.93)S(5.93)PFAAR	13	3	-0.25992	5696200	5416500		5556350	4901000	3419800	5317000	4.54593e+06	1.22227	0.270907
G3X9J0	Signal-induced proliferation-associated 1-like protein 3	Sipa1l3	195.06	1776	G3X9J0	1358	SI1L3_MOUSE Signal-induced proliferation-associated 1-like protein 3 OS=Mus musculus OX=10090 GN=Sipa1l3 PE=1 SV=1	G3X9J0	1358	1358	S	ESAGRPHPVDRRREVSPAPVVAGQNKGYRPK	60.08	59.41	EVS(1)PAPVVAGQNK	EVS(59.41)PAPVVAGQNK	3	2	0.7338	8086600		8060400	8073500	9868600	7009000	5900300	7.59263e+06	1.06333	0.773343
G3X9J0	Signal-induced proliferation-associated 1-like protein 3	Sipa1l3	195.06	1776	G3X9J0	1538	SI1L3_MOUSE Signal-induced proliferation-associated 1-like protein 3 OS=Mus musculus OX=10090 GN=Sipa1l3 PE=1 SV=1	G3X9J0	1538	1538	S	RDTGQSPQKSLQRTLSDESLCSGRREPSFAS	160.84	160.84	TLS(1)DESLCSGR	T(-34.75)LS(34.75)DES(-80.97)LCS(-130.93)GR	3	2	-0.20084	11628000	10795000	17742000	1.33883e+07	19757000	13320000	10408000	14495000	0.923652	0.769249
G5E829	Plasma membrane calcium-transporting ATPase 1	Atp2b1	134.75	1220	G5E829	1155	AT2B1_MOUSE Plasma membrane calcium-transporting ATPase 1 OS=Mus musculus OX=10090 GN=Atp2b1 PE=1 SV=1	G5E829	1155	1155	S	SIHNFMTHPEFRIEDSEPHIPLIDDTDAEDD	218.98	159.56	IEDS(1)EPHIPLIDDTDAEDDAPTKR	IEDS(89.98)EPHIPLIDDT(-89.98)DAEDDAPT(-135.81)KR	4	3	0.26514	32653000	39709000	44305000	38889000	50605000	42174000	34698000	4.24923e+07	0.9152	0.562205
G5E870	E3 ubiquitin-protein ligase TRIP12	Trip12	224.13	2025	G5E870	430	TRIPC_MOUSE E3 ubiquitin-protein ligase TRIP12 OS=Mus musculus OX=10090 GN=Trip12 PE=1 SV=1	G5E870	430	430	S	RGLPPHLFGPLGPRMSQLFHRTIGSGASSKA	54.982	46.462	MS(1)QLFHR	MS(46.46)QLFHR	2	2	-0.8174		3374900	3063300	3219100	3078600	3434200	3473400	3.32873e+06	0.967065	0.620764
G5E870	E3 ubiquitin-protein ligase TRIP12	Trip12	224.13	2025	G5E870	1459	TRIPC_MOUSE E3 ubiquitin-protein ligase TRIP12 OS=Mus musculus OX=10090 GN=Trip12 PE=1 SV=1	G5E870	1459	1459	T	CVGGKRGRAQTAPTKTSPRNAKKHDELWHDG	107.11	107.11	AQTAPT(0.06)KT(0.748)S(0.192)PR	AQT(-50.54)APT(-10.97)KT(5.91)S(-5.91)PR	8	2	0.14156		75327000	72854000	74090500	105020000	62428000		83724000	0.884937	0.695803
G5E870	E3 ubiquitin-protein ligase TRIP12	Trip12	224.13	2025	G5E870	312	TRIPC_MOUSE E3 ubiquitin-protein ligase TRIP12 OS=Mus musculus OX=10090 GN=Trip12 PE=1 SV=1	G5E870	312	312	S	AKLASLRKSTKKRSESPPAELPSLRRSTRQK	157.2	65.149	KRS(1)ES(1)PPAELPSLR	KRS(64.33)ES(64.33)PPAELPS(-64.33)LR	5	3	-0.35359	26927000	45558000	36310000	36265000	39515000	44706000	33148000	39123000	0.926948	0.675132
G5E870	E3 ubiquitin-protein ligase TRIP12	Trip12	224.13	2025	G5E870	1024	TRIPC_MOUSE E3 ubiquitin-protein ligase TRIP12 OS=Mus musculus OX=10090 GN=Trip12 PE=1 SV=1	G5E870	1024	1024	S	GSPSLQHSRDDSLDLSPQGRLSDVLKRKRLP	124.51	116.63	DDSLDLS(1)PQGR	DDS(-85.42)LDLS(85.42)PQGR	7	2	-0.50182	5286700	5839300	6829400	5.98513e+06	6320100	8934300	7068200	7.44087e+06	0.80436	0.180629
G5E870	E3 ubiquitin-protein ligase TRIP12	Trip12	224.13	2025	G5E870	975	TRIPC_MOUSE E3 ubiquitin-protein ligase TRIP12 OS=Mus musculus OX=10090 GN=Trip12 PE=1 SV=1	G5E870	975	975	S	MHQVKHLAESESLLTSPPKACTNGSGSLGST	110.35	78.326	HLAESESLLT(0.05)S(0.95)PPK	HLAES(-59.04)ES(-49.39)LLT(-12.81)S(12.81)PPK	11	3	-0.65386	6026300	5733500	3877100	5212300	3591500	5317300		4454400	1.17015	0.533696
G5E870	E3 ubiquitin-protein ligase TRIP12	Trip12	224.13	2025	G5E870	310	TRIPC_MOUSE E3 ubiquitin-protein ligase TRIP12 OS=Mus musculus OX=10090 GN=Trip12 PE=1 SV=1	G5E870	310	310	S	LQAKLASLRKSTKKRSESPPAELPSLRRSTR	65.887	65.149	KRS(1)ES(1)PPAELPSLR	KRS(64.33)ES(64.33)PPAELPS(-64.33)LR	3	3	-0.35359		11551000	5585700	8568350		11981000	3847300	7914150	1.08266	0.908661
O08539	Myc box-dependent-interacting protein 1	Bin1	64.469	588	O08539	324	BIN1_MOUSE Myc box-dependent-interacting protein 1 OS=Mus musculus OX=10090 GN=Bin1 PE=1 SV=1	O08539	324	324	S	PEIRVNHEPEPASGASPGATIPKSPSQLRKG	82.975	82.975	VNHEPEPASGAS(0.98)PGAT(0.02)IPK	VNHEPEPAS(-35.89)GAS(16.97)PGAT(-16.97)IPK	12	3	1.9149	18250000	17296000	19418000	1.83213e+07	18277000	25071000	22914000	2.20873e+07	0.829495	0.146815
O08547	Vesicle-trafficking protein SEC22b	Sec22b	24.74	215	O08547	137	SC22B_MOUSE Vesicle-trafficking protein SEC22b OS=Mus musculus OX=10090 GN=Sec22b PE=1 SV=3	O08547	137	137	S	TKKLYIDSRARRNLGSINTELQDVQRIMVAN	102.08	102.08	NLGS(1)INTELQDVQR	NLGS(52.74)INT(-52.74)ELQDVQR	4	2	-3.0896	5737200	6804800	7028700	6.52357e+06	8031400	2669000		5350200	1.21931	0.609405
O08550	Histone-lysine N-methyltransferase 2B	Kmt2b	294.82	2713	O08550	2079	KMT2B_MOUSE Histone-lysine N-methyltransferase 2B OS=Mus musculus OX=10090 GN=Kmt2b PE=1 SV=3	O08550	2079	2079	T	TDSEAEAVQQPRGQGTPPSGPGVGRGGVLGA	85.469	85.469	GQGT(1)PPSGPGVGR	GQGT(57.44)PPS(-57.44)GPGVGR	4	2	-0.033528	4457200		6746800	5602000	5931300	3691000		4811150	1.16438	0.670366
O08550	Histone-lysine N-methyltransferase 2B	Kmt2b	294.82	2713	O08550	866	KMT2B_MOUSE Histone-lysine N-methyltransferase 2B OS=Mus musculus OX=10090 GN=Kmt2b PE=1 SV=3	O08550	866	866	S	DESMEAKRDRASGPESPLQGPRIKHVCRHAA	68.751	68.751	ASGPES(1)PLQGPR	AS(-46.39)GPES(46.39)PLQGPR	6	2	-0.59164	9389500	11777000	10891000	1.06858e+07		9958400	8035900	8997150	1.18769	0.238311
O08553	Dihydropyrimidinase-related protein 2	Dpysl2	62.277	572	O08553	521	DPYL2_MOUSE Dihydropyrimidinase-related protein 2 OS=Mus musculus OX=10090 GN=Dpysl2 PE=1 SV=2	O08553	521	521	T	VSVTPKTVTPASSAKTSPAKQQAPPVRNLHQ	72.927	70.802	TVTPAS(0.025)S(0.255)AKT(0.769)S(0.951)PAK	T(-52.13)VT(-38.52)PAS(-16.84)S(-5.43)AKT(5.43)S(12.71)PAK	10	2	0.59766	26779000		55552000	41165500		18118000	19199000	18658500	2.20626	0.258406
O08553	Dihydropyrimidinase-related protein 2	Dpysl2	62.277	572	O08553	518	DPYL2_MOUSE Dihydropyrimidinase-related protein 2 OS=Mus musculus OX=10090 GN=Dpysl2 PE=1 SV=2	O08553	518	518	S	VCEVSVTPKTVTPASSAKTSPAKQQAPPVRN	72.927	69.133	TVT(0.005)PAS(0.098)S(0.848)AKT(0.226)S(0.823)PAK	T(-45.66)VT(-23.13)PAS(-9.62)S(9.62)AKT(-6.54)S(6.54)PAK	7	2	0.057111	47737000	59745000	55552000	5.43447e+07	62394000	37326000	19199000	3.96397e+07	1.37097	0.321467
O08553	Dihydropyrimidinase-related protein 2	Dpysl2	62.277	572	O08553	514	DPYL2_MOUSE Dihydropyrimidinase-related protein 2 OS=Mus musculus OX=10090 GN=Dpysl2 PE=1 SV=2	O08553	514	514	T	YDGPVCEVSVTPKTVTPASSAKTSPAKQQAP	84.605	80.245	TVT(1)PASSAK	T(-42.69)VT(36.35)PAS(-36.35)S(-42.25)AK	3	2	0.38904	137890000	177250000	171450000	1.62197e+08	151460000	165350000	150220000	1.55677e+08	1.04188	0.647049
O08553	Dihydropyrimidinase-related protein 2	Dpysl2	62.277	572	O08553	509	DPYL2_MOUSE Dihydropyrimidinase-related protein 2 OS=Mus musculus OX=10090 GN=Dpysl2 PE=1 SV=2	O08553	509	509	T	VPRGLYDGPVCEVSVTPKTVTPASSAKTSPA	168.99	158.48	GLYDGPVCEVS(0.002)VT(0.998)PK	GLY(-146.28)DGPVCEVS(-26.45)VT(26.45)PK	13	2	-1.8337	25697000	36684000	31890000	3.14237e+07	42520000	39702000	34164000	3.87953e+07	0.809986	0.140407
O08582	GTP-binding protein 1	Gtpbp1	72.3	668	O08582	580	GTPB1_MOUSE GTP-binding protein 1 OS=Mus musculus OX=10090 GN=Gtpbp1 PE=1 SV=2	O08582	580	580	S	KAVGTITKLLQTTNNSPMNSKPQQIKMQSTK	122.53	122.53	LLQTTNNS(0.999)PMNS(0.001)KPQQIK	LLQT(-48.5)T(-35.99)NNS(31.8)PMNS(-31.8)KPQQIK	8	3	2.3624		21852000	22760000	22306000	38094000		14822000	26458000	0.843072	0.75553
O08585	Clathrin light chain A	Clta	25.604	235	O08585	104	CLCA_MOUSE Clathrin light chain A OS=Mus musculus OX=10090 GN=Clta PE=1 SV=2	O08585	104	104	S	PTDSYAAISEVDRLQSEPESIRKWREEQTER	65.295	65.295	LQS(1)EPESIRK	LQS(42.97)EPES(-42.97)IRK	3	2	0.41033		3148300	2705600	2926950	4196600		1793600	2995100	0.977246	0.960587
O08648	Mitogen-activated protein kinase kinase kinase 4	Map3k4	179.83	1597	O08648	492	M3K4_MOUSE Mitogen-activated protein kinase kinase kinase 4 OS=Mus musculus OX=10090 GN=Map3k4 PE=1 SV=2	O08648	492	492	S	SRSQGCVSRKLERLESEEDSIGWGTADCGPE	46.862	46.862	LES(0.972)EEDS(0.028)IGWGTADCGPEASR	LES(15.45)EEDS(-15.45)IGWGT(-34.41)ADCGPEAS(-46.82)R	3	2	-2.1209	7074100		9692600	8383350	8153200	4046500		6099850	1.37435	0.44739
O08648	Mitogen-activated protein kinase kinase kinase 4	Map3k4	179.83	1597	O08648	1126	M3K4_MOUSE Mitogen-activated protein kinase kinase kinase 4 OS=Mus musculus OX=10090 GN=Map3k4 PE=1 SV=2	O08648	1126	1126	S	ALMNECIGHVIGKPHSPVTAIHRNSPRPVKV	116.13	116.13	PHS(1)PVTAIHR	PHS(57.31)PVT(-57.31)AIHR	3	3	0.12579	15168000	12369000	15900000	14479000	8596100	13374000	12329000	1.1433e+07	1.26642	0.166915
O08715	A-kinase anchor protein 1, mitochondrial	Akap1	92.194	857	O08715	55	AKAP1_MOUSE A-kinase anchor protein 1, mitochondrial OS=Mus musculus OX=10090 GN=Akap1 PE=1 SV=4	O08715	55	55	S	VETLKVGPAIKDRRLSEEACPGVLSVAPTVT	123.72	123.72	RLS(1)EEACPGVLSVAPTVTQPPGR	RLS(72.87)EEACPGVLS(-72.87)VAPT(-114.27)VT(-118.55)QPPGR	3	3	-0.21884	33725000	37678000	36153000	35852000	47787000	36913000	31457000	38719000	0.925954	0.592495
O08715	A-kinase anchor protein 1, mitochondrial	Akap1	92.194	857	O08715	101	AKAP1_MOUSE A-kinase anchor protein 1, mitochondrial OS=Mus musculus OX=10090 GN=Akap1 PE=1 SV=4	O08715	101	101	S	TEPLALPRTRQVRRRSESSGNLPSVADTRSQ	116.35	116.35	RRS(0.986)ES(0.013)SGNLPSVADTR	RRS(18.66)ES(-18.66)S(-38.68)GNLPS(-97.19)VADT(-110.88)R	3	3	-0.35593	53869000	66203000	66797000	6.22897e+07	66415000	49054000	33948000	4.98057e+07	1.25065	0.291506
O08715	A-kinase anchor protein 1, mitochondrial	Akap1	92.194	857	O08715	103	AKAP1_MOUSE A-kinase anchor protein 1, mitochondrial OS=Mus musculus OX=10090 GN=Akap1 PE=1 SV=4	O08715	103	103	S	PLALPRTRQVRRRSESSGNLPSVADTRSQPG	93.371	93.371	S(0.01)ES(0.944)S(0.047)GNLPSVADTR	S(-19.94)ES(13.05)S(-13.05)GNLPS(-75.74)VADT(-86.6)R	3	2	-0.026987	664840	9588100		5126470		11151000	8623800	9887400	0.518485	0.412509
O08750	Nuclear factor interleukin-3-regulated protein	Nfil3	50.943	462	O08750	301	NFIL3_MOUSE Nuclear factor interleukin-3-regulated protein OS=Mus musculus OX=10090 GN=Nfil3 PE=1 SV=1	O08750	301	301	S	SDGEDEQQVPKGPIHSPVELQRVHATVVKVP	51.009	51.009	GPIHS(1)PVELQR	GPIHS(51.01)PVELQR	5	3	-0.19979	4941900	5625700	3922100	4829900	6320800	5762500	2937700	5007000	0.96463	0.885875
O08784	Treacle protein	Tcof1	135	1320	O08784	1216	TCOF_MOUSE Treacle protein OS=Mus musculus OX=10090 GN=Tcof1 PE=1 SV=1	O08784	1216	1216	S	NKKKKEQPVPRASAVSPEKAPMTSKAKSKLD	205.15	198.85	ASAVS(1)PEKAPMTSK	AS(-90.66)AVS(90.66)PEKAPMT(-99.18)S(-107.45)K	5	3	-0.14214	40162000	42206000	40893000	41087000	49831000	42049000	38813000	4.35643e+07	0.943134	0.49749
O08784	Treacle protein	Tcof1	135	1320	O08784	395	TCOF_MOUSE Treacle protein OS=Mus musculus OX=10090 GN=Tcof1 PE=1 SV=1	O08784	395	395	T	SAPAKESSQKGAPAVTPGKARPVAAQAGKPE	85.355	65.627	GAPAVT(1)PGK	GAPAVT(65.63)PGK	6	1	-1.7806	22947000	21953000	20133000	2.16777e+07	25292000	34381000	17980000	2.58843e+07	0.837482	0.431604
O08784	Treacle protein	Tcof1	135	1320	O08784	593	TCOF_MOUSE Treacle protein OS=Mus musculus OX=10090 GN=Tcof1 PE=1 SV=1	O08784	593	593	S	SHCKAGAVTSSASLSSPALAKGTQRSDVDSS	218.05	218.05	AGAVTSSASLS(0.008)S(0.992)PALAK	AGAVT(-153.75)S(-112.99)S(-93.14)AS(-45.09)LS(-20.77)S(20.77)PALAK	12	2	-0.11568	99517000	120510000	104450000	108159000	100970000	93839000	93239000	96016000	1.12647	0.148989
O08784	Treacle protein	Tcof1	135	1320	O08784	843	TCOF_MOUSE Treacle protein OS=Mus musculus OX=10090 GN=Tcof1 PE=1 SV=1	O08784	843	843	S	ESDSDTEMPSAQAIKSPPVSVNRNSSPAVPA	116.52	116.52	S(1)PPVSVNR	S(86.75)PPVS(-86.75)VNR	1	2	-0.091952	67025000	58649000	47941000	5.78717e+07	51612000	84062000	60753000	6.54757e+07	0.883865	0.531923
O08784	Treacle protein	Tcof1	135	1320	O08784	154	TCOF_MOUSE Treacle protein OS=Mus musculus OX=10090 GN=Tcof1 PE=1 SV=1	O08784	154	154	S	HPGSGKTVVHLLSGKSPKKSAEPLANTVLAS	185.3	141.1	TVVHLLSGKS(1)PK	T(-121.41)VVHLLS(-41.3)GKS(41.3)PK	10	2	0.29282	153780000	156770000	173660000	1.61403e+08	131550000	194820000	123500000	1.49957e+08	1.07633	0.650133
O08784	Treacle protein	Tcof1	135	1320	O08784	1303	TCOF_MOUSE Treacle protein OS=Mus musculus OX=10090 GN=Tcof1 PE=1 SV=1	O08784	1303	1303	S	KEKKKGKKSLAKDSASPIQKKKKKKKKSAEP	146.48	146.48	DSAS(1)PIQK	DS(-75.55)AS(75.55)PIQK	4	2	-0.17109	301920000	407810000	389370000	3.66367e+08	408610000	434600000	332670000	391960000	0.934704	0.597916
O08784	Treacle protein	Tcof1	135	1320	O08784	909	TCOF_MOUSE Treacle protein OS=Mus musculus OX=10090 GN=Tcof1 PE=1 SV=1	O08784	909	909	T	PATQPSTYALRTSVTTPAALSRAASQPSKSE	57.267	57.267	TSVT(0.054)T(0.91)PAALS(0.036)R	T(-46.82)S(-46.82)VT(-12.3)T(12.3)PAALS(-13.97)R	5	2	-0.25881		5710300	5396900	5553600	6243800	5237800	5398100	5.62657e+06	0.987032	0.872979
O08784	Treacle protein	Tcof1	135	1320	O08784	1066	TCOF_MOUSE Treacle protein OS=Mus musculus OX=10090 GN=Tcof1 PE=1 SV=1	O08784	1066	1066	T	MTPGLTVANSQASKATPRPDSNSLASSAPAT	55.631	55.631	AT(0.931)PRPDS(0.045)NS(0.023)LASSAPATK	AT(13.12)PRPDS(-13.12)NS(-16.07)LAS(-35.49)S(-39.03)APAT(-50.44)K	2	3	0.40683	6310600	6161600		6236100	14580000	4845100	4764400	8.06317e+06	0.773406	0.693421
O08784	Treacle protein	Tcof1	135	1320	O08784	1114	TCOF_MOUSE Treacle protein OS=Mus musculus OX=10090 GN=Tcof1 PE=1 SV=1	O08784	1114	1114	T	TALPKTGRKEASSGSTPQKPKKLKKSTSSSP	197.94	85.513	KEASS(0.002)GS(0.008)T(0.99)PQKPK	KEAS(-34.55)S(-27.92)GS(-20.98)T(20.98)PQKPK	8	3	-0.03078	656900000	605430000	589020000	6.17117e+08	809560000	625250000	673200000	702670000	0.878245	0.219837
O08784	Treacle protein	Tcof1	135	1320	O08784	803	TCOF_MOUSE Treacle protein OS=Mus musculus OX=10090 GN=Tcof1 PE=1 SV=1	O08784	803	803	T	SAPAKESPKKGAHPGTPGKTGSSATQAQPGK	110.93	55.899	KGAHPGT(1)PGK	KGAHPGT(55.9)PGK	7	3	0.17396	9495600	21313000	23002000	1.79369e+07		37338000	19389000	28363500	0.632393	0.314481
O08784	Treacle protein	Tcof1	135	1320	O08784	1191	TCOF_MOUSE Treacle protein OS=Mus musculus OX=10090 GN=Tcof1 PE=1 SV=1	O08784	1191	1191	S	EAIKESGKKSQKRKLSGDLEAGAPKNKKKKE	188.16	51.76	RKLS(1)GDLEAGAPK	RKLS(51.76)GDLEAGAPK	4	3	0.079553	260040000	259060000	240430000	2.53177e+08	320840000	236150000	230090000	262360000	0.964997	0.774639
O08784	Treacle protein	Tcof1	135	1320	O08784	324	TCOF_MOUSE Treacle protein OS=Mus musculus OX=10090 GN=Tcof1 PE=1 SV=1	O08784	324	324	T	SVSAKGISGKGPILATPGKTGPAATQAKAER	112.64	40.475	GPILAT(1)PGK	GPILAT(40.48)PGK	6	2	0.038616	14360000	17725000	15915000	16000000	15838000	23579000	15220000	1.82123e+07	0.878526	0.482323
O08784	Treacle protein	Tcof1	135	1320	O08784	794	TCOF_MOUSE Treacle protein OS=Mus musculus OX=10090 GN=Tcof1 PE=1 SV=1	O08784	794	794	S	GKTSQVRAASAPAKESPKKGAHPGTPGKTGS	174.24	150.01	AASAPAKES(1)PKK	AAS(-86.95)APAKES(86.95)PKK	9	2	0.051798	1453700000	1836100000	1912700000	1.73417e+09	2017600000	1740300000	1937500000	1.89847e+09	0.913456	0.373493
O08784	Treacle protein	Tcof1	135	1320	O08784	248	TCOF_MOUSE Treacle protein OS=Mus musculus OX=10090 GN=Tcof1 PE=1 SV=1	O08784	248	248	T	ARTAPGPTKLGNVAPTPAKPARAAAAAAAAA	69.331	61.265	LGNVAPT(1)PAKPAR	LGNVAPT(61.26)PAKPAR	7	3	-0.092952	3561000	4045400	6090700	4565700		6096900	4947300	5522100	0.826805	0.44434
O08784	Treacle protein	Tcof1	135	1320	O08784	1126	TCOF_MOUSE Treacle protein OS=Mus musculus OX=10090 GN=Tcof1 PE=1 SV=1	O08784	1126	1126	S	SGSTPQKPKKLKKSTSSSPAPTQTLPNSITQ	146.6	112.56	S(0.029)T(0.029)S(0.696)S(0.109)S(0.136)PAPTQTLPNSITQR	S(-13.8)T(-13.8)S(7.09)S(-8.04)S(-7.09)PAPT(-38.64)QT(-56.85)LPNS(-101.16)IT(-106.85)QR	3	3	0.17139	55532000		38708000	47120000	34530000	2444700	32501000	2.31586e+07	2.03467	0.203586
O08784	Treacle protein	Tcof1	135	1320	O08784	1128	TCOF_MOUSE Treacle protein OS=Mus musculus OX=10090 GN=Tcof1 PE=1 SV=1	O08784	1128	1128	S	STPQKPKKLKKSTSSSPAPTQTLPNSITQRL	146.6	137.23	S(0.005)T(0.005)S(0.031)S(0.031)S(0.927)PAPTQTLPNSITQR	S(-22.47)T(-22.47)S(-14.76)S(-14.76)S(14.76)PAPT(-69.47)QT(-88.63)LPNS(-113.69)IT(-121.68)QR	5	2	0.042827		85915000	98256000	92085500	102220000		92478000	97349000	0.945932	0.572098
O08784	Treacle protein	Tcof1	135	1320	O08784	214	TCOF_MOUSE Treacle protein OS=Mus musculus OX=10090 GN=Tcof1 PE=1 SV=1	O08784	214	214	S	EDSSISSDETDVEVKSPAKPAQAKASAAPAK	80.245	63.091	S(1)PAKPAQAK	S(63.09)PAKPAQAK	1	2	0.1234	91304000	69927000	43354000	68195000	59722000	93722000	73637000	7.56937e+07	0.900934	0.682311
O08784	Treacle protein	Tcof1	135	1320	O08784	169	TCOF_MOUSE Treacle protein OS=Mus musculus OX=10090 GN=Tcof1 PE=1 SV=1	O08784	169	169	S	SPKKSAEPLANTVLASETEEEGNAQALGPTA	153.83	89.434	KSAEPLANTVLAS(1)ET(1)EEEGNAQALGPTAK	KS(-56.12)AEPLANT(-37.18)VLAS(37.18)ET(37.18)EEEGNAQALGPT(-63.18)AK	13	3	0.42094	33511000	209950000	50865000	9.81087e+07	190150000	37683000	156010000	1.27948e+08	0.766787	0.702542
O08784	Treacle protein	Tcof1	135	1320	O08784	171	TCOF_MOUSE Treacle protein OS=Mus musculus OX=10090 GN=Tcof1 PE=1 SV=1	O08784	171	171	T	KKSAEPLANTVLASETEEEGNAQALGPTAKS	171.19	89.434	KSAEPLANTVLAS(1)ET(1)EEEGNAQALGPTAK	KS(-56.12)AEPLANT(-37.18)VLAS(37.18)ET(37.18)EEEGNAQALGPT(-63.18)AK	15	3	0.42094	148050000	50848000	50865000	8.32543e+07	57303000	37683000	31937000	4.23077e+07	1.96783	0.286159
O08901	Mitotic checkpoint serine/threonine-protein kinase BUB1	Bub1	119.56	1058	O08901	579	BUB1_MOUSE Mitotic checkpoint serine/threonine-protein kinase BUB1 OS=Mus musculus OX=10090 GN=Bub1 PE=1 SV=1	O08901	579	579	S	DSTVCGIRCNKTLAPSPKSIGDFTSAAQLSS	55.353	55.353	TLAPS(1)PK	T(-51.04)LAPS(51.04)PK	5	2	0.39129		4900800	2896700	3898750	4556900	4735200	5061500	4.78453e+06	0.814865	0.333822
O08992	Syntenin-1	Sdcbp	32.379	299	O08992	6	SDCB1_MOUSE Syntenin-1 OS=Mus musculus OX=10090 GN=Sdcbp PE=1 SV=1	O08992	6	6	S	__________MSLYPSLEDLKVDKVIQAQTA	82.349	69.331	SLYPS(0.999)LEDLKVDK	S(-45.28)LY(-33.04)PS(33.04)LEDLKVDK	5	2	-0.11906	15869000	21728000	17982000	1.85263e+07	19881000	12131000	8894400	1.36355e+07	1.35869	0.254826
O09000	Nuclear receptor coactivator 3	Ncoa3	151.57	1398	O09000	544	NCOA3_MOUSE Nuclear receptor coactivator 3 OS=Mus musculus OX=10090 GN=Ncoa3 PE=1 SV=2	O09000	544	544	S	SLLSTLSSPGPKLDNSPNMNISQPSKVSGQD	96.447	96.447	LDNS(1)PNMNISQPSK	LDNS(51.71)PNMNIS(-51.71)QPS(-75.09)K	4	2	-0.3966	8038000	6475400	6092900	6.86877e+06	7071400		7161000	7116200	0.96523	0.768695
O09000	Nuclear receptor coactivator 3	Ncoa3	151.57	1398	O09000	847	NCOA3_MOUSE Nuclear receptor coactivator 3 OS=Mus musculus OX=10090 GN=Ncoa3 PE=1 SV=2	O09000	847	847	S	PQPVQSVRPPYNRAVSLDSPVSVGSGPPVKN	158.5	141.83	AVS(1)LDSPVSVGSGPPVK	AVS(71.37)LDS(-71.37)PVS(-104.14)VGS(-120.26)GPPVK	3	2	-0.46658	29758000	46718000	41816000	3.94307e+07	41259000	21072000	17353000	2.65613e+07	1.48451	0.224901
O09000	Nuclear receptor coactivator 3	Ncoa3	151.57	1398	O09000	925	NCOA3_MOUSE Nuclear receptor coactivator 3 OS=Mus musculus OX=10090 GN=Ncoa3 PE=1 SV=2	O09000	925	925	S	GLANSRASRMEPLASSPLGRTGADYSATLPR	99.991	80.746	MEPLAS(0.054)S(0.946)PLGR	MEPLAS(-12.47)S(12.47)PLGR	7	2	-0.012449	3893900	4660300	3144000	3899400		3058900	2855800	2957350	1.31855	0.197045
O09000	Nuclear receptor coactivator 3	Ncoa3	151.57	1398	O09000	215	NCOA3_MOUSE Nuclear receptor coactivator 3 OS=Mus musculus OX=10090 GN=Ncoa3 PE=1 SV=2	O09000	215	215	S	RMLMKTHDILEDVNASPETRQRYETMQCFAL	115.42	115.42	THDILEDVNAS(0.99)PET(0.01)R	T(-106.58)HDILEDVNAS(19.92)PET(-19.92)R	11	2	-0.56586		5361200	5951000	5656100	4093900	4645500	5056500	4.59863e+06	1.22995	0.0871696
O09039	SH2B adapter protein 3	Sh2b3	60.486	548	O09039	102	SH2B3_MOUSE SH2B adapter protein 3 OS=Mus musculus OX=10090 GN=Sh2b3 PE=1 SV=2	O09039	102	102	S	YRATAPPRPALPKARSSEDLGPRPACALQHL	74.987	57.434	ARS(0.985)S(0.015)EDLGPR	ARS(18.04)S(-18.04)EDLGPR	3	2	0.93301		9585000	7795800	8690400	10309000		7983000	9146000	0.950186	0.785545
O09044	Synaptosomal-associated protein 23	Snap23	23.261	210	O09044	110	SNP23_MOUSE Synaptosomal-associated protein 23 OS=Mus musculus OX=10090 GN=Snap23 PE=1 SV=1	O09044	110	110	S	SGKNYKATWGDGGDNSPSNVVSKQPSRITNG	154.42	130.19	ATWGDGGDNS(0.999)PS(0.001)NVVSK	AT(-94.32)WGDGGDNS(30.23)PS(-30.23)NVVS(-55.63)K	10	2	0.090044	216340000	260370000	262750000	2.46487e+08	288040000	240800000	193300000	2.40713e+08	1.02398	0.862353
O09106	Histone deacetylase 1	Hdac1	55.074	482	O09106	409	HDAC1_MOUSE Histone deacetylase 1 OS=Mus musculus OX=10090 GN=Hdac1 PE=1 SV=1	O09106	409	409	S	GDEDEEDPDKRISICSSDKRIACEEEFSDSD	78.324	78.324	ISICS(0.838)S(0.162)DKR	IS(-54.86)ICS(7.15)S(-7.15)DKR	5	2	-0.48876	3558100	3754600	24081000	1.04646e+07	19623000	18843000	13685000	1.73837e+07	0.601977	0.382478
O09106	Histone deacetylase 1	Hdac1	55.074	482	O09106	423	HDAC1_MOUSE Histone deacetylase 1 OS=Mus musculus OX=10090 GN=Hdac1 PE=1 SV=1	O09106	423	423	S	CSSDKRIACEEEFSDSDEEGEGGRKNSSNFK	105.51	67.76	IACEEEFS(0.067)DS(0.933)DEEGEGGRK	IACEEEFS(-11.47)DS(11.47)DEEGEGGRK	10	3	-0.53727		7128400	17873000	12500700		9890100	9347100	9618600	1.29964	0.645713
O09106	Histone deacetylase 1	Hdac1	55.074	482	O09106	421	HDAC1_MOUSE Histone deacetylase 1 OS=Mus musculus OX=10090 GN=Hdac1 PE=1 SV=1	O09106	421	421	S	SICSSDKRIACEEEFSDSDEEGEGGRKNSSN	75.773	61.345	IACEEEFS(0.943)DS(0.057)DEEGEGGRK	IACEEEFS(12.22)DS(-12.22)DEEGEGGRK	8	3	-0.68488	22905000	26938000	17758000	2.25337e+07	12628000	22151000	23003000	1.92607e+07	1.16993	0.484792
O09106	Histone deacetylase 1	Hdac1	55.074	482	O09106	410	HDAC1_MOUSE Histone deacetylase 1 OS=Mus musculus OX=10090 GN=Hdac1 PE=1 SV=1	O09106	410	410	S	DEDEEDPDKRISICSSDKRIACEEEFSDSDE	73.632	61.233	ISICS(0.361)S(0.639)DKR	IS(-45.29)ICS(-2.48)S(2.48)DKR	6	2	-0.45427	18214000	17014000	2817400	12681800		4851100	13685000	9268050	1.36834	0.667028
O09126	Semaphorin-4D	Sema4d	95.639	861	O09126	856	SEM4D_MOUSE Semaphorin-4D OS=Mus musculus OX=10090 GN=Sema4d PE=1 SV=2	O09126	856	856	S	RDKPFDVKCELKFADSDADGD__________	116.37	95.502	FADS(1)DADGD	FADS(95.5)DADGD	4	1	-0.82661	5172600	6062600	6520100	5.91843e+06	10564000	6947000	7048600	8.18653e+06	0.722947	0.144568
O09130	NFATC2-interacting protein	Nfatc2ip	45.121	412	O09130	79	NF2IP_MOUSE NFATC2-interacting protein OS=Mus musculus OX=10090 GN=Nfatc2ip PE=1 SV=1	O09130	79	79	S	VPVARLPAPAKPEQDSDSDSEGAAEGPAGAP	108.58	51.811	LPAPAKPEQDS(1)DS(1)DS(1)EGAAEGPAGAPR	LPAPAKPEQDS(51.81)DS(51.81)DS(51.81)EGAAEGPAGAPR	11	3	-1.0094		48024000	54938000	51481000	85650000	37798000	47971000	5.71397e+07	0.900968	0.784897
O09130	NFATC2-interacting protein	Nfatc2ip	45.121	412	O09130	83	NF2IP_MOUSE NFATC2-interacting protein OS=Mus musculus OX=10090 GN=Nfatc2ip PE=1 SV=1	O09130	83	83	S	RLPAPAKPEQDSDSDSEGAAEGPAGAPRTLV	108.58	51.811	LPAPAKPEQDS(1)DS(1)DS(1)EGAAEGPAGAPR	LPAPAKPEQDS(51.81)DS(51.81)DS(51.81)EGAAEGPAGAPR	15	3	-1.0094		48024000	54938000	51481000	85650000	37798000	47971000	5.71397e+07	0.900968	0.784897
O09130	NFATC2-interacting protein	Nfatc2ip	45.121	412	O09130	81	NF2IP_MOUSE NFATC2-interacting protein OS=Mus musculus OX=10090 GN=Nfatc2ip PE=1 SV=1	O09130	81	81	S	VARLPAPAKPEQDSDSDSEGAAEGPAGAPRT	108.58	51.811	LPAPAKPEQDS(1)DS(1)DS(1)EGAAEGPAGAPR	LPAPAKPEQDS(51.81)DS(51.81)DS(51.81)EGAAEGPAGAPR	13	3	-1.0094		48024000	54938000	51481000	85650000	37798000	47971000	5.71397e+07	0.900968	0.784897
O09167	60S ribosomal protein L21	Rpl21	18.562	160	O09167	104	RL21_MOUSE 60S ribosomal protein L21 OS=Mus musculus OX=10090 GN=Rpl21 PE=1 SV=3	O09167	104	104	S	INVRIEHIKHSKSRDSFLKRVKENDQKKKEA	61.593	61.161	S(0.004)RDS(0.996)FLK	S(-23.82)RDS(23.82)FLK	4	2	-0.27186	4399400	4524300	2856400	3926700	4735600	3341300	5315000	4.46397e+06	0.879644	0.535831
O35071	Kinesin-like protein KIF1C	Kif1c	122.43	1100	O35071	676	KIF1C_MOUSE Kinesin-like protein KIF1C OS=Mus musculus OX=10090 GN=Kif1c PE=1 SV=2	O35071	676	676	S	ADLLLEQQRLYADSDSGEDSDKRSCEESWRL	99.044	77.031	LYADS(1)DS(0.979)GEDS(0.021)DKR	LY(-51.87)ADS(38.61)DS(16.7)GEDS(-16.7)DKR	7	2	0.45571	19879000		13715000	16797000	20269000		9795500	15032250	1.1174	0.798834
O35071	Kinesin-like protein KIF1C	Kif1c	122.43	1100	O35071	1080	KIF1C_MOUSE Kinesin-like protein KIF1C OS=Mus musculus OX=10090 GN=Kif1c PE=1 SV=2	O35071	1080	1080	T	PSPAQRPGPRYPPYTTPPRMRRQRSAPDLKE	58.476	50.354	Y(0.001)PPY(0.007)T(0.176)T(0.817)PPR	Y(-31.04)PPY(-20.61)T(-6.67)T(6.67)PPR	6	2	-0.37228	4119700	9208100	10772000	8.03327e+06	11949000	7545300	9408400	9.63423e+06	0.833825	0.53792
O35071	Kinesin-like protein KIF1C	Kif1c	122.43	1100	O35071	1031	KIF1C_MOUSE Kinesin-like protein KIF1C OS=Mus musculus OX=10090 GN=Kif1c PE=1 SV=2	O35071	1031	1031	S	RRPPSPRRPHRSRRNSLDGGSRSRGGGSTQP	155.39	142.08	RNS(1)LDGGSR	RNS(81.57)LDGGS(-81.57)R	3	2	-0.34781	53315000	60969000	2992500	3.90922e+07	73678000	65115000	55851000	6.48813e+07	0.602518	0.244112
O35082	Klotho	Kl	116.4	1014	O35082	443	KLOT_MOUSE Klotho OS=Mus musculus OX=10090 GN=Kl PE=1 SV=2	O35082	443	443	T	DDAKYMYYLKKFIMETLKAIRLDGVDVIGYT	52.482	52.482	FIMET(1)LK	FIMET(52.48)LK	5	2	4.4665	5151000	4632500	4984300	4922600	4197300		3246200	3721750	1.32266	0.0595339
O35126	Atrophin-1	Atn1	123.72	1175	O35126	34	ATN1_MOUSE Atrophin-1 OS=Mus musculus OX=10090 GN=Atn1 PE=1 SV=1	O35126	34	34	S	EAPGPREELRSRGRASPGGVSTSSSDGKAEK	91.166	91.166	GRAS(1)PGGVSTSSSDGK	GRAS(36.5)PGGVS(-36.5)T(-41.57)S(-51.34)S(-56.01)S(-65.67)DGK	4	2	0.25967	9418700	12398000	11976000	1.12642e+07	12305000		7804000	10054500	1.12032	0.598881
O35130	Ribosomal RNA small subunit methyltransferase NEP1	Emg1	26.974	244	O35130	24	NEP1_MOUSE Ribosomal RNA small subunit methyltransferase NEP1 OS=Mus musculus OX=10090 GN=Emg1 PE=1 SV=1	O35130	24	24	T	QPRERRFSVQEQDWETTPPKKLRLGAGSKCG	83.751	83.751	RFSVQEQDWET(0.622)T(0.378)PPKK	RFS(-75.44)VQEQDWET(2.16)T(-2.16)PPKK	11	3	1.3795		43809000	12907000	28358000	8377000		9529300	8953150	3.16738	0.336243
O35130	Ribosomal RNA small subunit methyltransferase NEP1	Emg1	26.974	244	O35130	25	NEP1_MOUSE Ribosomal RNA small subunit methyltransferase NEP1 OS=Mus musculus OX=10090 GN=Emg1 PE=1 SV=1	O35130	25	25	T	PRERRFSVQEQDWETTPPKKLRLGAGSKCGG	140.59	100.97	FSVQEQDWET(0.045)T(0.955)PPKK	FS(-89.54)VQEQDWET(-13.29)T(13.29)PPKK	11	3	0.18814	49589000	18071000	44021000	37227000	47917000	49025000	50456000	4.91327e+07	0.757683	0.288663
O35130	Ribosomal RNA small subunit methyltransferase NEP1	Emg1	26.974	244	O35130	16	NEP1_MOUSE Ribosomal RNA small subunit methyltransferase NEP1 OS=Mus musculus OX=10090 GN=Emg1 PE=1 SV=1	O35130	16	16	S	MSAASGGFQPRERRFSVQEQDWETTPPKKLR	153.04	140.59	RFS(1)VQEQDWET(0.238)T(0.762)PPKK	RFS(129.2)VQEQDWET(-5.06)T(5.06)PPKK	3	3	-0.081438	49528000	65787000	62233000	5.91827e+07	67563000	45275000	34442000	4.90933e+07	1.20551	0.408119
O35144	Telomeric repeat-binding factor 2	Terf2	60.263	541	O35144	367	TERF2_MOUSE Telomeric repeat-binding factor 2 OS=Mus musculus OX=10090 GN=Terf2 PE=1 SV=3	O35144	367	367	S	LDQKDLVLANLASPSSPAHKHKRPRKDEHES	227.09	93.92	DLVLANLASPS(0.052)S(0.948)PAHK	DLVLANLAS(-36.51)PS(-12.6)S(12.6)PAHK	12	3	0.089309	17831000	22922000	21613000	2.07887e+07	20574000	19355000	20773000	20234000	1.02741	0.744701
O35144	Telomeric repeat-binding factor 2	Terf2	60.263	541	O35144	399	TERF2_MOUSE Telomeric repeat-binding factor 2 OS=Mus musculus OX=10090 GN=Terf2 PE=1 SV=3	O35144	399	399	S	APAEGEGGSDRQPRNSPMTISRLLLEEDSQS	84.896	84.896	NS(1)PMTISR	NS(50.7)PMT(-50.7)IS(-62.87)R	2	2	-0.15373	11089000	12385000	11165000	1.15463e+07	13642000	13061000	8733100	1.1812e+07	0.977506	0.876507
O35153	BET1-like protein	Bet1l	12.428	111	O35153	37	BET1L_MOUSE BET1-like protein OS=Mus musculus OX=10090 GN=Bet1l PE=3 SV=1	O35153	37	37	S	KRMADSLASKVTRLKSLALDIDRDTEDQNRY	60.621	60.621	LKS(1)LALDIDRDTEDQNR	LKS(42.61)LALDIDRDT(-42.61)EDQNR	3	3	0.030851	4052500		6287900	5170200	6771800	3993400	2586200	4.45047e+06	1.16172	0.714977
O35216	Histone H3-like centromeric protein A	Cenpa	15.509	134	O35216	16	CENPA_MOUSE Histone H3-like centromeric protein A OS=Mus musculus OX=10090 GN=Cenpa PE=2 SV=1	O35216	16	16	S	MGPRRKPQTPRRRPSSPAPGPSRQSSSVGSQ	106.6	85.988	RPS(0.072)S(0.926)PAPGPS(0.002)R	RPS(-11.1)S(11.1)PAPGPS(-27.26)R	4	2	0.031096	179620000	191460000		185540000	160390000	184480000	195210000	1.80027e+08	1.03062	0.720128
O35316	Sodium- and chloride-dependent taurine transporter	Slc6a6	69.855	621	O35316	21	SC6A6_MOUSE Sodium- and chloride-dependent taurine transporter OS=Mus musculus OX=10090 GN=Slc6a6 PE=1 SV=2	O35316	21	21	S	KLQCLKDFHKDILKPSPGKSPGTRPEDEADG	136.53	136.53	DILKPS(1)PGK	DILKPS(136.53)PGK	6	2	-0.11403	35591000	27609000	30462000	3.12207e+07	35457000	33145000	41899000	3.68337e+07	0.847612	0.184936
O35326	Serine/arginine-rich splicing factor 5	Srsf5	30.891	269	O35326	228	SRSF5_MOUSE Serine/arginine-rich splicing factor 5 OS=Mus musculus OX=10090 GN=Srsf5 PE=1 SV=2	O35326	228	228	S	RSRSRSRSRSKSRSGSRSPVPEKSQKRGSSS	98.582	67.648	S(1)GS(1)RS(1)PVPEK	S(67.65)GS(67.65)RS(67.65)PVPEK	3	2	-0.13523	467040000	487120000	237390000	3.97183e+08	450560000	401420000	525500000	459160000	0.865022	0.51945
O35326	Serine/arginine-rich splicing factor 5	Srsf5	30.891	269	O35326	226	SRSF5_MOUSE Serine/arginine-rich splicing factor 5 OS=Mus musculus OX=10090 GN=Srsf5 PE=1 SV=2	O35326	226	226	S	YSRSRSRSRSRSKSRSGSRSPVPEKSQKRGS	104.95	67.648	S(1)GS(1)RS(1)PVPEK	S(67.65)GS(67.65)RS(67.65)PVPEK	1	2	-0.13523	210140000	221970000	423100000	285070000	259370000	199280000	274460000	244370000	1.16655	0.606007
O35326	Serine/arginine-rich splicing factor 5	Srsf5	30.891	269	O35326	250	SRSF5_MOUSE Serine/arginine-rich splicing factor 5 OS=Mus musculus OX=10090 GN=Srsf5 PE=1 SV=2	O35326	250	250	S	KSQKRGSSSRSKSPASVDRQRSRSRSRSRSV	87.863	56.65	S(1)KS(1)PAS(1)VDR	S(56.65)KS(56.65)PAS(56.65)VDR	6	2	-0.26076	71058000	75055000	64413000	7.01753e+07	72715000	74267000	88754000	7.85787e+07	0.893058	0.232423
O35326	Serine/arginine-rich splicing factor 5	Srsf5	30.891	269	O35326	247	SRSF5_MOUSE Serine/arginine-rich splicing factor 5 OS=Mus musculus OX=10090 GN=Srsf5 PE=1 SV=2	O35326	247	247	S	VPEKSQKRGSSSRSKSPASVDRQRSRSRSRS	113.24	56.65	S(1)KS(1)PAS(1)VDR	S(56.65)KS(56.65)PAS(56.65)VDR	3	2	-0.26076	167130000	174720000	226750000	1.89533e+08	263160000	219190000	185540000	222630000	0.851338	0.321213
O35326	Serine/arginine-rich splicing factor 5	Srsf5	30.891	269	O35326	230	SRSF5_MOUSE Serine/arginine-rich splicing factor 5 OS=Mus musculus OX=10090 GN=Srsf5 PE=1 SV=2	O35326	230	230	S	RSRSRSRSKSRSGSRSPVPEKSQKRGSSSRS	104.95	67.648	S(1)GS(1)RS(1)PVPEK	S(67.65)GS(67.65)RS(67.65)PVPEK	5	2	-0.13523	492610000	524920000	455020000	490850000	416450000	439790000	525500000	460580000	1.06572	0.479096
O35326	Serine/arginine-rich splicing factor 5	Srsf5	30.891	269	O35326	245	SRSF5_MOUSE Serine/arginine-rich splicing factor 5 OS=Mus musculus OX=10090 GN=Srsf5 PE=1 SV=2	O35326	245	245	S	SPVPEKSQKRGSSSRSKSPASVDRQRSRSRS	73.245	56.65	S(1)KS(1)PAS(1)VDR	S(56.65)KS(56.65)PAS(56.65)VDR	1	2	-0.26076	61845000	62961000	64413000	63073000	18149000	18393000	75238000	37260000	1.69278	0.245923
O35344	Importin subunit alpha-4	Kpna3	57.772	521	O35344	60	IMA4_MOUSE Importin subunit alpha-4 OS=Mus musculus OX=10090 GN=Kpna3 PE=1 SV=1	O35344	60	60	S	LLKKRNVPQEESLEDSDVDADFKAQNVTLEA	174.7	147.26	NVPQEESLEDS(1)DVDADFK	NVPQEES(-68.29)LEDS(68.29)DVDADFK	11	2	-0.20745	59463000	89196000	87345000	78668000	97067000	95007000	87037000	93037000	0.845556	0.227603
O35345	Importin subunit alpha-7	Kpna6	59.964	536	O35345	6	IMA7_MOUSE Importin subunit alpha-7 OS=Mus musculus OX=10090 GN=Kpna6 PE=1 SV=2	O35345	6	6	S	__________METMASPGKDNYRMKSYKNNA	188.44	152.94	METMAS(1)PGKDNYR	MET(-76.59)MAS(76.59)PGKDNY(-100.36)R	6	2	-0.92239	40338000	36495000	36118000	3.76503e+07	40214000	41944000	31073000	3.77437e+07	0.997527	0.98073
O35368	Interferon-activable protein 203	Ifi203	46.299	408	O35368	403	IFI3_MOUSE Interferon-activable protein 203 OS=Mus musculus OX=10090 GN=Ifi203 PE=1 SV=1	O35368	403	403	S	INEGKPLNPDSVRRNSLEPYF__________	67.334	67.334	RNS(1)LEPYF	RNS(54.81)LEPY(-54.81)F	3	2	0.48557	1258000	1815200	1827400	1.63353e+06	1237600	1063900		1150750	1.41954	0.150064
O35379	Multidrug resistance-associated protein 1	Abcc1	171.18	1528	O35379	878	MRP1_MOUSE Multidrug resistance-associated protein 1 OS=Mus musculus OX=10090 GN=Abcc1 PE=1 SV=1	O35379	878	878	S	AEFLRTYANAEQDLASEDDSVSGSGKESKPV	75.404	56.172	TYANAEQDLAS(0.966)EDDS(0.03)VS(0.004)GSGK	T(-39.58)Y(-39.85)ANAEQDLAS(15.12)EDDS(-15.12)VS(-24.4)GS(-32.89)GK	11	2	-0.46995	10233000	10895000		10564000	12629000	8689100	9789600	1.03692e+07	1.01878	0.90707
O35379	Multidrug resistance-associated protein 1	Abcc1	171.18	1528	O35379	1142	MRP1_MOUSE Multidrug resistance-associated protein 1 OS=Mus musculus OX=10090 GN=Abcc1 PE=1 SV=1	O35379	1142	1142	S	QRFYVASSRQLKRLESVSRSPVYSHFNETLL	52.6	43.958	RLES(0.998)VS(0.002)R	RLES(26.06)VS(-26.06)R	4	2	0.23924	11391000		5837000	8614000	11151000		6568600	8859800	0.972257	0.951779
O35445	E3 ubiquitin-protein ligase RNF5	Rnf5	19.837	180	O35445	94	RNF5_MOUSE E3 ubiquitin-protein ligase RNF5 OS=Mus musculus OX=10090 GN=Rnf5 PE=1 SV=1	O35445	94	94	T	LYGRGSQKPQDPRLKTPPRPQGQRPAPESRG	77.185	57.434	LKT(1)PPRPQGQR	LKT(57.43)PPRPQGQR	3	3	0.069385	6252100	8121000	10436000	8269700	9962700		7490100	8726400	0.947665	0.817458
O35491	Dual specificity protein kinase CLK2	Clk2	59.986	499	O35491	50	CLK2_MOUSE Dual specificity protein kinase CLK2 OS=Mus musculus OX=10090 GN=Clk2 PE=1 SV=2	O35491	50	50	S	WSSSSDRTRRRRREDSYHVRSRSSYDDHSSD	88.021	73.435	REDS(1)YHVR	REDS(47.54)Y(-47.54)HVR	4	2	-1.368	14991000	13393000	10525000	1.29697e+07	11873000	13539000	9633600	1.16819e+07	1.11024	0.497598
O35492	Dual specificity protein kinase CLK3	Clk3	73.797	638	O35492	157	CLK3_MOUSE Dual specificity protein kinase CLK3 OS=Mus musculus OX=10090 GN=Clk3 PE=1 SV=2	O35492	157	157	S	AAGAWETMHHCKRYRSPEPDPYLSYRWKRRR	133.52	126.26	YRS(1)PEPDPYLSYR	Y(-45.41)RS(45.41)PEPDPY(-81.75)LS(-99.17)Y(-105.68)R	3	3	0.16056	48554000	52774000	51209000	5.08457e+07	54874000	59611000	41324000	5.19363e+07	0.979	0.855485
O35492	Dual specificity protein kinase CLK3	Clk3	73.797	638	O35492	215	CLK3_MOUSE Dual specificity protein kinase CLK3 OS=Mus musculus OX=10090 GN=Clk3 PE=1 SV=2	O35492	215	215	S	HDRIPYQRRYREHRDSDTYRCEERSPSFGED	188.26	187.62	EHRDS(1)DTYR	EHRDS(52.53)DT(-52.53)Y(-142.74)R	5	2	0.58241	31502000	29708000	35571000	3.22603e+07	27533000	32996000	23242000	2.79237e+07	1.1553	0.260653
O35492	Dual specificity protein kinase CLK3	Clk3	73.797	638	O35492	283	CLK3_MOUSE Dual specificity protein kinase CLK3 OS=Mus musculus OX=10090 GN=Clk3 PE=1 SV=2	O35492	283	283	S	SASSRSQQSSKRSSRSVEDDKEGHLVCRIGD	92.773	58.461	S(1)VEDDKEGHLVCR	S(58.46)VEDDKEGHLVCR	1	3	-0.0093265	21503000	29321000	22390000	2.44047e+07	26999000	30408000	25129000	27512000	0.887055	0.346475
O35495	Cyclin-dependent kinase 14	Cdk14	52.995	469	O35495	122	CDK14_MOUSE Cyclin-dependent kinase 14 OS=Mus musculus OX=10090 GN=Cdk14 PE=1 SV=2	O35495	122	122	S	SAGKESPKVRRHSSPSSPTSPKFGKADSYEK	78.95	77.221	RHS(0.951)S(0.088)PS(0.781)S(0.178)PT(0.001)SPK	RHS(12.77)S(-12.77)PS(6.44)S(-6.44)PT(-27.68)S(-34.59)PK	6	2	-1.3239	12372000	23369000	13038000	1.62597e+07	17425000	12922000	12549000	1.42987e+07	1.13715	0.640635
O35495	Cyclin-dependent kinase 14	Cdk14	52.995	469	O35495	125	CDK14_MOUSE Cyclin-dependent kinase 14 OS=Mus musculus OX=10090 GN=Cdk14 PE=1 SV=2	O35495	125	125	T	KESPKVRRHSSPSSPTSPKFGKADSYEKLEK	137.81	126.09	HSS(0.002)PS(0.001)S(0.006)PT(0.939)S(0.052)PK	HS(-62.79)S(-26.42)PS(-30.66)S(-21.68)PT(12.56)S(-12.56)PK	8	2	-0.11567	11081000	48995000	40701000	3.35923e+07	23710000	39765000		31737500	1.05844	0.915118
O35495	Cyclin-dependent kinase 14	Cdk14	52.995	469	O35495	134	CDK14_MOUSE Cyclin-dependent kinase 14 OS=Mus musculus OX=10090 GN=Cdk14 PE=1 SV=2	O35495	134	134	S	SSPSSPTSPKFGKADSYEKLEKLGEGSYATV	126.34	123.95	ADS(1)YEKLEK	ADS(71.46)Y(-71.46)EKLEK	3	2	0.2613	38184000	42258000		40221000	54288000	40651000	27595000	4.08447e+07	0.984731	0.954484
O35495	Cyclin-dependent kinase 14	Cdk14	52.995	469	O35495	24	CDK14_MOUSE Cyclin-dependent kinase 14 OS=Mus musculus OX=10090 GN=Cdk14 PE=1 SV=2	O35495	24	24	S	PAEKIGKMKKLRRTLSESFSRIALKKEDTTF	146.11	146.11	TLS(1)ESFSR	T(-70.91)LS(46.32)ES(-46.32)FS(-85.94)R	3	2	-0.27244	37492000	28902000	27414000	3.12693e+07	22302000	30303000	17616000	23407000	1.3359	0.180759
O35495	Cyclin-dependent kinase 14	Cdk14	52.995	469	O35495	123	CDK14_MOUSE Cyclin-dependent kinase 14 OS=Mus musculus OX=10090 GN=Cdk14 PE=1 SV=2	O35495	123	123	S	AGKESPKVRRHSSPSSPTSPKFGKADSYEKL	103.46	103.46	HSS(0.002)PS(0.023)S(0.872)PT(0.087)S(0.015)PK	HS(-62.24)S(-25.57)PS(-15.84)S(10)PT(-10)S(-17.6)PK	6	2	-0.38502	25344000	7792800	29473000	2.08699e+07	32140000	30203000	29289000	30544000	0.683274	0.22222
O35495	Cyclin-dependent kinase 14	Cdk14	52.995	469	O35495	95	CDK14_MOUSE Cyclin-dependent kinase 14 OS=Mus musculus OX=10090 GN=Cdk14 PE=1 SV=2	O35495	95	95	S	FDPFEKPANQVKRVHSENNACINFKSSSAGK	153.03	118.71	VHS(1)ENNACINFK	VHS(118.71)ENNACINFK	3	2	-0.29149	41332000	37211000	27734000	3.54257e+07	22602000	27695000	26025000	2.54407e+07	1.39248	0.080742
O35495	Cyclin-dependent kinase 14	Cdk14	52.995	469	O35495	119	CDK14_MOUSE Cyclin-dependent kinase 14 OS=Mus musculus OX=10090 GN=Cdk14 PE=1 SV=2	O35495	119	119	S	KSSSAGKESPKVRRHSSPSSPTSPKFGKADS	77.221	70.197	RHS(0.99)S(0.009)PS(0.001)S(0.001)PTSPK	RHS(20.6)S(-20.6)PS(-32.43)S(-32.43)PT(-48.39)S(-53.31)PK	3	2	-0.2587	8662800	30488000	25941000	2.16973e+07	23675000	12097000		17886000	1.21309	0.718091
O35495	Cyclin-dependent kinase 14	Cdk14	52.995	469	O35495	78	CDK14_MOUSE Cyclin-dependent kinase 14 OS=Mus musculus OX=10090 GN=Cdk14 PE=1 SV=2	O35495	78	78	S	DTIPEDKKVRVQRTQSTFDPFEKPANQVKRV	114.99	114.99	T(0.007)QS(0.988)T(0.005)FDPFEKPANQVK	T(-21.62)QS(21.62)T(-22.6)FDPFEKPANQVK	3	2	0.61168	18947000	17600000	24099000	2.02153e+07	21133000	11115000	11102000	14450000	1.39898	0.211901
O35516	Neurogenic locus notch homolog protein 2	Notch2	265.33	2470	O35516	1777	NOTC2_MOUSE Neurogenic locus notch homolog protein 2 OS=Mus musculus OX=10090 GN=Notch2 PE=1 SV=1	O35516	1777	1777	S	GPQPKKAKAEDEALLSEDDPIDRRPWTQQHL	89.468	53.453	AEDEALLS(1)EDDPIDR	AEDEALLS(53.45)EDDPIDR	8	2	-0.32953		5148600	4004700	4576650	5191600	3499900	3575700	4.08907e+06	1.11924	0.598221
O35551	Rab GTPase-binding effector protein 1	Rabep1	99.523	862	O35551	407	RABE1_MOUSE Rab GTPase-binding effector protein 1 OS=Mus musculus OX=10090 GN=Rabep1 PE=1 SV=2	O35551	407	407	S	KSDNDMFKDGLRRAQSTDSLGTSSSLQSKAL	112.85	71.309	AQS(0.994)T(0.11)DS(0.89)LGT(0.005)S(0.001)SSLQSK	AQS(21.72)T(-9.31)DS(9.31)LGT(-22.95)S(-28.4)S(-33.63)S(-38.61)LQS(-51.62)K	3	2	0.74779	12786000	16036000	13532000	14118000	39402000	12542000	14449000	22131000	0.637929	0.40958
O35551	Rab GTPase-binding effector protein 1	Rabep1	99.523	862	O35551	410	RABE1_MOUSE Rab GTPase-binding effector protein 1 OS=Mus musculus OX=10090 GN=Rabep1 PE=1 SV=2	O35551	410	410	S	NDMFKDGLRRAQSTDSLGTSSSLQSKALGYN	112.85	112.85	AQS(0.988)T(0.016)DS(0.994)LGT(0.001)SSSLQSK	AQS(19.27)T(-19.27)DS(23.98)LGT(-28.52)S(-34.58)S(-40.53)S(-46.38)LQS(-70.47)K	6	2	0.21494	22181000	18235000	27268000	2.25613e+07	17101000	22661000	26082000	21948000	1.02795	0.876357
O35598	Disintegrin and metalloproteinase domain-containing protein 10	Adam10	83.967	749	O35598	720	ADA10_MOUSE Disintegrin and metalloproteinase domain-containing protein 10 OS=Mus musculus OX=10090 GN=Adam10 PE=1 SV=2	O35598	720	720	T	PSSNPKLPPPKPLPGTLKRRRPPQPIQQPPR	44.925	44.925	LPPPKPLPGT(1)LK	LPPPKPLPGT(44.93)LK	10	2	0.063457	2231400	1707900	2076300	2005200		1577100	1912400	1744750	1.14928	0.350665
O35601	FYN-binding protein 1	Fyb1	90.054	819	O35601	89	FYB1_MOUSE FYN-binding protein 1 OS=Mus musculus OX=10090 GN=Fyb1 PE=1 SV=2	O35601	89	89	S	PEKEPKPPFLKPTGGSPRFGTQPNSVSRDPE	65.808	61.096	EPKPPFLKPT(0.078)GGS(0.922)PR	EPKPPFLKPT(-10.7)GGS(10.7)PR	13	3	0.23841	22404000	22151000	20273000	2.16093e+07		22118000	20465000	21291500	1.01493	0.784688
O35601	FYN-binding protein 1	Fyb1	90.054	819	O35601	28	FYB1_MOUSE FYN-binding protein 1 OS=Mus musculus OX=10090 GN=Fyb1 PE=1 SV=2	O35601	28	28	S	EAATSSRPFKVAGQSSPSGIQSRKNLFDNQG	123.92	115.04	VAGQS(0.006)S(0.991)PS(0.003)GIQSR	VAGQS(-22.08)S(22.08)PS(-24.94)GIQS(-39.04)R	6	2	-0.15977	176650000	210750000	212390000	199930000	217190000	184830000	192360000	1.98127e+08	1.0091	0.911328
O35601	FYN-binding protein 1	Fyb1	90.054	819	O35601	114	FYB1_MOUSE FYN-binding protein 1 OS=Mus musculus OX=10090 GN=Fyb1 PE=1 SV=2	O35601	114	114	S	VSRDPEVKVGFLKPVSPKPTSLTKEDSKPVV	197.19	165.02	VGFLKPVS(1)PK	VGFLKPVS(165.02)PK	8	2	0.11262	23397000	21270000	20099000	2.15887e+07	20206000	17893000	21657000	1.99187e+07	1.08384	0.316639
O35601	FYN-binding protein 1	Fyb1	90.054	819	O35601	222	FYB1_MOUSE FYN-binding protein 1 OS=Mus musculus OX=10090 GN=Fyb1 PE=1 SV=2	O35601	222	222	S	SQEENTSKNVPVQKGSPVQLGAKSKGAPFKP	113.38	109.39	GS(1)PVQLGAK	GS(109.39)PVQLGAK	2	2	0.45513	48702000	43591000	54312000	4.88683e+07	46471000	57615000	37928000	47338000	1.03233	0.825071
O35601	FYN-binding protein 1	Fyb1	90.054	819	O35601	561	FYB1_MOUSE FYN-binding protein 1 OS=Mus musculus OX=10090 GN=Fyb1 PE=1 SV=2	O35601	561	561	S	SYGYIKTTAVEIDYDSLKRKKNSLNAVPPRL	216.71	141.13	TTAVEIDYDS(1)LKR	T(-133.26)T(-133.26)AVEIDY(-77.02)DS(77.02)LKR	10	3	0.1712	24101000	36590000	28733000	29808000	29050000	27841000	29098000	28663000	1.03995	0.770529
O35609	Secretory carrier-associated membrane protein 3	Scamp3	38.458	349	O35609	78	SCAM3_MOUSE Secretory carrier-associated membrane protein 3 OS=Mus musculus OX=10090 GN=Scamp3 PE=1 SV=3	O35609	78	78	S	LPPPSAPSVQSSRKLSPTEPRNYGSYSTQAS	150.21	135.56	KLS(1)PTEPR	KLS(57.42)PT(-57.42)EPR	3	2	-0.25222	260760000	238190000	149880000	2.16277e+08	177220000	244170000	221700000	2.14363e+08	1.00893	0.96335
O35613	Death domain-associated protein 6	Daxx	81.488	739	O35613	523	DAXX_MOUSE Death domain-associated protein 6 OS=Mus musculus OX=10090 GN=Daxx PE=1 SV=1	O35613	523	523	T	DFFHRRNSEPAEGLRTPEGQQKRGLTETPAS	101.28	101.28	NSEPAEGLRT(1)PEGQQK	NS(-80.68)EPAEGLRT(80.68)PEGQQK	10	3	0.22317	22933000	26987000	25765000	2.52283e+07	16815000	28816000	23295000	2.29753e+07	1.09806	0.572482
O35613	Death domain-associated protein 6	Daxx	81.488	739	O35613	626	DAXX_MOUSE Death domain-associated protein 6 OS=Mus musculus OX=10090 GN=Daxx PE=1 SV=1	O35613	626	626	S	TSVNGRVSSHTWRDASPPSKRFRKEKKQLGS	85.533	83.862	DAS(1)PPSKR	DAS(57.08)PPS(-57.08)KR	3	2	-0.28667	81816000	90634000	91585000	8.80117e+07	100690000	74657000	88367000	8.79047e+07	1.00122	0.990137
O35615	Zinc finger protein ZFPM1	Zfpm1	105.98	995	O35615	286	FOG1_MOUSE Zinc finger protein ZFPM1 OS=Mus musculus OX=10090 GN=Zfpm1 PE=1 SV=1	O35615	286	286	S	QAHLLYYCASRQRAGSPVSATEEKPKETYPN	93.181	93.181	AGS(1)PVSATEEKPK	AGS(43.84)PVS(-43.84)AT(-65.15)EEKPK	3	2	-0.22799	8612800		15793000	12202900	11086000		5315600	8200800	1.48801	0.476495
O35623	BET1 homolog	Bet1	13.274	118	O35623	50	BET1_MOUSE BET1 homolog OS=Mus musculus OX=10090 GN=Bet1 PE=1 SV=1	O35623	50	50	S	LTESLRSKVTAIKSLSIEIGHEVKNQNKLLA	136.83	132.24	SLS(1)IEIGHEVK	S(-51.06)LS(51.06)IEIGHEVK	3	2	-0.54746	15157000	25822000	31317000	2.40987e+07	23441000	13888000	15157000	1.74953e+07	1.37743	0.304457
O35664	Interferon alpha/beta receptor 2	Ifnar2	56.578	513	O35664	403	INAR2_MOUSE Interferon alpha/beta receptor 2 OS=Mus musculus OX=10090 GN=Ifnar2 PE=1 SV=2	O35664	403	403	S	AGPSEDPTGPYERRKSVLEDSFPREDNSSMD	98.943	98.943	RKS(1)VLEDSFPR	RKS(71.18)VLEDS(-71.18)FPR	3	3	0.18229	25763000	24670000	28699000	2.63773e+07	24756000	16566000	18283000	1.98683e+07	1.32761	0.0784281
O35685	Nuclear migration protein nudC	Nudc	38.358	332	O35685	139	NUDC_MOUSE Nuclear migration protein nudC OS=Mus musculus OX=10090 GN=Nudc PE=1 SV=1	O35685	139	139	S	DAEDQEAQLKNGSLDSPGKQDAEDEEDEEDE	98.3	79.69	NGS(0.001)LDS(0.999)PGKQDAEDEEDEEDEKDK	NGS(-31.09)LDS(31.09)PGKQDAEDEEDEEDEKDK	6	3	0.16265	31150000	26680000	31062000	2.96307e+07	39776000	20193000	25245000	2.84047e+07	1.04316	0.84936
O35685	Nuclear migration protein nudC	Nudc	38.358	332	O35685	99	NUDC_MOUSE Nuclear migration protein nudC OS=Mus musculus OX=10090 GN=Nudc PE=1 SV=1	O35685	99	99	T	KAERAARLAKEAKAETPGPQIKELTDEEAER	82.954	60	AET(1)PGPQIK	AET(60)PGPQIK	3	2	-4.4123	8092600	9473200	8951100	8.83897e+06	7812400	4619600	2839600	5.09053e+06	1.73635	0.0679582
O35685	Nuclear migration protein nudC	Nudc	38.358	332	O35685	108	NUDC_MOUSE Nuclear migration protein nudC OS=Mus musculus OX=10090 GN=Nudc PE=1 SV=1	O35685	108	108	T	KEAKAETPGPQIKELTDEEAERLQLEIDQKK	62.463	62.463	ELT(1)DEEAER	ELT(62.46)DEEAER	3	2	0.3964	12471000	11558000	12888000	1.23057e+07	14208000		12439000	13323500	0.923606	0.308371
O35691	Pinin	Pnn	82.435	725	O35691	703	PININ_MOUSE Pinin OS=Mus musculus OX=10090 GN=Pnn PE=1 SV=4	O35691	703	703	S	DKSSRPDRKRSISESSRSGKRSSRSERDRKS	82.008	82.008	SIS(0.999)ES(0.044)S(0.957)R	S(-42.13)IS(31.03)ES(-13.48)S(13.48)R	6	2	0.38698		67566000	58498000	63032000	110580000	47330000	42653000	6.68543e+07	0.942826	0.901733
O35691	Pinin	Pnn	82.435	725	O35691	666	PININ_MOUSE Pinin OS=Mus musculus OX=10090 GN=Pnn PE=1 SV=4	O35691	666	666	S	DRKHRRSMDRKRRDTSGLERSHKSSKGGSSR	78.516	48.561	DT(0.003)S(0.997)GLER	DT(-25.24)S(25.24)GLER	3	2	0.26342	12187000	15527000	15328000	1.43473e+07		16521000	9974300	13247650	1.08301	0.721791
O35691	Pinin	Pnn	82.435	725	O35691	442	PININ_MOUSE Pinin OS=Mus musculus OX=10090 GN=Pnn PE=1 SV=4	O35691	442	442	S	EMEFDVEPDKECKSLSPGKENINSQEVEKES	163.18	163.18	SLS(1)PGKENINSQEVEK	S(-45.53)LS(45.53)PGKENINS(-128.05)QEVEK	3	3	0.27989	62157000	61551000	59625000	61111000	56350000	66755000	57257000	6.01207e+07	1.01647	0.786166
O35691	Pinin	Pnn	82.435	725	O35691	100	PININ_MOUSE Pinin OS=Mus musculus OX=10090 GN=Pnn PE=1 SV=4	O35691	100	100	S	RLGGERRTRRESRQESDPEDDDVKKPALQSS	157.66	140.2	QES(1)DPEDDDVKKPALQSSVVATSK	QES(110.24)DPEDDDVKKPALQS(-110.24)S(-113.59)VVAT(-123.05)S(-123.05)K	3	3	0.47849	121460000	122000000	119630000	121030000	132670000	132320000	123320000	1.29437e+08	0.935052	0.055528
O35691	Pinin	Pnn	82.435	725	O35691	380	PININ_MOUSE Pinin OS=Mus musculus OX=10090 GN=Pnn PE=1 SV=4	O35691	380	380	S	TEEEAEVREGEKQQDSQPEEVMDVLEMVESV	86.946	86.946	QQDS(1)QPEEVMDVLEMVESVK	QQDS(85.76)QPEEVMDVLEMVES(-85.76)VK	4	3	-0.67458	4964500	6686600	10012000	7.22103e+06	7574900	6886500	3848100	6.10317e+06	1.18316	0.582614
O35691	Pinin	Pnn	82.435	725	O35691	700	PININ_MOUSE Pinin OS=Mus musculus OX=10090 GN=Pnn PE=1 SV=4	O35691	700	700	S	GSKDKSSRPDRKRSISESSRSGKRSSRSERD	82.008	75.652	SIS(0.999)ES(0.23)S(0.77)R	S(-40.3)IS(32)ES(-5.25)S(5.25)R	3	2	0.21179	143950000	129320000	191020000	1.54763e+08	263910000	140590000	118460000	174320000	0.887812	0.709795
O35691	Pinin	Pnn	82.435	725	O35691	346	PININ_MOUSE Pinin OS=Mus musculus OX=10090 GN=Pnn PE=1 SV=4	O35691	346	346	S	EEAGEEEEKEAGIVHSDAEKEQEEEEQKQEM	214.45	63.203	EAGIVHS(1)DAEKEQEEEEQKQEMEVK	EAGIVHS(63.2)DAEKEQEEEEQKQEMEVK	7	4	-0.023388	23724000	10164000	7924000	1.39373e+07	17921000	18635000	16650000	1.77353e+07	0.785851	0.487339
O35691	Pinin	Pnn	82.435	725	O35691	66	PININ_MOUSE Pinin OS=Mus musculus OX=10090 GN=Pnn PE=1 SV=4	O35691	66	66	S	GGGRGRGSLLLRRGFSDSGGGPPAKQRDLEG	162.67	162.67	GFS(1)DSGGGPPAK	GFS(40.57)DS(-40.57)GGGPPAK	3	2	0.041674	54626000	44721000	42029000	4.71253e+07	38784000	13920000	15147000	22617000	2.08362	0.052025
O35691	Pinin	Pnn	82.435	725	O35691	698	PININ_MOUSE Pinin OS=Mus musculus OX=10090 GN=Pnn PE=1 SV=4	O35691	698	698	S	RKGSKDKSSRPDRKRSISESSRSGKRSSRSE	77.367	77.367	KRS(1)IS(0.993)ES(0.007)SR	KRS(40.56)IS(21.73)ES(-21.73)S(-33.12)R	3	2	-0.17095	113800000	73394000	124900000	1.04031e+08	232360000	72944000	62051000	1.22452e+08	0.849571	0.763656
O35691	Pinin	Pnn	82.435	725	O35691	702	PININ_MOUSE Pinin OS=Mus musculus OX=10090 GN=Pnn PE=1 SV=4	O35691	702	702	S	KDKSSRPDRKRSISESSRSGKRSSRSERDRK	61.161	57.55	SIS(0.002)ES(0.665)S(0.332)R	S(-42.11)IS(-24.29)ES(3.01)S(-3.01)R	5	2	0.18656	71286000		64405000	67845500	28826000	75159000	38336000	4.74403e+07	1.43012	0.348779
O35737	Heterogeneous nuclear ribonucleoprotein H	Hnrnph1	49.199	449	O35737;P70333	104;104	HNRH1_MOUSE Heterogeneous nuclear ribonucleoprotein H OS=Mus musculus OX=10090 GN=Hnrnph1 PE=1 SV=3;HNRH2_MOUSE Heterogeneous nuclear ribonucleoprotein H2 OS=Mus musculus OX=10090 GN=Hnrnph2 PE=1 SV=1	O35737	104	104	S	NNVEMDWVLKHTGPNSPDTANDGFVRLRGLP	172.02	172.02	HTGPNS(1)PDTANDGFVR	HT(-52.36)GPNS(52.36)PDT(-57.15)ANDGFVR	6	2	-0.010516	155740000	209400000	154160000	173100000	231510000	181000000	130420000	1.80977e+08	0.956477	0.829971
O35841	Apoptosis inhibitor 5	Api5	56.784	504	O35841	469	API5_MOUSE Apoptosis inhibitor 5 OS=Mus musculus OX=10090 GN=Api5 PE=1 SV=2	O35841	469	469	S	KRTSEDTSSGSPPKKSPGGPKRDARQIYNPP	185.17	185.17	TSEDT(0.012)S(0.128)S(0.605)GS(0.256)PPKKS(1)PGGPK	T(-74.9)S(-74.9)EDT(-17.11)S(-6.75)S(3.74)GS(-3.74)PPKKS(63.82)PGGPK	14	2	-0.13936	79882000	180580000	187070000	1.49177e+08	191500000	157690000	162810000	1.70667e+08	0.874086	0.585282
O35841	Apoptosis inhibitor 5	Api5	56.784	504	O35841	461	API5_MOUSE Apoptosis inhibitor 5 OS=Mus musculus OX=10090 GN=Api5 PE=1 SV=2	O35841	461	461	S	VQKVEIGQKRTSEDTSSGSPPKKSPGGPKRD	213.83	213.83	TSEDT(0.036)S(0.689)S(0.162)GS(0.113)PPKK	T(-157.75)S(-143.28)EDT(-12.86)S(6.29)S(-6.29)GS(-7.85)PPKK	6	2	-0.0090745	629850000	663190000		646520000		634390000	68324000	351357000	1.84007	0.40717
O35841	Apoptosis inhibitor 5	Api5	56.784	504	O35841	464	API5_MOUSE Apoptosis inhibitor 5 OS=Mus musculus OX=10090 GN=Api5 PE=1 SV=2	O35841	464	464	S	VEIGQKRTSEDTSSGSPPKKSPGGPKRDARQ	252.25	162.61	TSEDTSS(0.002)GS(0.999)PPKKS(1)PGGPK	T(-134.2)S(-127.41)EDT(-60.75)S(-47.71)S(-28.34)GS(28.34)PPKKS(36.29)PGGPK	9	3	0.43521	156330000	229250000	267560000	2.17713e+08	276740000	211040000	209880000	2.32553e+08	0.936187	0.725575
O35892	Nuclear autoantigen Sp-100	Sp100	54.726	482	O35892	314	SP100_MOUSE Nuclear autoantigen Sp-100 OS=Mus musculus OX=10090 GN=Sp100 PE=1 SV=2	O35892	314	314	S	SRKPPTLRRDRGGDTSDTESSIIIRRRKRTG	119.27	87.429	GGDT(0.007)S(0.988)DT(0.005)ESSIIIR	GGDT(-21.41)S(21.41)DT(-22.97)ES(-36.6)S(-42.43)IIIR	5	2	1.163	18590000	17605000	17693000	1.79627e+07	21699000	17185000		19442000	0.92391	0.455496
O35892	Nuclear autoantigen Sp-100	Sp100	54.726	482	O35892	209	SP100_MOUSE Nuclear autoantigen Sp-100 OS=Mus musculus OX=10090 GN=Sp100 PE=1 SV=2	O35892	209	209	T	LDSCELQVQLNNRDATPESCSLLPQNEERAV	82.609	68.639	DAT(0.999)PES(0.001)CSLLPQNEER	DAT(30.26)PES(-30.26)CS(-40.31)LLPQNEER	3	2	-0.3577	14538000	12904000	10769000	12737000	10465000	11195000		10830000	1.17609	0.275849
O35892	Nuclear autoantigen Sp-100	Sp100	54.726	482	O35892	7	SP100_MOUSE Nuclear autoantigen Sp-100 OS=Mus musculus OX=10090 GN=Sp100 PE=1 SV=2	O35892	7	7	S	_________MEGSDGSPRMSTEQENTEMHLI	110.98	110.98	MEGSDGS(1)PR	MEGS(-37.08)DGS(37.08)PR	7	2	-0.14538	16159000	14641000	14442000	1.50807e+07	18376000	18009000	8878100	15087700	0.999534	0.998327
O35955	Proteasome subunit beta type-10	Psmb10	29.063	273	O35955	229	PSB10_MOUSE Proteasome subunit beta type-10 OS=Mus musculus OX=10090 GN=Psmb10 PE=1 SV=1	O35955	229	229	S	ACVITAGGAKLQRALSTPTEPVQRAGRYRFA	50.088	46.069	ALS(0.835)T(0.164)PT(0.001)EPVQR	ALS(7.06)T(-7.06)PT(-30.91)EPVQR	3	2	-0.70381	3022000	4040100	1913500	2.99187e+06	2014100		512760	1263430	2.36805	0.172896
O35984	Pre-B-cell leukemia transcription factor 2	Pbx2	45.809	430	O35984	330	PBX2_MOUSE Pre-B-cell leukemia transcription factor 2 OS=Mus musculus OX=10090 GN=Pbx2 PE=1 SV=1	O35984	330	330	S	IYAVKTAVSVAQGGHSRTSSPTPPSSAGSGG	89.311	82.349	TAVSVAQGGHS(1)R	T(-73.95)AVS(-45.36)VAQGGHS(45.36)R	11	2	0.19585	12776000	12701000	13821000	1.30993e+07	13640000	16974000	10267000	13627000	0.961278	0.802021
O54692	Centromere/kinetochore protein zw10 homolog	Zw10	88.062	779	O54692	438	ZW10_MOUSE Centromere/kinetochore protein zw10 homolog OS=Mus musculus OX=10090 GN=Zw10 PE=1 SV=3	O54692	438	438	S	VKIGPDCKEALPDLPSPDADHKLQVQTVCKA	121.32	64.565	EALPDLPS(1)PDADHK	EALPDLPS(64.57)PDADHK	8	3	0.10996	12267000	10243000	11198000	11236000	16909000	9443800	9423500	1.19254e+07	0.942188	0.800971
O54774	AP-3 complex subunit delta-1	Ap3d1	135.08	1199	O54774	758	AP3D1_MOUSE AP-3 complex subunit delta-1 OS=Mus musculus OX=10090 GN=Ap3d1 PE=1 SV=1	O54774	758	758	T	RKKKEKGKRRHSSLPTESDEDIAPAQRVDII	172.69	153.14	HSSLPT(1)ES(1)DEDIAPAQR	HS(-63.06)S(-36.13)LPT(36.13)ES(76.45)DEDIAPAQR	6	2	0.51129	55199000	74856000	36617000	5.55573e+07	138910000	59651000	50872000	8.31443e+07	0.668203	0.411197
O54774	AP-3 complex subunit delta-1	Ap3d1	135.08	1199	O54774	760	AP3D1_MOUSE AP-3 complex subunit delta-1 OS=Mus musculus OX=10090 GN=Ap3d1 PE=1 SV=1	O54774	760	760	S	KKEKGKRRHSSLPTESDEDIAPAQRVDIITE	273.94	153.14	HSSLPT(1)ES(1)DEDIAPAQR	HS(-63.06)S(-36.13)LPT(36.13)ES(76.45)DEDIAPAQR	8	2	0.51129	167950000	214760000	175490000	1.86067e+08	170340000	220610000	187020000	1.92657e+08	0.965794	0.766302
O54774	AP-3 complex subunit delta-1	Ap3d1	135.08	1199	O54774	825	AP3D1_MOUSE AP-3 complex subunit delta-1 OS=Mus musculus OX=10090 GN=Ap3d1 PE=1 SV=1	O54774	825	825	S	EKLPVQKHRNAEAVKSPEKEGVLGVEKKSKK	172.42	81.144	NAEAVKS(1)PEKEGVLGVEK	NAEAVKS(81.14)PEKEGVLGVEK	7	2	0.020135	139320000	130320000	114590000	1.28077e+08	95387000	131400000	102290000	1.09692e+08	1.1676	0.235846
O54774	AP-3 complex subunit delta-1	Ap3d1	135.08	1199	O54774	755	AP3D1_MOUSE AP-3 complex subunit delta-1 OS=Mus musculus OX=10090 GN=Ap3d1 PE=1 SV=1	O54774	755	755	S	DKKRKKKEKGKRRHSSLPTESDEDIAPAQRV	161.97	69.704	HS(0.038)S(0.963)LPT(0.999)ES(1)DEDIAPAQR	HS(-14.12)S(14.12)LPT(30.06)ES(44.22)DEDIAPAQR	3	2	-1.5078	19876000	28814000	12591000	20427000	16515000	23101000	18656000	19424000	1.05164	0.853008
O54781	SRSF protein kinase 2	Srpk2	76.756	681	O54781	487	SRPK2_MOUSE SRSF protein kinase 2 OS=Mus musculus OX=10090 GN=Srpk2 PE=1 SV=2	O54781	487	487	S	EQEESSPSHDRSRTVSASSTGDLPKTKTRAA	100.04	100.04	TVS(1)AS(0.187)S(0.673)T(0.14)GDLPK	T(-46.65)VS(40.31)AS(-5.55)S(5.55)T(-6.82)GDLPK	3	2	0.37729	27244000	26350000	16194000	2.32627e+07	22571000	12176000		17373500	1.33897	0.398355
O54781	SRSF protein kinase 2	Srpk2	76.756	681	O54781	10	SRPK2_MOUSE SRSF protein kinase 2 OS=Mus musculus OX=10090 GN=Srpk2 PE=1 SV=2	O54781	10	10	S	______MSVNSEKSSSSERPEPQQKAPLVPP	125.5	125.5	S(0.005)S(0.005)S(0.978)S(0.012)ERPEPQQK	S(-22.86)S(-22.86)S(19.16)S(-19.16)ERPEPQQK	3	2	-0.066351	46969000	72547000	63246000	6.09207e+07	101950000	58797000		80373500	0.75797	0.375904
O54781	SRSF protein kinase 2	Srpk2	76.756	681	O54781	490	SRPK2_MOUSE SRSF protein kinase 2 OS=Mus musculus OX=10090 GN=Srpk2 PE=1 SV=2	O54781	490	490	S	ESSPSHDRSRTVSASSTGDLPKTKTRAADLL	100.04	68.41	T(0.003)VS(0.991)AS(0.058)S(0.764)T(0.183)GDLPK	T(-25.46)VS(22.16)AS(-11.59)S(6.21)T(-6.21)GDLPK	6	2	0.28994	17353000	16446000	16194000	1.66643e+07	53220000	12176000		32698000	0.509644	0.371725
O54784	Death-associated protein kinase 3	Dapk3	51.421	448	O54784	306	DAPK3_MOUSE Death-associated protein kinase 3 OS=Mus musculus OX=10090 GN=Dapk3 PE=1 SV=1	O54784	306	306	S	RLRAARLREYSLKSHSSMPRNTSYASFERFS	92.838	88.181	SHS(0.962)S(0.038)MPR	S(-47.68)HS(14.02)S(-14.02)MPR	3	2	-0.051036	4839200		14517000	9678100		6593000	8582300	7587650	1.27551	0.713337
O54786	DNA fragmentation factor subunit alpha	Dffa	36.572	331	O54786	314	DFFA_MOUSE DNA fragmentation factor subunit alpha OS=Mus musculus OX=10090 GN=Dffa PE=1 SV=2	O54786	314	314	S	QVQSLHSLRNLSARRSPLPGEPQRPKRAKRD	106.6	78.249	RS(1)PLPGEPQRPK	RS(78.25)PLPGEPQRPK	2	3	0.042479	42052000	33141000	44775000	3.99893e+07	41877000	32443000	23369000	32563000	1.22806	0.310087
O54790	Transcription factor MafG	Mafg	17.876	162	O54790	124	MAFG_MOUSE Transcription factor MafG OS=Mus musculus OX=10090 GN=Mafg PE=1 SV=1	O54790	124	124	S	SKYEALQNFARTVARSPVAPARGPLAAGLGP	44.612	44.612	T(0.009)VARS(0.991)PVAPAR	T(-20.19)VARS(20.19)PVAPAR	5	2	0.013177	6192000		5029100	5610550		4675100	2496500	3585800	1.56466	0.24273
O54824	Pro-interleukin-16	Il16	141.43	1322	O54824	930	IL16_MOUSE Pro-interleukin-16 OS=Mus musculus OX=10090 GN=Il16 PE=1 SV=3	O54824	930	930	S	PESPPPGQRPSTKALSPDPLLRLLTTQSEDT	88.155	65.232	ALS(1)PDPLLR	ALS(65.23)PDPLLR	3	2	0.34128	7277500	12535000	12824000	1.08788e+07	14123000	9965300	9695700	1.12613e+07	0.966034	0.876132
O54824	Pro-interleukin-16	Il16	141.43	1322	O54824	917	IL16_MOUSE Pro-interleukin-16 OS=Mus musculus OX=10090 GN=Il16 PE=1 SV=3	O54824	917	917	S	TFPNSSEVRDPGLPESPPPGQRPSTKALSPD	83.423	67.579	DPGLPES(0.999)PPPGQRPSTK	DPGLPES(33.92)PPPGQRPS(-33.92)T(-33.92)K	7	3	-0.12082	10575000	12582000	8964900	10707300	10369000	9548700	9392800	9.77017e+06	1.09592	0.438086
O54825	Bystin	Bysl	49.783	436	O54825	97	BYST_MOUSE Bystin OS=Mus musculus OX=10090 GN=Bysl PE=1 SV=3	O54825	97	97	S	RERATRLGPGLPQDGSDEEDEEWPTLEKAAK	165.42	165.42	LGPGLPQDGS(1)DEEDEEWPTLEK	LGPGLPQDGS(89.12)DEEDEEWPT(-89.12)LEK	10	2	0.19393	58074000	105980000	80215000	81423000		88743000	70249000	79496000	1.02424	0.926209
O54864	Histone-lysine N-methyltransferase SUV39H1	Suv39h1	47.754	412	O54864	391	SUV91_MOUSE Histone-lysine N-methyltransferase SUV39H1 OS=Mus musculus OX=10090 GN=Suv39h1 PE=1 SV=1	O54864	391	391	S	STRMDSNFGLAGLPGSPKKRVRIECKCGTTA	121.81	87.319	MDSNFGLAGLPGS(1)PK	MDS(-78.98)NFGLAGLPGS(78.98)PK	13	2	-0.35843	12450000	16627000	16625000	15234000	21060000	21242000	16802000	1.97013e+07	0.773247	0.0904067
O54885	TYRO protein tyrosine kinase-binding protein	Tyrobp	12.367	114	O54885	90	TYOBP_MOUSE TYRO protein tyrosine kinase-binding protein OS=Mus musculus OX=10090 GN=Tyrobp PE=1 SV=1	O54885	90	90	S	GTAEGTRKQHIAETESPYQELQGQRPEVYSD	213.35	205.44	KQHIAETES(1)PYQELQGQRPEVYSDLNTQR	KQHIAET(-38.27)ES(38.27)PY(-78.2)QELQGQRPEVY(-172.48)S(-158.63)DLNT(-171.05)QR	9	4	-0.092521	144310000	177220000	175150000	165560000	204230000	195890000	134470000	1.78197e+08	0.929086	0.632324
O54916	RalBP1-associated Eps domain-containing protein 1	Reps1	86.518	795	O54916	272	REPS1_MOUSE RalBP1-associated Eps domain-containing protein 1 OS=Mus musculus OX=10090 GN=Reps1 PE=1 SV=2	O54916	272	272	S	RTVASAATANEIRRQSSSYEDPWKITDEQRQ	113.65	89.911	RQS(0.978)S(0.013)S(0.008)YEDPWK	RQS(18.63)S(-18.63)S(-20.94)Y(-35.65)EDPWK	3	2	-0.37665	18293000	15616000	27288000	20399000	35275000	15855000	13447000	2.15257e+07	0.947659	0.891573
O54916	RalBP1-associated Eps domain-containing protein 1	Reps1	86.518	795	O54916	273	REPS1_MOUSE RalBP1-associated Eps domain-containing protein 1 OS=Mus musculus OX=10090 GN=Reps1 PE=1 SV=2	O54916	273	273	S	TVASAATANEIRRQSSSYEDPWKITDEQRQY	57.288	57.288	RQS(0.952)S(0.811)S(0.227)Y(0.01)EDPWK	RQS(12.36)S(6.26)S(-6.26)Y(-21)EDPWK	4	2	-0.020364	3840600		4321600	4081100		2447400	1414800	1931100	2.11335	0.0635618
O54916	RalBP1-associated Eps domain-containing protein 1	Reps1	86.518	795	O54916	482	REPS1_MOUSE RalBP1-associated Eps domain-containing protein 1 OS=Mus musculus OX=10090 GN=Reps1 PE=1 SV=2	O54916	482	482	S	EMELKRTSSDHTNPTSPLLVKPSDLSEENKI	109.74	99.987	TSSDHT(0.002)NPT(0.162)S(0.836)PLLVKPSDLSEENK	T(-47.34)S(-47.34)S(-47.79)DHT(-26.22)NPT(-7.12)S(7.12)PLLVKPS(-53.43)DLS(-62.56)EENK	10	3	0.14283		41467000	35806000	38636500	39038000	41527000	42435000	41000000	0.942354	0.411523
O54916	RalBP1-associated Eps domain-containing protein 1	Reps1	86.518	795	O54916	561	REPS1_MOUSE RalBP1-associated Eps domain-containing protein 1 OS=Mus musculus OX=10090 GN=Reps1 PE=1 SV=2	O54916	561	561	S	PPPPPRPQPSHSRSSSLDMNRTFAVTTGQQQ	101.38	85.355	SSS(1)LDMNR	S(-58.57)S(-43.96)S(43.96)LDMNR	3	2	-0.25997	22653000	30572000	28801000	27342000	30453000	24172000	18882000	2.45023e+07	1.11589	0.528206
O54918	Bcl-2-like protein 11	Bcl2l11	22.066	196	O54918	73	B2L11_MOUSE Bcl-2-like protein 11 OS=Mus musculus OX=10090 GN=Bcl2l11 PE=1 SV=1	O54918	73	73	S	GPLAPPASPGPFATRSPLFIFVRRSSLLSRS	55.676	46.001	S(1)PLFIFVR	S(46)PLFIFVR	1	2	0.43174	2619000		4475500	3547250	5379000	2180500	2334800	3298100	1.07554	0.879595
O54940	BCL2/adenovirus E1B 19 kDa protein-interacting protein 2	Bnip2	37.768	326	O54940	114	BNIP2_MOUSE BCL2/adenovirus E1B 19 kDa protein-interacting protein 2 OS=Mus musculus OX=10090 GN=Bnip2 PE=1 SV=2	O54940	114	114	S	DDLPKPKTTEVIRKGSITEYTATEEKGDGRR	351.47	310.19	KGS(1)ITEYTATEEK	KGS(62.46)IT(-62.46)EY(-224.91)T(-142.79)AT(-212.98)EEK	3	2	0.056957	141980000	125740000	164830000	1.44183e+08	162980000	94452000	105570000	1.21001e+08	1.19159	0.39004
O54946	DnaJ homolog subfamily B member 6	Dnajb6	39.807	365	O54946	15	DNJB6_MOUSE DnaJ homolog subfamily B member 6 OS=Mus musculus OX=10090 GN=Dnajb6 PE=1 SV=4	O54946	15	15	S	_MVDYYEVLGVQRHASPEDIKKAYRKQALKW	59.265	42.689	HAS(1)PEDIKK	HAS(42.69)PEDIKK	3	3	-0.12886	6076400	5602900		5839650	5747500	5084700		5416100	1.0782	0.407578
O54962	Barrier-to-autointegration factor	Banf1	10.102	89	O54962	4	BAF_MOUSE Barrier-to-autointegration factor OS=Mus musculus OX=10090 GN=Banf1 PE=1 SV=1	O54962	4	4	S	____________MTTSQKHRDFVAEPMGEKP	70.321	60.255	MT(0.028)T(0.972)S(1)QKHR	MT(-15.41)T(15.41)S(33.55)QKHR	4	2	-0.73675		69475000	71524000	70499500	82774000	60380000	45438000	62864000	1.12146	0.624062
O54962	Barrier-to-autointegration factor	Banf1	10.102	89	O54962	3	BAF_MOUSE Barrier-to-autointegration factor OS=Mus musculus OX=10090 GN=Banf1 PE=1 SV=1	O54962	3	3	T	_____________MTTSQKHRDFVAEPMGEK	70.321	53.211	MT(0.017)T(0.989)S(0.994)QKHR	MT(-19.45)T(19.45)S(22.32)QKHR	3	2	-0.4288		69475000	71524000	70499500	82774000	60380000	45438000	62864000	1.12146	0.624062
O54967	Activated CDC42 kinase 1	Tnk2	116.97	1055	O54967	622	ACK1_MOUSE Activated CDC42 kinase 1 OS=Mus musculus OX=10090 GN=Tnk2 PE=1 SV=2	O54967	622	622	S	LAMDACSLLDKTPPQSPTRALPRPLHPTPVV	40.8	40.8	PCAPSLAQLAMDACS(0.129)LLDKT(0.878)PPQS(0.734)PT(0.258)R	PCAPS(-36.6)LAQLAMDACS(-10.19)LLDKT(10.19)PPQS(5.08)PT(-5.08)R	24	4	0.24906	2523500		8057800	5290650	3498600	3885100		3691850	1.43306	0.622583
O54967	Activated CDC42 kinase 1	Tnk2	116.97	1055	O54967	789	ACK1_MOUSE Activated CDC42 kinase 1 OS=Mus musculus OX=10090 GN=Tnk2 PE=1 SV=2	O54967	789	789	S	APSGEEETSRWPGPASPPRVPPREPLSPQGS	67.08	57.164	WPGPAS(1)PPR	WPGPAS(57.16)PPR	6	2	0.099142	3041500	3364100	2818200	3074600	3164400	3035800		3100100	0.991774	0.911072
O54967	Activated CDC42 kinase 1	Tnk2	116.97	1055	O54967	618	ACK1_MOUSE Activated CDC42 kinase 1 OS=Mus musculus OX=10090 GN=Tnk2 PE=1 SV=2	O54967	618	618	T	SLAQLAMDACSLLDKTPPQSPTRALPRPLHP	40.8	40.8	PCAPSLAQLAMDACS(0.129)LLDKT(0.878)PPQS(0.734)PT(0.258)R	PCAPS(-36.6)LAQLAMDACS(-10.19)LLDKT(10.19)PPQS(5.08)PT(-5.08)R	20	4	0.24906	2523500		8057800	5290650	3498600	3885100		3691850	1.43306	0.622583
O55017	Voltage-dependent N-type calcium channel subunit alpha-1B	Cacna1b	261.48	2327	O55017	766	CAC1B_MOUSE Voltage-dependent N-type calcium channel subunit alpha-1B OS=Mus musculus OX=10090 GN=Cacna1b PE=1 SV=1	O55017	766	766	S	NISIAARQQNSAKARSVWEQRASQLRLQNLR	58.274	43.68	ARS(1)VWEQR	ARS(43.68)VWEQR	3	2	2.4163	21875000	17746000	20480000	2.00337e+07	23048000	9951600	11429000	1.48095e+07	1.35275	0.29267
O55022	Membrane-associated progesterone receptor component 1	Pgrmc1	21.694	195	O55022	181	PGRC1_MOUSE Membrane-associated progesterone receptor component 1 OS=Mus musculus OX=10090 GN=Pgrmc1 PE=1 SV=4	O55022	181	181	S	HVGKLLKEGEEPTVYSDDEEPKDETARKNE_	195.31	172.42	EGEEPTVYS(1)DDEEPKDETAR	EGEEPT(-66.7)VY(-65.67)S(65.67)DDEEPKDET(-68.58)AR	9	3	0.054903	431040000	757050000	480210000	556100000	587460000	655240000	653800000	6.32167e+08	0.879673	0.504709
O55091	Protein IMPACT	Impact	36.276	318	O55091	137	IMPCT_MOUSE Protein IMPACT OS=Mus musculus OX=10090 GN=Impact PE=1 SV=2	O55091	137	137	S	PDPDVKKKTEEVEVESEEDPILEHPPENPVK	118.05	118.05	TEEVEVES(1)EEDPILEHPPENPVK	T(-78.25)EEVEVES(78.25)EEDPILEHPPENPVK	8	3	-0.37054	15170000	29249000	21590000	22003000	29448000	23426000	20188000	24354000	0.903466	0.655852
O55098	Serine/threonine-protein kinase 10	Stk10	111.9	966	O55098	513	STK10_MOUSE Serine/threonine-protein kinase 10 OS=Mus musculus OX=10090 GN=Stk10 PE=1 SV=2	O55098	513	513	S	GTSLSADLSLNKETGSLSLKGSKLHNKTLKR	72.096	67.334	ET(0.001)GS(0.975)LS(0.024)LK	ET(-29.64)GS(16.06)LS(-16.06)LK	4	2	0.18529	20344000	24565000	18104000	2.10043e+07	16331000	2390500	14040000	10920500	1.92339	0.0991507
O55098	Serine/threonine-protein kinase 10	Stk10	111.9	966	O55098	950	STK10_MOUSE Serine/threonine-protein kinase 10 OS=Mus musculus OX=10090 GN=Stk10 PE=1 SV=2	O55098	950	950	T	EMFFKLSEEAEPRPTTPSKASNFFPYSSGDA	216.26	216.26	LSEEAEPRPT(0.002)T(0.998)PSK	LS(-163.69)EEAEPRPT(-26.67)T(26.67)PS(-36.52)K	11	2	-0.19253	137530000	107850000	101680000	1.15687e+08	118700000	66960000	54967000	80209000	1.44232	0.189481
O55098	Serine/threonine-protein kinase 10	Stk10	111.9	966	O55098	185	STK10_MOUSE Serine/threonine-protein kinase 10 OS=Mus musculus OX=10090 GN=Stk10 PE=1 SV=2	O55098	185	185	T	DIRLADFGVSAKNLKTLQKRDSFIGTPYWMA	129.28	104.39	NLKT(1)LQK	NLKT(104.39)LQK	4	2	0.25728	345360000	330870000	273950000	3.16727e+08	312650000	243740000	213360000	2.56583e+08	1.2344	0.175443
O55098	Serine/threonine-protein kinase 10	Stk10	111.9	966	O55098	191	STK10_MOUSE Serine/threonine-protein kinase 10 OS=Mus musculus OX=10090 GN=Stk10 PE=1 SV=2	O55098	191	191	S	FGVSAKNLKTLQKRDSFIGTPYWMAPEVVLC	129.2	99.987	RDS(0.998)FIGT(0.002)PYWMAPEVVLCETMK	RDS(26.05)FIGT(-26.05)PY(-47.63)WMAPEVVLCET(-96.67)MK	3	3	-0.73126	46520000	22377000	78148000	49015000	75119000	63742000	25282000	5.47143e+07	0.895835	0.80916
O55131	Septin-7	Sept7	50.549	436	O55131	425	SEPT7_MOUSE Septin-7 OS=Mus musculus OX=10090 GN=Sept7 PE=1 SV=1	O55131	425	425	T	WEAQQRILEQQNSSRTLEKNKKKGKIF____	161.86	152.37	ILEQQNS(0.003)S(0.032)RT(0.964)LEK	ILEQQNS(-24.54)S(-14.76)RT(14.76)LEK	10	2	0.077274	36040000	26332000	37581000	3.33177e+07	39242000	41298000	21259000	33933000	0.981866	0.936647
O55131	Septin-7	Sept7	50.549	436	O55131	333	SEPT7_MOUSE Septin-7 OS=Mus musculus OX=10090 GN=Sept7 PE=1 SV=1	O55131	333	333	S	YNGVDNNKNKGQLTKSPLAQMEEERREHVAK	142.1	55.724	S(1)PLAQMEEERR	S(55.72)PLAQMEEERR	1	2	-0.15969	21177000	16853000	20910000	1.96467e+07	25536000	22810000	13892000	20746000	0.94701	0.785872
O55143	Sarcoplasmic/endoplasmic reticulum calcium ATPase 2	Atp2a2	114.86	1044	O55143	663	AT2A2_MOUSE Sarcoplasmic/endoplasmic reticulum calcium ATPase 2 OS=Mus musculus OX=10090 GN=Atp2a2 PE=1 SV=2	O55143	663	663	S	TSKAFTGREFDELSPSAQRDACLNARCFARV	166.03	150.26	EFDELSPS(1)AQR	EFDELS(-33.75)PS(33.75)AQR	8	2	-0.64633	12066000	13092000	12563000	1.25737e+07	14083000	14027000	11891000	1.33337e+07	0.943001	0.385028
O55143	Sarcoplasmic/endoplasmic reticulum calcium ATPase 2	Atp2a2	114.86	1044	O55143	661	AT2A2_MOUSE Sarcoplasmic/endoplasmic reticulum calcium ATPase 2 OS=Mus musculus OX=10090 GN=Atp2a2 PE=1 SV=2	O55143	661	661	S	DVTSKAFTGREFDELSPSAQRDACLNARCFA	94.09	94.09	EFDELS(0.963)PS(0.037)AQR	EFDELS(14.21)PS(-14.21)AQR	6	2	0.55606	2746100		4656900	3701500	4828300	3508600	2880500	3.73913e+06	0.989935	0.973089
O55187	E3 SUMO-protein ligase CBX4	Cbx4	60.522	551	O55187	291	CBX4_MOUSE E3 SUMO-protein ligase CBX4 OS=Mus musculus OX=10090 GN=Cbx4 PE=1 SV=2	O55187	291	291	S	AVKIKSGEAAEGEARSPSHKKRAAEERHPQG	100.45	43.81	SGEAAEGEARS(0.883)PS(0.117)HK	S(-37.48)GEAAEGEARS(8.77)PS(-8.77)HK	11	2	-0.72644	28637000	40275000	37896000	3.56027e+07	29619000	26692000	27642000	2.79843e+07	1.27224	0.105371
O55187	E3 SUMO-protein ligase CBX4	Cbx4	60.522	551	O55187	410	CBX4_MOUSE E3 SUMO-protein ligase CBX4 OS=Mus musculus OX=10090 GN=Cbx4 PE=1 SV=2	O55187	410	410	S	HTVGLNLSHARKRCLSETHGEREPCKKRLTA	69.431	69.431	CLS(0.991)ET(0.009)HGEREPCK	CLS(20.21)ET(-20.21)HGEREPCK	3	3	0.077099	5777000	9768000	8014900	7853300	15767000	3932600	4493300	8064300	0.973835	0.960696
O55201	Transcription elongation factor SPT5	Supt5h	120.66	1082	O55201	664	SPT5H_MOUSE Transcription elongation factor SPT5 OS=Mus musculus OX=10090 GN=Supt5h PE=1 SV=1	O55201	664	664	S	PRDVTNLTVGGFTPMSPRISSPMHPSAEGQH	143.14	124.69	DVTNLTVGGFT(0.004)PMS(0.996)PR	DVT(-89.65)NLT(-57.05)VGGFT(-24.3)PMS(24.3)PR	14	2	-0.38625	39334000	55344000	47097000	4.72583e+07	50025000	44082000	39375000	44494000	1.06213	0.644873
O55201	Transcription elongation factor SPT5	Supt5h	120.66	1082	O55201	785	SPT5H_MOUSE Transcription elongation factor SPT5 OS=Mus musculus OX=10090 GN=Supt5h PE=1 SV=1	O55201	785	785	T	PMYGSGSRTPMYGSQTPLQDGSRTPHYGSQT	59.372	59.372	TPMY(0.007)GS(0.202)QT(0.789)PLQDGS(0.001)R	T(-43.93)PMY(-20.38)GS(-5.92)QT(5.92)PLQDGS(-27.96)R	8	2	0.53747	5626900	4882400	4353600	4954300	8155400	4462300	4331300	5.64967e+06	0.876919	0.622808
O55201	Transcription elongation factor SPT5	Supt5h	120.66	1082	O55201	1028	SPT5H_MOUSE Transcription elongation factor SPT5 OS=Mus musculus OX=10090 GN=Supt5h PE=1 SV=1	O55201	1028	1028	T	SEKVVSISSEHLEPITPTKNNKVKVILGEDR	132.6	132.6	VVSISSEHLEPIT(0.993)PT(0.007)K	VVS(-81.51)IS(-83.56)S(-72.27)EHLEPIT(21.62)PT(-21.62)K	13	2	0.17881	12525000	20074000	17346000	1.66483e+07	19054000	17798000		18426000	0.903524	0.581668
O55201	Transcription elongation factor SPT5	Supt5h	120.66	1082	O55201	800	SPT5H_MOUSE Transcription elongation factor SPT5 OS=Mus musculus OX=10090 GN=Supt5h PE=1 SV=1	O55201	800	800	T	TPLQDGSRTPHYGSQTPLHDGSRTPAQSGAW	92.474	75.533	TPHYGS(0.194)QT(0.805)PLHDGSR	T(-50.17)PHY(-47.37)GS(-6.17)QT(6.17)PLHDGS(-37.16)R	8	3	0.26217	11539000	8496100	11782000	10605700	14480000	8585200	9855300	10973500	0.966483	0.868228
O70145	Neutrophil cytosol factor 2	Ncf2	59.485	525	O70145	332	NCF2_MOUSE Neutrophil cytosol factor 2 OS=Mus musculus OX=10090 GN=Ncf2 PE=1 SV=1	O70145	332	332	S	IPPPPNSSPPGRLQLSPGHKQKEPKELKLSV	142.71	123.42	LQLS(1)PGHK	LQLS(123.42)PGHK	4	2	-0.043882	572970000	441250000	437590000	4.83937e+08	543670000	613160000	406690000	5.21173e+08	0.928552	0.646641
O70161	Phosphatidylinositol 4-phosphate 5-kinase type-1 gamma	Pip5k1c	72.407	661	O70161	554	PI51C_MOUSE Phosphatidylinositol 4-phosphate 5-kinase type-1 gamma OS=Mus musculus OX=10090 GN=Pip5k1c PE=1 SV=2	O70161	554	554	S	PSDTSEQPRYRRRTQSSGQDGRPQEEPHAED	200.74	118.85	T(0.001)QS(0.999)S(0.001)GQDGRPQEEPHAEDLQK	T(-32.53)QS(31.06)S(-31.06)GQDGRPQEEPHAEDLQK	3	3	0.34224	4007400		84091000	44049200	111030000	79181000	79353000	8.98547e+07	0.490227	0.257253
O70194	Eukaryotic translation initiation factor 3 subunit D	Eif3d	63.988	548	O70194	161	EIF3D_MOUSE Eukaryotic translation initiation factor 3 subunit D OS=Mus musculus OX=10090 GN=Eif3d PE=1 SV=2	O70194	161	161	S	VRQKWDQKSQKPRDSSVEVRSDWEVKEEMDF	103.82	92.838	DSS(1)VEVR	DS(-34.98)S(34.98)VEVR	3	2	-0.10109	8564200	11391000	11353000	1.04361e+07	14681000	13095000	10161000	1.26457e+07	0.825268	0.244643
O70251	Elongation factor 1-beta	Eef1b	24.693	225	O70251	106	EF1B_MOUSE Elongation factor 1-beta OS=Mus musculus OX=10090 GN=Eef1b PE=1 SV=5	O70251	106	106	S	GAADAKDDDDIDLFGSDDEEESEEAKKLREE	191.41	191.41	DDDDIDLFGS(1)DDEEESEEAKK	DDDDIDLFGS(50.05)DDEEES(-50.05)EEAKK	10	3	0.092504	52199000	84866000	68046000	6.83703e+07	84857000	79126000	81755000	8.19127e+07	0.834674	0.230199
O70279	Splicing factor ESS-2 homolog	Ess2	52.603	479	O70279	389	ESS2_MOUSE Splicing factor ESS-2 homolog OS=Mus musculus OX=10090 GN=Ess2 PE=1 SV=2	O70279	389	389	T	KQEALRRVTENLASLTPKGLSPAMSPALQRL	115.91	115.91	VTENLAS(0.007)LT(0.993)PK	VT(-106.37)ENLAS(-21.82)LT(21.82)PK	9	2	0.095433	3745400	2917900	3707800	3.45703e+06	4131200	2548400		3339800	1.0351	0.875008
O70279	Splicing factor ESS-2 homolog	Ess2	52.603	479	O70279	394	ESS2_MOUSE Splicing factor ESS-2 homolog OS=Mus musculus OX=10090 GN=Ess2 PE=1 SV=2	O70279	394	394	S	RRVTENLASLTPKGLSPAMSPALQRLVSRTA	101.9	78.441	GLS(1)PAMS(1)PALQR	GLS(78.44)PAMS(78.44)PALQR	3	2	-0.49365	3928200	3226900	2601300	3.25213e+06	4587800	3233300		3910550	0.831631	0.420308
O70279	Splicing factor ESS-2 homolog	Ess2	52.603	479	O70279	398	ESS2_MOUSE Splicing factor ESS-2 homolog OS=Mus musculus OX=10090 GN=Ess2 PE=1 SV=2	O70279	398	398	S	ENLASLTPKGLSPAMSPALQRLVSRTASKYT	101.9	78.441	GLS(1)PAMS(1)PALQR	GLS(78.44)PAMS(78.44)PALQR	7	2	-0.49365	3928200	3226900	8332200	5.16243e+06	9064800	6754800	2901000	6240200	0.827287	0.677284
O70279	Splicing factor ESS-2 homolog	Ess2	52.603	479	O70279	295	ESS2_MOUSE Splicing factor ESS-2 homolog OS=Mus musculus OX=10090 GN=Ess2 PE=1 SV=2	O70279	295	295	S	QGKVGPDGKELIPQESPRVGGFGFVATPSPA	125.97	45.829	ELIPQES(1)PR	ELIPQES(45.83)PR	7	2	0.15005	11618000	8532000	8395100	9.51503e+06	9271400	8627400	6114200	8.00433e+06	1.18874	0.3493
O70305	Ataxin-2	Atxn2	136.48	1285	O70305	593	ATX2_MOUSE Ataxin-2 OS=Mus musculus OX=10090 GN=Atxn2 PE=1 SV=1	O70305	593	593	S	STMPKRMSSEGPPRMSPKAQRHPRNHRVSAG	74.993	74.993	MSSEGPPRMS(1)PK	MS(-54.64)S(-34.75)EGPPRMS(34.75)PK	10	2	2.2481	13322000		8458900	10890450	10548000	8655200		9601600	1.13423	0.670255
O70305	Ataxin-2	Atxn2	136.48	1285	O70305	710	ATX2_MOUSE Ataxin-2 OS=Mus musculus OX=10090 GN=Atxn2 PE=1 SV=1	O70305	710	710	T	AASPTPASPASNRALTPSIEAKDSRLQDQRQ	117.09	117.09	ALT(1)PSIEAK	ALT(36.85)PS(-36.85)IEAK	3	2	0.018133	21618000	20609000	20584000	20937000	21561000	25094000	22187000	2.29473e+07	0.912394	0.152733
O70305	Ataxin-2	Atxn2	136.48	1285	O70305	435	ATX2_MOUSE Ataxin-2 OS=Mus musculus OX=10090 GN=Atxn2 PE=1 SV=1	O70305	435	435	S	SAQYKARVALENDDRSEEEKYTAVQRNCSDR	49.125	49.125	VALENDDRS(0.99)EEEKYT(0.01)AVQR	VALENDDRS(20.07)EEEKY(-36.38)T(-20.07)AVQR	9	3	0.43005	7657300	6441800		7049550	10809000	7749300	7382800	8.64703e+06	0.815256	0.35767
O70305	Ataxin-2	Atxn2	136.48	1285	O70305	832	ATX2_MOUSE Ataxin-2 OS=Mus musculus OX=10090 GN=Atxn2 PE=1 SV=1	O70305	832	832	S	SSSSSNCTSGSSKTNSPSISPSMLSNAEHKR	53.033	44.312	T(0.075)NS(0.914)PS(0.294)IS(0.653)PS(0.061)MLS(0.003)NAEHK	T(-10.97)NS(10.97)PS(-3.59)IS(3.59)PS(-10.27)MLS(-23.26)NAEHK	3	3	0.42575	2342800	11009000	3242300	5.53137e+06	5624700		8440800	7032750	0.786515	0.712363
O70305	Ataxin-2	Atxn2	136.48	1285	O70305	753	ATX2_MOUSE Ataxin-2 OS=Mus musculus OX=10090 GN=Atxn2 PE=1 SV=1	O70305	753	753	S	SETSPSFSKADNKGMSPVVSEHRKQIDDLKK	86.288	86.288	GMS(1)PVVSEHR	GMS(63.2)PVVS(-63.2)EHR	3	2	-0.79765	8033800	6920200		7477000	8860200	7181400	6587200	7.54293e+06	0.991259	0.950173
O70305	Ataxin-2	Atxn2	136.48	1285	O70305	836	ATX2_MOUSE Ataxin-2 OS=Mus musculus OX=10090 GN=Atxn2 PE=1 SV=1	O70305	836	836	S	SNCTSGSSKTNSPSISPSMLSNAEHKRGPEV	69.779	69.779	TNSPS(0.063)IS(0.725)PS(0.211)MLS(0.001)NAEHK	T(-60.26)NS(-42.24)PS(-10.62)IS(5.36)PS(-5.36)MLS(-27.98)NAEHK	7	3	0.10743	2342800	4998600	3242300	3527900	10768000		3715500	7241750	0.487161	0.278658
O70305	Ataxin-2	Atxn2	136.48	1285	O70305	741	ATX2_MOUSE Ataxin-2 OS=Mus musculus OX=10090 GN=Atxn2 PE=1 SV=1	O70305	741	741	S	NSPAGSKENVKASETSPSFSKADNKGMSPVV	137.95	137.95	ASET(0.001)S(0.971)PS(0.027)FS(0.001)K	AS(-92.59)ET(-30.56)S(15.49)PS(-15.49)FS(-30.56)K	5	2	-0.047591		29797000	34627000	32212000	35780000	35177000	29037000	3.33313e+07	0.966418	0.757713
O70310	Glycylpeptide N-tetradecanoyltransferase 1	Nmt1	56.888	496	O70310	47	NMT1_MOUSE Glycylpeptide N-tetradecanoyltransferase 1 OS=Mus musculus OX=10090 GN=Nmt1 PE=1 SV=1	O70310	47	47	S	DCENEEDNSHNRSGLSPANDTGAKKKKKKQK	160.79	155.06	SGLS(1)PANDTGAK	S(-39.97)GLS(39.97)PANDT(-97.27)GAK	4	2	0.11255	215390000	248280000	238150000	233940000	295930000	292100000	221770000	2.69933e+08	0.866658	0.23839
O70310	Glycylpeptide N-tetradecanoyltransferase 1	Nmt1	56.888	496	O70310	69	NMT1_MOUSE Glycylpeptide N-tetradecanoyltransferase 1 OS=Mus musculus OX=10090 GN=Nmt1 PE=1 SV=1	O70310	69	69	S	AKKKKKKQKKKKEKGSDMESTQDQPVKMTSL	49.773	49.773	EKGS(0.98)DMES(0.015)T(0.005)QDQPVK	EKGS(18.18)DMES(-18.18)T(-22.51)QDQPVK	4	2	0.55507	4583600		4367200	4475400	5793500	2896200	2952700	3880800	1.15322	0.663733
O70318	Band 4.1-like protein 2	Epb41l2	109.94	988	O70318	698	E41L2_MOUSE Band 4.1-like protein 2 OS=Mus musculus OX=10090 GN=Epb41l2 PE=1 SV=2	O70318	698	698	S	KDESVITEEMNGKEMSPGHGPGETRKVEPVA	153.14	97.223	EMS(1)PGHGPGETR	EMS(77.95)PGHGPGET(-77.95)R	3	2	-0.27336	108770000	95681000	82327000	9.55927e+07	116350000	1847200		59098600	1.61751	0.465826
O70338	Ribonuclease H1	Rnaseh1	31.805	285	O70338	76	RNH1_MOUSE Ribonuclease H1 OS=Mus musculus OX=10090 GN=Rnaseh1 PE=2 SV=1	O70338	76	76	S	FATEDEAWAFVRSSSSPDGSKGQESAHEQKS	109.37	69.765	S(0.003)S(0.003)S(0.011)S(0.978)PDGS(0.004)KGQES(0.001)AHEQK	S(-24.92)S(-24.92)S(-19.56)S(19.56)PDGS(-24.4)KGQES(-30.58)AHEQK	4	2	-0.79328	35666000	50575000	46181000	4.41407e+07	64861000	40381000	26103000	4.37817e+07	1.0082	0.977845
O70404	Vesicle-associated membrane protein 8	Vamp8	11.451	101	O70404	54	VAMP8_MOUSE Vesicle-associated membrane protein 8 OS=Mus musculus OX=10090 GN=Vamp8 PE=1 SV=1	O70404	54	54	T	ENLDHLRNKTEDLEATSEHFKTTSQKVARKF	172.5	88.565	NKTEDLEAT(0.952)S(0.048)EHFK	NKT(-61.73)EDLEAT(13.02)S(-13.02)EHFK	9	2	-1.0407	89181000	91068000	99555000	93268000	149310000		75619000	112464500	0.829311	0.539089
O70405	Serine/threonine-protein kinase ULK1	Ulk1	112.46	1051	O70405	622	ULK1_MOUSE Serine/threonine-protein kinase ULK1 OS=Mus musculus OX=10090 GN=Ulk1 PE=1 SV=1	O70405	622	622	S	LPDFLQRSPLPPILGSPTKAGPSFDFPKTPS	66.246	66.246	SPLPPILGS(0.818)PT(0.182)K	S(-63.94)PLPPILGS(6.54)PT(-6.54)K	9	2	-0.069965	2687200	3092300		2889750	3318200	4545600	3077400	3.64707e+06	0.792349	0.300031
O70405	Serine/threonine-protein kinase ULK1	Ulk1	112.46	1051	O70405	637	ULK1_MOUSE Serine/threonine-protein kinase ULK1 OS=Mus musculus OX=10090 GN=Ulk1 PE=1 SV=1	O70405	637	637	S	SPTKAGPSFDFPKTPSSQNLLTLLARQGVVM	87.429	82.663	TPS(0.987)S(0.013)QNLLTLLAR	T(-36.41)PS(18.97)S(-18.97)QNLLT(-50.99)LLAR	3	2	0.39118	3050400	8045700	7533600	6209900	6865800	5951500	7084100	6633800	0.9361	0.806979
O70439	Syntaxin-7	Stx7	29.82	261	O70439	126	STX7_MOUSE Syntaxin-7 OS=Mus musculus OX=10090 GN=Stx7 PE=1 SV=3	O70439	126	126	S	AAEREKEFVARVRASSRVSGGFPEDSSKEKN	114.92	110.4	AS(0.043)S(0.957)RVS(1)GGFPEDSSK	AS(-13.52)S(13.52)RVS(43.87)GGFPEDS(-45.66)S(-58.24)K	3	2	0.15737	23116000	21262000	20369000	2.15823e+07	27713000	22339000	17105000	2.23857e+07	0.964114	0.812288
O70439	Syntaxin-7	Stx7	29.82	261	O70439	129	STX7_MOUSE Syntaxin-7 OS=Mus musculus OX=10090 GN=Stx7 PE=1 SV=3	O70439	129	129	S	REKEFVARVRASSRVSGGFPEDSSKEKNLVS	114.92	87.083	VS(1)GGFPEDSSK	VS(66.85)GGFPEDS(-66.85)S(-71.28)K	2	2	-0.5257	51068000	21262000	47299000	3.98763e+07	49934000	22339000	33445000	3.52393e+07	1.13159	0.725992
O70439	Syntaxin-7	Stx7	29.82	261	O70439	79	STX7_MOUSE Syntaxin-7 OS=Mus musculus OX=10090 GN=Stx7 PE=1 SV=3	O70439	79	79	T	KETDKYIKEFGSLPTTPSEQRQRKIQKDRLV	127.66	113.01	EFGSLPT(0.028)T(0.923)PS(0.049)EQR	EFGS(-55.04)LPT(-15.11)T(12.79)PS(-12.79)EQR	8	2	0.41012	15917000	15565000	15504000	15662000	16647000		10933000	13790000	1.13575	0.445317
O70469	Docking protein 2	Dok2	45.522	412	O70469	124	DOK2_MOUSE Docking protein 2 OS=Mus musculus OX=10090 GN=Dok2 PE=1 SV=1	O70469	124	124	S	IQAICLLAFPGQRKGSPGLEEKSGSPCMEEN	135.04	123.1	KGS(1)PGLEEK	KGS(123.1)PGLEEK	3	2	-0.022457	103300000	119990000	102580000	1.08623e+08	118270000	112330000	76574000	1.02391e+08	1.06086	0.683619
O70472	Transmembrane protein 131	Tmem131	204.65	1877	O70472;Q9DCJ7	1645;51	TM131_MOUSE Transmembrane protein 131 OS=Mus musculus OX=10090 GN=Tmem131 PE=2 SV=2;AKIP_MOUSE Aurora kinase A-interacting protein OS=Mus musculus OX=10090 GN=Aurkaip1 PE=2 SV=2	O70472	1645	1645	S	AKQTSSSKSKLTKAASLPGKNGNPTFAAVAA	114.89	68.016	AAS(1)LPGK	AAS(68.02)LPGK	3	2	-0.35569	12630000	16766000	14827000	14741000	14682000	11399000	9584900	1.18886e+07	1.23992	0.209848
O70480	Vesicle-associated membrane protein 4	Vamp4	16.353	141	O70480	30	VAMP4_MOUSE Vesicle-associated membrane protein 4 OS=Mus musculus OX=10090 GN=Vamp4 PE=1 SV=1	O70480	30	30	S	TGSVKSERRNLLEDDSDEEEDFFLRGPSGPR	143.57	54.004	RNLLEDDS(1)DEEEDFFLR	RNLLEDDS(54)DEEEDFFLR	8	3	0.22347	103470000	131110000	123890000	119490000	120500000	117230000	89131000	1.08954e+08	1.09671	0.461432
O70493	Sorting nexin-12	Snx12	19.116	165	O70493	73	SNX12_MOUSE Sorting nexin-12 OS=Mus musculus OX=10090 GN=Snx12 PE=1 SV=1	O70493	73	73	S	LPIFKLKESCVRRRYSDFEWLKNELERDSKI	72.29	72.29	RYS(1)DFEWLK	RY(-35.87)S(35.87)DFEWLK	3	2	0.69386	1619700	1414700	1478300	1.50423e+06	1569100	2323700	1889500	1.92743e+06	0.780433	0.135586
O70496	H(+)/Cl(-) exchange transporter 7	Clcn7	88.712	803	O70496	9	CLCN7_MOUSE H(+)/Cl(-) exchange transporter 7 OS=Mus musculus OX=10090 GN=Clcn7 PE=1 SV=1	O70496	9	9	S	_______MANVSKKVSWSGRDRDDEEGAPLL	76.572	76.572	KVS(1)WSGR	KVS(34.5)WS(-34.5)GR	3	2	0.5321	33221000	19809000	19104000	2.40447e+07	21733000	9872700	9876500	13827400	1.73891	0.167043
O70551	SRSF protein kinase 1	Srpk1	73.088	648	O70551	450	SRPK1_MOUSE SRSF protein kinase 1 OS=Mus musculus OX=10090 GN=Srpk1 PE=1 SV=2	O70551	450	450	S	QDITQLEESIRADTPSGDEQEPNGALDSKGK	127.58	88.244	ADT(1)PS(1)GDEQEPNGALDSK	ADT(85.48)PS(78.43)GDEQEPNGALDS(-78.43)K	5	2	-1.5651	27941000	26667000	12852000	2.24867e+07	41882000	24100000	33922000	3.33013e+07	0.675248	0.200126
O70551	SRSF protein kinase 1	Srpk1	73.088	648	O70551	448	SRPK1_MOUSE SRSF protein kinase 1 OS=Mus musculus OX=10090 GN=Srpk1 PE=1 SV=2	O70551	448	448	T	TRQDITQLEESIRADTPSGDEQEPNGALDSK	91.503	88.244	ADT(1)PS(1)GDEQEPNGALDSK	ADT(85.48)PS(78.43)GDEQEPNGALDS(-78.43)K	3	2	-1.5651	13830000	11957000	12852000	1.28797e+07	22319000	10415000	16481000	16405000	0.785106	0.368209
O70585	Dystrobrevin beta	Dtnb	74.398	659	O70585	524	DTNB_MOUSE Dystrobrevin beta OS=Mus musculus OX=10090 GN=Dtnb PE=1 SV=3	O70585	524	524	S	QLEGLMKLLKAQATGSPHTSPTHGGGRPMPM	143.52	116.74	AQAT(0.008)GS(0.992)PHT(0.332)S(0.664)PT(0.004)HGGGR	AQAT(-20.81)GS(20.81)PHT(-3)S(3)PT(-22.35)HGGGR	6	2	-0.33732	38259000	59422000	65192000	54291000	58834000	40616000	69623000	5.63577e+07	0.963329	0.869217
O70585	Dystrobrevin beta	Dtnb	74.398	659	O70585	528	DTNB_MOUSE Dystrobrevin beta OS=Mus musculus OX=10090 GN=Dtnb PE=1 SV=3	O70585	528	528	S	LMKLLKAQATGSPHTSPTHGGGRPMPMPVRS	116.74	55.705	AQAT(0.216)GS(0.774)PHT(0.079)S(0.767)PT(0.164)HGGGR	AQAT(-5.43)GS(5.43)PHT(-10.34)S(6.58)PT(-6.58)HGGGR	10	2	-1.3986	15492000	20425000	31815000	2.25773e+07	31295000	11488000	31014000	24599000	0.917815	0.816196
O70589	Peripheral plasma membrane protein CASK	Cask	105.11	926	O70589	582	CSKP_MOUSE Peripheral plasma membrane protein CASK OS=Mus musculus OX=10090 GN=Cask PE=1 SV=2	O70589	582	582	S	IVPSYRTQSSSCERDSPSTSRQSPANGHSST	151.03	131.54	TQSSSCERDS(0.977)PS(0.02)T(0.003)SR	T(-96.41)QS(-62.46)S(-49.09)S(-37.15)CERDS(16.99)PS(-16.99)T(-25.15)S(-33.1)R	10	3	-0.21417	23588000	33511000		28549500	31143000	29945000	24686000	2.85913e+07	0.998537	0.993163
O88286	Protein Wiz	Wiz	184.29	1684	O88286	1050	WIZ_MOUSE Protein Wiz OS=Mus musculus OX=10090 GN=Wiz PE=1 SV=2	O88286	1050	1050	S	PEDKSPQLSLSPRPTSPKAQWPQSEDEGPLN	121.47	93.92	SPQLS(0.219)LS(0.781)PRPT(0.035)S(0.965)PK	S(-45.02)PQLS(-5.74)LS(5.74)PRPT(-15.95)S(15.95)PK	12	2	-0.1395	22225000		18949000	20587000	25179000		18012000	21595500	0.9533	0.821905
O88286	Protein Wiz	Wiz	184.29	1684	O88286	1029	WIZ_MOUSE Protein Wiz OS=Mus musculus OX=10090 GN=Wiz PE=1 SV=2	O88286	1029	1029	S	SSSPLLKKAPLTLAGSPTPKNPEDKSPQLSL	151.8	119.48	KAPLTLAGS(0.985)PT(0.015)PK	KAPLT(-38.99)LAGS(18.2)PT(-18.2)PK	9	2	-0.088982	12874000	13658000	12229000	1.29203e+07	13989000	10701000	9647600	1.14459e+07	1.12882	0.342758
O88286	Protein Wiz	Wiz	184.29	1684	O88286	1167	WIZ_MOUSE Protein Wiz OS=Mus musculus OX=10090 GN=Wiz PE=1 SV=2	O88286	1167	1167	S	PGSSLEARSPSDLHISPLTKKLPPPPGSPLG	178.01	138.05	SPSDLHIS(1)PLTK	S(-104.9)PS(-74.76)DLHIS(35.75)PLT(-35.75)K	8	2	0.74291	7052500		6142100	6597300	7419200	7216500	6072100	6902600	0.95577	0.66542
O88286	Protein Wiz	Wiz	184.29	1684	O88286	1045	WIZ_MOUSE Protein Wiz OS=Mus musculus OX=10090 GN=Wiz PE=1 SV=2	O88286	1045	1045	S	PTPKNPEDKSPQLSLSPRPTSPKAQWPQSED	121.47	121.47	SPQLS(0.001)LS(0.999)PRPT(0.32)S(0.681)PK	S(-77.65)PQLS(-33.47)LS(33.47)PRPT(-3.28)S(3.28)PK	7	2	-0.10006	31658000	22503000	18949000	24370000	25179000	20558000	23216000	2.29843e+07	1.06029	0.747416
O88291	DBIRD complex subunit ZNF326	Znf326	65.225	580	O88291	270	ZN326_MOUSE DBIRD complex subunit ZNF326 OS=Mus musculus OX=10090 GN=Znf326 PE=1 SV=1	O88291	270	270	S	KPKLAKPMDKMNLSKSPTKTDPKNEEEEKRR	161.25	161.25	MNLSKS(0.997)PT(0.003)K	MNLS(-46.54)KS(25.24)PT(-25.24)K	6	2	0.085476	16873000	13367000	13974000	14738000	20208000	14426000	9033100	14555700	1.01252	0.959847
O88351	Inhibitor of nuclear factor kappa-B kinase subunit beta	Ikbkb	86.689	757	O88351	672	IKKB_MOUSE Inhibitor of nuclear factor kappa-B kinase subunit beta OS=Mus musculus OX=10090 GN=Ikbkb PE=1 SV=1	O88351	672	672	S	LLKIACSKVRGPVSGSPDSMNVSRLSHPGQL	113.88	102.08	GPVS(0.001)GS(0.999)PDSMNVSR	GPVS(-28.81)GS(28.81)PDS(-37.63)MNVS(-54.54)R	6	2	0.0395	13415000	15250000		14332500	16933000	16917000	14417000	16089000	0.890826	0.262901
O88379	Bromodomain adjacent to zinc finger domain protein 1A	Baz1a	178.46	1555	O88379	1370	BAZ1A_MOUSE Bromodomain adjacent to zinc finger domain protein 1A OS=Mus musculus OX=10090 GN=Baz1a PE=1 SV=3	O88379	1370	1370	S	SKRRGRKGADHTPEHSPSFTNFRVSTSRSSR	50.323	50.323	GADHT(1)PEHS(0.988)PS(0.01)FT(0.002)NFR	GADHT(43.25)PEHS(20.06)PS(-20.06)FT(-26.68)NFR	9	3	-0.35595	4761200	5540500	6366300	5556000	6348900	5478000	4701800	5.50957e+06	1.00843	0.947617
O88379	Bromodomain adjacent to zinc finger domain protein 1A	Baz1a	178.46	1555	O88379	284	BAZ1A_MOUSE Bromodomain adjacent to zinc finger domain protein 1A OS=Mus musculus OX=10090 GN=Baz1a PE=1 SV=3	O88379	284	284	S	FSPANRRRGRPPKRISFGQEDSIASKQTAAR	89.877	47.916	RIS(1)FGQEDSIASK	RIS(36.87)FGQEDS(-36.87)IAS(-45)K	3	3	0.59218	6298200	7259900	1895200	5151100		3447600	7088000	5267800	0.977847	0.966069
O88379	Bromodomain adjacent to zinc finger domain protein 1A	Baz1a	178.46	1555	O88379	1416	BAZ1A_MOUSE Bromodomain adjacent to zinc finger domain protein 1A OS=Mus musculus OX=10090 GN=Baz1a PE=1 SV=3	O88379	1416	1416	S	SESKRRGRKRQSTESSPVPLNRRSSGRQGGV	98.943	88.561	QSTES(0.026)S(0.974)PVPLNR	QS(-72.72)T(-50.19)ES(-15.66)S(15.66)PVPLNR	6	2	-1.0793	7564500	10628000	8830100	9.00753e+06	5580600	11661000	7476200	8.23927e+06	1.09325	0.720967
O88379	Bromodomain adjacent to zinc finger domain protein 1A	Baz1a	178.46	1555	O88379	1366	BAZ1A_MOUSE Bromodomain adjacent to zinc finger domain protein 1A OS=Mus musculus OX=10090 GN=Baz1a PE=1 SV=3	O88379	1366	1366	T	LSPHSKRRGRKGADHTPEHSPSFTNFRVSTS	100.97	100.97	GADHT(1)PEHSPSFTNFR	GADHT(56.73)PEHS(-56.73)PS(-81.64)FT(-89.87)NFR	5	3	-0.055351	15984000	17935000	18702000	1.75403e+07	13821000	19088000	16595000	1.65013e+07	1.06296	0.579006
O88379	Bromodomain adjacent to zinc finger domain protein 1A	Baz1a	178.46	1555	O88379	732	BAZ1A_MOUSE Bromodomain adjacent to zinc finger domain protein 1A OS=Mus musculus OX=10090 GN=Baz1a PE=1 SV=3	O88379	732	732	T	ENKNIEQKDLDPDVVTEDEDDPGSHKRSRRG	159.1	144.95	DLDPDVVT(1)EDEDDPGSHKR	DLDPDVVT(65.99)EDEDDPGS(-65.99)HKR	8	3	0.26399	135230000	121120000	126410000	1.27587e+08	140010000	75314000	80514000	9.86127e+07	1.29382	0.242704
O88413	Tubby-related protein 3	Tulp3	51.23	460	O88413	167	TULP3_MOUSE Tubby-related protein 3 OS=Mus musculus OX=10090 GN=Tulp3 PE=1 SV=1	O88413	167	167	S	DEEPDKEEDEGGNLSSPSARSEESAAASQKA	43.416	43.416	HGILSSVNY(0.001)DEEPDKEEDEGGNLS(0.242)S(0.556)PS(0.201)AR	HGILS(-35.95)S(-31.58)VNY(-28.56)DEEPDKEEDEGGNLS(-3.62)S(3.62)PS(-4.43)AR	25	3	-2.6074	4167900	6047800		5107850	17557000	6763600	6945300	1.0422e+07	0.490104	0.336853
O88447	Kinesin light chain 1	Klc1	61.449	541	O88447	520	KLC1_MOUSE Kinesin light chain 1 OS=Mus musculus OX=10090 GN=Klc1 PE=1 SV=3	O88447	520	520	S	VAEVLNDPESMEKRRSRESLNMDVVKYESGP	87.24	44.252	S(1)RES(1)LNMDVVK	S(44.25)RES(44.25)LNMDVVK	1	2	-0.094476	10861000	16276000	15081000	1.40727e+07	19573000	18037000	13979000	1.71963e+07	0.818353	0.253057
O88447	Kinesin light chain 1	Klc1	61.449	541	O88447	523	KLC1_MOUSE Kinesin light chain 1 OS=Mus musculus OX=10090 GN=Klc1 PE=1 SV=3	O88447	523	523	S	VLNDPESMEKRRSRESLNMDVVKYESGPDGG	111.78	44.252	S(1)RES(1)LNMDVVK	S(44.25)RES(44.25)LNMDVVK	4	2	-0.094476	14421000	16276000	15081000	1.52593e+07	19573000	18037000	13979000	1.71963e+07	0.88736	0.331589
O88447	Kinesin light chain 1	Klc1	61.449	541	O88447	459	KLC1_MOUSE Kinesin light chain 1 OS=Mus musculus OX=10090 GN=Klc1 PE=1 SV=3	O88447	459	459	S	AFGEYGGWYKACKVDSPTVTTTLKNLGALYR	105.19	105.03	VDS(0.999)PTVTTTLK	VDS(33.15)PT(-33.15)VT(-46.71)T(-53.3)T(-59.75)LK	3	2	-0.050686	8295000	8535200	8929400	8.58653e+06	8879500	7158800	5766300	7268200	1.18138	0.224803
O88448	Kinesin light chain 2	Klc2	66.662	599	O88448	575	KLC2_MOUSE Kinesin light chain 2 OS=Mus musculus OX=10090 GN=Klc2 PE=1 SV=1	O88448	575	575	S	GGGPQEPNSRMKRASSLNFLNKSVEEPVQPG	129.82	129.82	ASS(1)LNFLNK	AS(-44.92)S(44.92)LNFLNK	3	2	-0.067721	33452000	45488000	46521000	4.18203e+07	52022000	55459000	41386000	4.96223e+07	0.842772	0.260754
O88448	Kinesin light chain 2	Klc2	66.662	599	O88448	574	KLC2_MOUSE Kinesin light chain 2 OS=Mus musculus OX=10090 GN=Klc2 PE=1 SV=1	O88448	574	574	S	QGGGPQEPNSRMKRASSLNFLNKSVEEPVQP	60.157	51.726	RAS(0.5)S(0.5)LNFLNK	RAS(0)S(0)LNFLNK	3	2	0.57583	2636300	2440700		2538500	2641300		1833800	2237550	1.1345	0.544083
O88448	Kinesin light chain 2	Klc2	66.662	599	O88448	550	KLC2_MOUSE Kinesin light chain 2 OS=Mus musculus OX=10090 GN=Klc2 PE=1 SV=1	O88448	550	550	S	RRSGSFGKLRDALRRSSEMLVRKLQGGGPQE	65.224	65.224	S(0.914)S(0.086)EMLVR	S(10.24)S(-10.24)EMLVR	1	2	-0.21534	1988300		2848700	2418500		2664200	2276400	2470300	0.979031	0.922611
O88466	Zinc finger protein 106	Znf106	208.96	1888	O88466	431	ZN106_MOUSE Zinc finger protein 106 OS=Mus musculus OX=10090 GN=Znf106 PE=1 SV=3	O88466	431	431	S	SNPPVIKTQKAGPPGSPSHKAISDGTAFCEV	62.298	62.298	AGPPGS(0.921)PS(0.079)HK	AGPPGS(10.69)PS(-10.69)HK	6	2	0.49173	28637000	36294000	30744000	3.18917e+07	40634000	27946000	35238000	34606000	0.921565	0.564564
O88466	Zinc finger protein 106	Znf106	208.96	1888	O88466	878	ZN106_MOUSE Zinc finger protein 106 OS=Mus musculus OX=10090 GN=Znf106 PE=1 SV=3	O88466	878	878	S	VSIPSSSGLARKRSLSESSVVMDRAPVYSFF	170.79	170.79	SLS(1)ESSVVMDR	S(-48.13)LS(48.13)ES(-49.55)S(-75.52)VVMDR	3	2	-0.30785	18114000	17520000	14056000	1.65633e+07	17567000	13797000	11458000	14274000	1.16038	0.353605
O88466	Zinc finger protein 106	Znf106	208.96	1888	O88466	1328	ZN106_MOUSE Zinc finger protein 106 OS=Mus musculus OX=10090 GN=Znf106 PE=1 SV=3	O88466	1328	1328	T	SGSEACSSSFLRLSFTPETPAEKETQSPADQ	78.529	64.104	LS(0.001)FT(0.997)PET(0.002)PAEK	LS(-29.07)FT(26.49)PET(-26.49)PAEK	4	2	0.1549	5206900	6046100	5406300	5553100	4665700	3196300		3931000	1.41264	0.0844107
O88466	Zinc finger protein 106	Znf106	208.96	1888	O88466	1040	ZN106_MOUSE Zinc finger protein 106 OS=Mus musculus OX=10090 GN=Znf106 PE=1 SV=3	O88466	1040	1040	S	DGHSIRKKRRATGDGSSPELPSLERKNKRRK	71.853	71.853	ATGDGS(1)S(1)PELPSLER	AT(-35.86)GDGS(36.32)S(35.86)PELPS(-55.26)LER	6	2	-0.11397	5478000		6672100	6075050	5020700	7122400	4785300	5642800	1.0766	0.710105
O88466	Zinc finger protein 106	Znf106	208.96	1888	O88466	1041	ZN106_MOUSE Zinc finger protein 106 OS=Mus musculus OX=10090 GN=Znf106 PE=1 SV=3	O88466	1041	1041	S	GHSIRKKRRATGDGSSPELPSLERKNKRRKI	71.853	71.853	ATGDGS(1)S(1)PELPSLER	AT(-35.86)GDGS(36.32)S(35.86)PELPS(-55.26)LER	7	2	-0.11397	12547000		13378000	12962500	9825800	7122400	10477000	9.14173e+06	1.41795	0.067507
O88466	Zinc finger protein 106	Znf106	208.96	1888	O88466	881	ZN106_MOUSE Zinc finger protein 106 OS=Mus musculus OX=10090 GN=Znf106 PE=1 SV=3	O88466	881	881	S	PSSSGLARKRSLSESSVVMDRAPVYSFFTGE	85.837	85.837	SLSES(0.039)S(0.961)VVMDR	S(-72.09)LS(-49.54)ES(-13.96)S(13.96)VVMDR	6	2	0.57871	3394600	7055200	2815900	4421900	3250900	4057800	2911500	3.40673e+06	1.29799	0.499852
O88508	DNA (cytosine-5)-methyltransferase 3A	Dnmt3a	101.67	908	O88508	102	DNM3A_MOUSE DNA (cytosine-5)-methyltransferase 3A OS=Mus musculus OX=10090 GN=Dnmt3a PE=1 SV=2	O88508	102	102	S	NGDLEKRSEPQPEEGSPAAGQKGGAPAEGEG	124.29	97.081	SEPQPEEGS(1)PAAGQK	S(-82.91)EPQPEEGS(82.91)PAAGQK	9	2	0.21561	36218000	34766000	38857000	3.66137e+07	42977000	33983000	34922000	37294000	0.981758	0.836796
O88508	DNA (cytosine-5)-methyltransferase 3A	Dnmt3a	101.67	908	O88508	120	DNM3A_MOUSE DNA (cytosine-5)-methyltransferase 3A OS=Mus musculus OX=10090 GN=Dnmt3a PE=1 SV=2	O88508	120	120	T	AGQKGGAPAEGEGTETPPEASRAVENGCCVT	60.735	60.735	GGAPAEGEGT(0.082)ET(0.916)PPEAS(0.002)R	GGAPAEGEGT(-10.48)ET(10.48)PPEAS(-26.01)R	12	2	0.85666	7519600	9895300		8707450	10891000	6450500		8670750	1.00423	0.989695
O88513	Geminin	Gmnn	23.299	206	O88513	19	GEMI_MOUSE Geminin OS=Mus musculus OX=10090 GN=Gmnn PE=1 SV=1	O88513	19	19	S	SMKQKQEGAQENVKNSPVPRRTLKMIQPSAD	119.66	50.358	QKQEGAQENVKNS(1)PVPR	QKQEGAQENVKNS(50.36)PVPR	13	3	0.34065	28701000	21414000	19184000	2.30997e+07	23357000	27808000	25846000	2.56703e+07	0.899858	0.460141
O88532	Zinc finger RNA-binding protein	Zfr	116.86	1074	O88532	1054	ZFR_MOUSE Zinc finger RNA-binding protein OS=Mus musculus OX=10090 GN=Zfr PE=1 SV=2	O88532	1054	1054	S	NQRFNIHNNRKRRRDSDGVDGFEAEGKKDKK	153.65	104.95	RRDS(1)DGVDGFEAEGK	RRDS(104.95)DGVDGFEAEGK	4	3	0.1936	18610000	26339000	19211000	2.13867e+07	30234000	9260800	11474000	16989600	1.25881	0.569295
O88569	Heterogeneous nuclear ribonucleoproteins A2/B1	Hnrnpa2b1	37.402	353	O88569	85	ROA2_MOUSE Heterogeneous nuclear ribonucleoproteins A2/B1 OS=Mus musculus OX=10090 GN=Hnrnpa2b1 PE=1 SV=2	O88569	85	85	S	SSMAEVDAAMAARPHSIDGRVVEPKRAVARE	54.205	50.034	PHS(1)IDGR	PHS(50.03)IDGR	3	2	0.94071	35027000	28767000	32041000	31945000	35692000	29053000	27830000	3.08583e+07	1.03521	0.738707
O88569	Heterogeneous nuclear ribonucleoproteins A2/B1	Hnrnpa2b1	37.402	353	O88569	259	ROA2_MOUSE Heterogeneous nuclear ribonucleoproteins A2/B1 OS=Mus musculus OX=10090 GN=Hnrnpa2b1 PE=1 SV=2	O88569	259	259	S	YNGYGGGPGGGNFGGSPGYGGGRGGYGGGGP	93.568	93.568	GFGDGYNGYGGGPGGGNFGGS(1)PGYGGGR	GFGDGY(-69.68)NGY(-65.13)GGGPGGGNFGGS(65.13)PGY(-65.9)GGGR	21	3	-1.7597	37406000	66544000	58046000	5.39987e+07	56399000	74720000	58452000	6.31903e+07	0.85454	0.427252
O88573	AF4/FMR2 family member 1	Aff1	131.56	1216	O88573	132	AFF1_MOUSE AF4/FMR2 family member 1 OS=Mus musculus OX=10090 GN=Aff1 PE=1 SV=2	O88573	132	132	S	HTSAPGSRPVGNISHSPKMAQPRMEPSLHTK	127.32	112.02	PVGNIS(0.004)HS(0.996)PK	PVGNIS(-23.93)HS(23.93)PK	8	2	-0.055446	16579000	20693000	20077000	1.91163e+07	15333000	20496000	14359000	1.67293e+07	1.14268	0.357038
O88587	Catechol O-methyltransferase	Comt	29.486	265	O88587	261	COMT_MOUSE Catechol O-methyltransferase OS=Mus musculus OX=10090 GN=Comt PE=1 SV=2	O88587	261	261	S	VVDGLEKAVYQGPGSSPVKS___________	127.3	105.95	AVYQGPGS(0.035)S(0.931)PVKS(0.034)	AVY(-80.99)QGPGS(-14.26)S(14.26)PVKS(-14.34)	9	2	0.38598	144200000	143270000	145310000	144260000	161300000	141530000	118950000	1.40593e+08	1.02608	0.779579
O88622	Poly(ADP-ribose) glycohydrolase	Parg	109.32	969	O88622	135	PARG_MOUSE Poly(ADP-ribose) glycohydrolase OS=Mus musculus OX=10090 GN=Parg PE=1 SV=2	O88622	135	135	S	KVEKLENVPQLNLDKSPTEKSSQYLNQQQTA	139.69	104.18	LENVPQLNLDKS(0.996)PT(0.004)EK	LENVPQLNLDKS(23.77)PT(-23.77)EK	12	3	0.48798	15883000	23542000	24416000	2.12803e+07	35975000	27888000	19235000	2.76993e+07	0.768262	0.311165
O88643	Serine/threonine-protein kinase PAK 1	Pak1	60.736	545	O88643	212	PAK1_MOUSE Serine/threonine-protein kinase PAK 1 OS=Mus musculus OX=10090 GN=Pak1 PE=1 SV=1	O88643	212	212	T	TKSVYTRSVIEPLPVTPTRDVATSPISPTEN	97.2	90.348	SVIEPLPVT(0.881)PT(0.119)R	S(-74)VIEPLPVT(8.69)PT(-8.69)R	9	2	0.6509	12914000	16696000	17709000	15773000	20977000	10880000	10967000	1.42747e+07	1.10496	0.702864
O88643	Serine/threonine-protein kinase PAK 1	Pak1	60.736	545	O88643	144	PAK1_MOUSE Serine/threonine-protein kinase PAK 1 OS=Mus musculus OX=10090 GN=Pak1 PE=1 SV=1	O88643	144	144	S	EFYNSKKTSNSKKYMSFTDKSAEDYNSSNTL	93.178	93.178	YMS(0.999)FTDK	Y(-42.47)MS(33.16)FT(-33.16)DK	3	2	-0.36623	8499900	11113000	9292400	9635100	9089500	9047700	5162700	7.76663e+06	1.24058	0.284838
O88700	Bloom syndrome protein homolog	Blm	158.36	1416	O88700	333	BLM_MOUSE Bloom syndrome protein homolog OS=Mus musculus OX=10090 GN=Blm PE=1 SV=1	O88700	333	333	S	SSSLKCSSMLKDLDDSDKEKGILSTSEELLS	114.93	101.35	DLDDS(1)DKEK	DLDDS(101.35)DKEK	5	2	-0.0093414	9779700	14905000	16687000	1.37906e+07	27220000	13096000	13423000	17913000	0.769864	0.46376
O88700	Bloom syndrome protein homolog	Blm	158.36	1416	O88700	1311	BLM_MOUSE Bloom syndrome protein homolog OS=Mus musculus OX=10090 GN=Blm PE=1 SV=1	O88700	1311	1311	T	PAEDGSPGARGAPEDTEEEEEEAPVSSHYFA	99.987	99.987	GAPEDT(1)EEEEEEAPVSSHYFANQTR	GAPEDT(66.83)EEEEEEAPVS(-66.83)S(-75.46)HY(-93.24)FANQT(-90.95)R	6	3	0.3032	32408000	32488000	37886000	3.42607e+07	39555000	39481000	28079000	35705000	0.959548	0.749499
O88738	Baculoviral IAP repeat-containing protein 6	Birc6	532.16	4882	O88738	584	BIRC6_MOUSE Baculoviral IAP repeat-containing protein 6 OS=Mus musculus OX=10090 GN=Birc6 PE=1 SV=2	O88738	584	584	S	CLLAGGLLTYKSPATSPISSNSHRSLDGLSR	52.112	42.818	S(0.001)PAT(0.25)S(0.739)PIS(0.003)S(0.004)NS(0.002)HR	S(-28.51)PAT(-4.7)S(4.7)PIS(-23.37)S(-22.46)NS(-26.24)HR	5	2	0.65801	6087200	5867000	7796100	6.58343e+06	13141000	6106200		9623600	0.684093	0.347733
O88738	Baculoviral IAP repeat-containing protein 6	Birc6	532.16	4882	O88738	493	BIRC6_MOUSE Baculoviral IAP repeat-containing protein 6 OS=Mus musculus OX=10090 GN=Birc6 PE=1 SV=2	O88738	493	493	S	DLLEDSDSEEHSRSDSVTGHTSQKEAMEVSL	205.8	196.42	SDS(1)VTGHTSQK	S(-61.29)DS(61.29)VT(-71.8)GHT(-113.36)S(-129.91)QK	3	2	0.025773	58450000	67611000	66477000	6.41793e+07	65697000	62431000	64881000	6.43363e+07	0.99756	0.961361
O88738	Baculoviral IAP repeat-containing protein 6	Birc6	532.16	4882	O88738	483	BIRC6_MOUSE Baculoviral IAP repeat-containing protein 6 OS=Mus musculus OX=10090 GN=Birc6 PE=1 SV=2	O88738	483	483	S	DIPKLEGDSDDLLEDSDSEEHSRSDSVTGHT	164.27	164.27	LEGDSDDLLEDS(0.961)DS(0.039)EEHSR	LEGDS(-104.74)DDLLEDS(13.91)DS(-13.91)EEHS(-43.03)R	12	3	-0.052798	37222000	49723000	47553000	4.48327e+07	49705000	49843000	34693000	44747000	1.00191	0.98986
O88746	Target of Myb protein 1	Tom1	54.325	492	O88746	462	TOM1_MOUSE Target of Myb protein 1 OS=Mus musculus OX=10090 GN=Tom1 PE=1 SV=1	O88746	462	462	S	LEERAKAADRLPNLASPSAEGPPRPSPGTAP	142.32	125.83	LPNLAS(0.998)PS(0.002)AEGPPRPSPGTAPR	LPNLAS(27.21)PS(-27.21)AEGPPRPS(-57.53)PGT(-56.2)APR	6	3	0.019052	14205000	28206000	26083000	2.28313e+07	40254000	9984200	15778000	22005400	1.03753	0.939638
O88746	Target of Myb protein 1	Tom1	54.325	492	O88746	472	TOM1_MOUSE Target of Myb protein 1 OS=Mus musculus OX=10090 GN=Tom1 PE=1 SV=1	O88746	472	472	S	LPNLASPSAEGPPRPSPGTAPRRKTQEKDDD	175.71	150.94	LPNLASPS(0.001)AEGPPRPS(0.933)PGT(0.066)APR	LPNLAS(-50.25)PS(-29.84)AEGPPRPS(11.47)PGT(-11.47)APR	16	3	0.49194	23774000	34276000	32913000	30321000	34848000	21129000	32570000	2.95157e+07	1.02729	0.888144
O88746	Target of Myb protein 1	Tom1	54.325	492	O88746	176	TOM1_MOUSE Target of Myb protein 1 OS=Mus musculus OX=10090 GN=Tom1 PE=1 SV=1	O88746	176	176	S	PIHTPQRTVFNSETPSRQNSVSSNTSQRGDL	92.151	89.231	TVFNSET(0.036)PS(0.963)R	T(-88.33)VFNS(-34.89)ET(-14.24)PS(14.24)R	9	2	-0.30566	9575500	7664200		8619850	7183600		4950900	6067250	1.42072	0.224516
O88796	Ribonuclease P protein subunit p30	Rpp30	29.473	268	O88796	251	RPP30_MOUSE Ribonuclease P protein subunit p30 OS=Mus musculus OX=10090 GN=Rpp30 PE=1 SV=1	O88796	251	251	S	KTAFGIISTVKKPRPSEADDESLPVCKKAKC	180.16	138.03	KPRPS(1)EADDESLPVCK	KPRPS(94.09)EADDES(-94.09)LPVCK	5	3	-0.023867	50474000	45817000	46305000	47532000	47571000	22218000	18464000	2.94177e+07	1.61576	0.122081
O88842	FYVE, RhoGEF and PH domain-containing protein 3	Fgd3	80.623	733	O88842	543	FGD3_MOUSE FYVE, RhoGEF and PH domain-containing protein 3 OS=Mus musculus OX=10090 GN=Fgd3 PE=1 SV=1	O88842	543	543	S	DKEKPGCKSCGETFNSITKRRYRCKLCGEVI	107.74	89.911	SCGET(0.001)FNS(0.965)IT(0.034)K	S(-80.4)CGET(-28.74)FNS(14.59)IT(-14.59)K	8	2	-0.65938	13020000	13634000	14382000	1.36787e+07	18475000	9445600	7829200	11916600	1.14787	0.625264
O88842	FYVE, RhoGEF and PH domain-containing protein 3	Fgd3	80.623	733	O88842	732	FGD3_MOUSE FYVE, RhoGEF and PH domain-containing protein 3 OS=Mus musculus OX=10090 GN=Fgd3 PE=1 SV=1	O88842	732	732	T	DRPGASQPQAPAGTDTP______________	93.807	81.386	ALGTAVHGDTAGDRPGASQPQAPAGT(0.027)DT(0.973)P	ALGT(-80.4)AVHGDT(-78.17)AGDRPGAS(-76.46)QPQAPAGT(-15.5)DT(15.5)P	28	3	0.92618		24672000	31002000	27837000	26925000	22543000	22650000	2.40393e+07	1.15798	0.29572
O88845	A-kinase anchor protein 10, mitochondrial	Akap10	73.631	662	O88845	257	AKA10_MOUSE A-kinase anchor protein 10, mitochondrial OS=Mus musculus OX=10090 GN=Akap10 PE=1 SV=3	O88845	257	257	S	GHSARSLHREVARTGSHQIPTDSQDSSSRLA	61.276	61.276	T(0.207)GS(0.793)HQIPTDSQDSSSR	T(-5.82)GS(5.82)HQIPT(-50.51)DS(-56.4)QDS(-58.56)S(-58.56)S(-58.56)R	3	2	-0.017868	34034000	36571000	26219000	3.22747e+07	36722000	20136000	24317000	2.70583e+07	1.19278	0.424717
O88845	A-kinase anchor protein 10, mitochondrial	Akap10	73.631	662	O88845	52	AKA10_MOUSE A-kinase anchor protein 10, mitochondrial OS=Mus musculus OX=10090 GN=Akap10 PE=1 SV=3	O88845	52	52	S	KTLDVKSTKASVAVHSPQKSTKNHALLEAAG	122.78	107.46	ASVAVHS(1)PQK	AS(-77)VAVHS(77)PQK	7	2	-0.31864	19181000	17462000	17630000	18091000	20776000	24584000	17585000	2.09817e+07	0.862229	0.239898
O88845	A-kinase anchor protein 10, mitochondrial	Akap10	73.631	662	O88845	187	AKA10_MOUSE A-kinase anchor protein 10, mitochondrial OS=Mus musculus OX=10090 GN=Akap10 PE=1 SV=3	O88845	187	187	S	HSLNTVKQSSLAEPVSPSKRHETPASSVTEA	152.02	141.86	QSSLAEPVS(0.896)PS(0.104)KR	QS(-93.44)S(-57.81)LAEPVS(9.35)PS(-9.35)KR	9	2	0.27824	36282000	30976000	35911000	3.43897e+07	44209000	31983000	24786000	3.36593e+07	1.0217	0.907791
O88874	Cyclin-K	Ccnk	61.363	554	O88874	341	CCNK_MOUSE Cyclin-K OS=Mus musculus OX=10090 GN=Ccnk PE=1 SV=3	O88874	341	341	S	PQPSPPRQAKRAVVVSPKEENKATEPPPPPK	162.96	135.5	AVVVS(1)PKEENK	AVVVS(135.5)PKEENK	5	2	-0.23925	44562000	41374000	49434000	4.51233e+07	54389000	46224000	33905000	4.48393e+07	1.00633	0.966723
O88874	Cyclin-K	Ccnk	61.363	554	O88874	329	CCNK_MOUSE Cyclin-K OS=Mus musculus OX=10090 GN=Ccnk PE=1 SV=3	O88874	329	329	S	QQQQAQQPKKPSPQPSPPRQAKRAVVVSPKE	83.633	58.885	KPS(1)PQPS(1)PPR	KPS(58.89)PQPS(58.89)PPR	7	2	-1.0712	11754000	13938000	17399000	1.43637e+07	20086000	12983000	13432000	1.55003e+07	0.926668	0.707892
O88874	Cyclin-K	Ccnk	61.363	554	O88874	325	CCNK_MOUSE Cyclin-K OS=Mus musculus OX=10090 GN=Ccnk PE=1 SV=3	O88874	325	325	S	SAQQQQQQAQQPKKPSPQPSPPRQAKRAVVV	83.633	58.885	KPS(1)PQPS(1)PPR	KPS(58.89)PQPS(58.89)PPR	3	2	-1.0712	11754000	13938000	17399000	1.43637e+07	20086000	12983000	13432000	1.55003e+07	0.926668	0.707892
O88907	E3 SUMO-protein ligase PIAS1	Pias1	71.617	651	O88907	503	PIAS1_MOUSE E3 SUMO-protein ligase PIAS1 OS=Mus musculus OX=10090 GN=Pias1 PE=1 SV=2	O88907	503	503	S	SPLSNKGILSLPHQASPVSRTPSLPAVDTSY	116.6	116.6	GILSLPHQAS(0.991)PVS(0.009)R	GILS(-49.78)LPHQAS(20.46)PVS(-20.46)R	10	2	-0.27332	7698100	8684400	9986000	8789500	9541900	8933500	6619300	8364900	1.05076	0.721477
O88939	Zinc finger and BTB domain-containing protein 7A	Zbtb7a	60.28	569	O88939	537	ZBT7A_MOUSE Zinc finger and BTB domain-containing protein 7A OS=Mus musculus OX=10090 GN=Zbtb7a PE=1 SV=2	O88939	537	537	S	QEKHFKDEEEDEEEASPDGSGRLNVAGSGGD	95.153	95.153	HFKDEEEDEEEAS(0.999)PDGS(0.001)GR	HFKDEEEDEEEAS(31.17)PDGS(-31.17)GR	13	3	-0.19347	12865000	21768000	17591000	17408000	15387000	12361000	14483000	14077000	1.23663	0.288448
O88939	Zinc finger and BTB domain-containing protein 7A	Zbtb7a	60.28	569	O88939	331	ZBT7A_MOUSE Zinc finger and BTB domain-containing protein 7A OS=Mus musculus OX=10090 GN=Zbtb7a PE=1 SV=2	O88939	331	331	S	TLLQQMMSSVGRAGDSDEESRTDDKGVMDYY	228.84	199.61	AGDS(1)DEESRTDDK	AGDS(73.65)DEES(-73.65)RT(-84.42)DDK	4	2	-1.533	111590000	110210000	136190000	119330000	165980000	126540000	98162000	1.30227e+08	0.916321	0.63738
O88942	Nuclear factor of activated T-cells, cytoplasmic 1	Nfatc1	77.832	717	O88942	235	NFAC1_MOUSE Nuclear factor of activated T-cells, cytoplasmic 1 OS=Mus musculus OX=10090 GN=Nfatc1 PE=1 SV=1	O88942	235	235	S	EEGFPRSLGACHLLGSPRHSPSTSPRASITE	130.87	98.508	SLGACHLLGS(1)PR	S(-88.36)LGACHLLGS(88.36)PR	10	2	0.60579	10261000	11920000	12092000	1.14243e+07	12199000	5749800	5891900	7946900	1.43758	0.189933
O88942	Nuclear factor of activated T-cells, cytoplasmic 1	Nfatc1	77.832	717	O88942	271	NFAC1_MOUSE Nuclear factor of activated T-cells, cytoplasmic 1 OS=Mus musculus OX=10090 GN=Nfatc1 PE=1 SV=1	O88942	271	271	S	ARGSRPTSPCNKRKYSLNGRQPSCSPHHSPT	113.74	113.74	KYS(1)LNGR	KY(-69.35)S(69.35)LNGR	3	2	0.17746		11514000	13009000	12261500	14073000	6229200	7421900	9.24137e+06	1.32681	0.414801
O88942	Nuclear factor of activated T-cells, cytoplasmic 1	Nfatc1	77.832	717	O88942	259	NFAC1_MOUSE Nuclear factor of activated T-cells, cytoplasmic 1 OS=Mus musculus OX=10090 GN=Nfatc1 PE=1 SV=1	O88942	259	259	S	PRASITEESWLGARGSRPTSPCNKRKYSLNG	55.335	55.335	GS(0.989)RPT(0.774)S(0.237)PCNK	GS(18.41)RPT(5.3)S(-5.3)PCNK	2	2	1.2942	15992000	22351000	24318000	20887000	31269000	12512000	15090000	1.96237e+07	1.06438	0.852806
O88942	Nuclear factor of activated T-cells, cytoplasmic 1	Nfatc1	77.832	717	O88942	262	NFAC1_MOUSE Nuclear factor of activated T-cells, cytoplasmic 1 OS=Mus musculus OX=10090 GN=Nfatc1 PE=1 SV=1	O88942	262	262	T	SITEESWLGARGSRPTSPCNKRKYSLNGRQP	55.335	55.335	GS(0.989)RPT(0.774)S(0.237)PCNK	GS(18.41)RPT(5.3)S(-5.3)PCNK	5	2	1.2942	15992000	22351000	24318000	20887000	31269000	12512000	15090000	1.96237e+07	1.06438	0.852806
O88942	Nuclear factor of activated T-cells, cytoplasmic 1	Nfatc1	77.832	717	O88942	263	NFAC1_MOUSE Nuclear factor of activated T-cells, cytoplasmic 1 OS=Mus musculus OX=10090 GN=Nfatc1 PE=1 SV=1	O88942	263	263	S	ITEESWLGARGSRPTSPCNKRKYSLNGRQPS	94.507	94.507	GSRPT(0.011)S(0.989)PCNK	GS(-50.79)RPT(-19.49)S(19.49)PCNK	6	2	-0.64115		51860000	52084000	51972000	48015000	33502000	45454000	4.23237e+07	1.22796	0.193338
O89001	Carboxypeptidase D	Cpd	152.4	1377	O89001	1365	CBPD_MOUSE Carboxypeptidase D OS=Mus musculus OX=10090 GN=Cpd PE=1 SV=2	O89001	1365	1365	T	TGSKKSLLSHEFQDETDTEEETLYSSKH___	114.79	114.79	SLLSHEFQDET(1)DT(1)EEETLYSSK	S(-55.26)LLS(-37.06)HEFQDET(40.47)DT(37.06)EEET(-44.65)LY(-61.31)S(-63.93)S(-70.07)K	11	3	0.69885	34590000		52622000	43606000	106010000	35065000	64033000	6.83693e+07	0.637801	0.433087
O89001	Carboxypeptidase D	Cpd	152.4	1377	O89001	1367	CBPD_MOUSE Carboxypeptidase D OS=Mus musculus OX=10090 GN=Cpd PE=1 SV=2	O89001	1367	1367	T	SKKSLLSHEFQDETDTEEETLYSSKH_____	114.79	114.79	SLLSHEFQDET(1)DT(1)EEETLYSSK	S(-55.26)LLS(-37.06)HEFQDET(40.47)DT(37.06)EEET(-44.65)LY(-61.31)S(-63.93)S(-70.07)K	13	3	0.69885	34590000	40651000	86902000	5.40477e+07	70734000	35065000	43424000	49741000	1.08658	0.837821
O89032	SH3 and PX domain-containing protein 2A	Sh3pxd2a	124.2	1124	O89032	546	SPD2A_MOUSE SH3 and PX domain-containing protein 2A OS=Mus musculus OX=10090 GN=Sh3pxd2a PE=1 SV=2	O89032	546	546	S	KEAEENPVGACESQGSPLKVKYEEPEYDVPA	78.378	78.378	EAEENPVGACES(0.318)QGS(0.682)PLK	EAEENPVGACES(-3.31)QGS(3.31)PLK	15	2	-0.052889		9737100	8334800	9035950	10546000	7574200	7606200	8.57547e+06	1.0537	0.759785
O89032	SH3 and PX domain-containing protein 2A	Sh3pxd2a	124.2	1124	O89032	721	SPD2A_MOUSE SH3 and PX domain-containing protein 2A OS=Mus musculus OX=10090 GN=Sh3pxd2a PE=1 SV=2	O89032	721	721	S	SSLSKNNGDLKPRSASDAGIRDTPKVGTKKD	62.861	62.861	S(0.002)AS(0.998)DAGIRDTPK	S(-26.26)AS(26.26)DAGIRDT(-39.87)PK	3	2	0.19086	5138600		6804100	5971350	7689800	6203900	4121600	6005100	0.99438	0.98316
O89032	SH3 and PX domain-containing protein 2A	Sh3pxd2a	124.2	1124	O89032	592	SPD2A_MOUSE SH3 and PX domain-containing protein 2A OS=Mus musculus OX=10090 GN=Sh3pxd2a PE=1 SV=2	O89032	592	592	S	DRGSGDKHPAQPRRISPASSLQRAHFKVGES	44.426	44.426	RIS(0.978)PAS(0.017)S(0.005)LQR	RIS(17.71)PAS(-17.71)S(-22.65)LQR	3	2	-0.2661		6070800	4482900	5276850	4079700		3411200	3745450	1.40887	0.217424
O89033	Cell division control protein 6 homolog	Cdc6	62.613	562	O89033	55	CDC6_MOUSE Cell division control protein 6 homolog OS=Mus musculus OX=10090 GN=Cdc6 PE=1 SV=2	O89033	55	55	S	PVPTTPCVDVKLLPLSPRKRLGDDNLCNTPR	62.463	53.751	LLPLS(1)PR	LLPLS(53.75)PR	5	2	0.14983	4831700	4253400	4080700	4388600	3737000	4932000	3647400	4.10547e+06	1.06896	0.581125
O89033	Cell division control protein 6 homolog	Cdc6	62.613	562	O89033	75	CDC6_MOUSE Cell division control protein 6 homolog OS=Mus musculus OX=10090 GN=Cdc6 PE=1 SV=2	O89033	75	75	S	LGDDNLCNTPRLSPCSPPKLGKKENGPPRSH	47.894	47.894	LSPCS(1)PPK	LS(-34.86)PCS(34.86)PPK	5	2	1.1313	3360100	6032800		4696450	4201500		3115300	3658400	1.28374	0.546488
O89053	Coronin-1A	Coro1a	50.989	461	O89053	418	COR1A_MOUSE Coronin-1A OS=Mus musculus OX=10090 GN=Coro1a PE=1 SV=5	O89053	418	418	T	ELRVNRGLDSARRRATPEPSGTPSSDTVSRL	105.28	89.011	AT(1)PEPSGTPSSDTVSR	AT(52.56)PEPS(-52.56)GT(-71.58)PS(-84.15)S(-84.15)DT(-85.85)VS(-85.63)R	2	2	0.098563	760220000	930540000	775820000	8.22193e+08	569880000	1063300000	849140000	827440000	0.993659	0.974261
O89086	RNA-binding protein 3	Rbm3	16.604	153	O89086	135	RBM3_MOUSE RNA-binding protein 3 OS=Mus musculus OX=10090 GN=Rbm3 PE=1 SV=1	O89086	135	135	S	GGYGYGYGRSRDYSGSQGGYDRYSGGNYRDN	63.727	63.727	DYS(0.003)GS(0.996)QGGYDR	DY(-49.55)S(-24.56)GS(24.56)QGGY(-49.72)DR	5	2	-0.60501	7190700		7832000	7511350	9775600	6777400	4811000	7.12133e+06	1.05477	0.848838
O89086	RNA-binding protein 3	Rbm3	16.604	153	O89086	133	RBM3_MOUSE RNA-binding protein 3 OS=Mus musculus OX=10090 GN=Rbm3 PE=1 SV=1	O89086	133	133	S	RPGGYGYGYGRSRDYSGSQGGYDRYSGGNYR	117.48	102.52	DYS(0.999)GS(0.001)QGGYDR	DY(-61.28)S(32.6)GS(-32.6)QGGY(-84.38)DR	3	2	-0.056367	26374000	30518000	32374000	2.97553e+07	37056000	43672000	31067000	37265000	0.798479	0.137263
O89110	Caspase-8	Casp8	55.356	480	O89110	188	CASP8_MOUSE Caspase-8 OS=Mus musculus OX=10090 GN=Casp8 PE=1 SV=1	O89110	188	188	S	GKIEDYERSSTERRMSLEGREELPPSVLDEM	122.79	119.45	RMS(1)LEGREELPPSVLDEMSLK	RMS(77.1)LEGREELPPS(-77.1)VLDEMS(-114.65)LK	3	3	0.20276	79216000	97097000	71260000	8.25243e+07	98548000	105580000	75999000	9.33757e+07	0.883788	0.407866
P01899	H-2 class I histocompatibility antigen, D-B alpha chain	H2-D1	40.836	362	P01899;P01897;P01896	350;350;160	HA11_MOUSE H-2 class I histocompatibility antigen, D-B alpha chain OS=Mus musculus OX=10090 GN=H2-D1 PE=1 SV=2;HA1L_MOUSE H-2 class I histocompatibility antigen, L-D alpha chain OS=Mus musculus OX=10090 GN=H2-L PE=1 SV=2;HA1Z_MOUSE H-2 class I histocompati	P01899	350	350	S	RNTGGKGGDYALAPGSQSSEMSLRDCKA___	69.071	69.071	GGDYALAPGS(0.876)QS(0.065)S(0.019)EMS(0.04)LR	GGDY(-54.18)ALAPGS(11.27)QS(-11.27)S(-16.71)EMS(-13.37)LR	10	2	-0.27232	16721000	23301000		20011000	17080000	22407000	21473000	20320000	0.984793	0.93007
P01900	H-2 class I histocompatibility antigen, D-D alpha chain	H2-D1	41.11	365	P01900	359	HA12_MOUSE H-2 class I histocompatibility antigen, D-D alpha chain OS=Mus musculus OX=10090 GN=H2-D1 PE=1 SV=1	P01900	359	359	S	GGDYALAPGSQSSDMSLPDCKV_________	71.882	59.673	GGDYALAPGS(0.001)QS(0.004)S(0.004)DMS(0.991)LPDCKV	GGDY(-56.23)ALAPGS(-30.45)QS(-23.73)S(-23.73)DMS(23.73)LPDCKV	16	2	1.5118		65303000	69301000	67302000	74694000	62626000	133080000	9.01333e+07	0.746694	0.476331
P01902	H-2 class I histocompatibility antigen, K-D alpha chain	H2-K1	41.489	368	P01902	353	HA1D_MOUSE H-2 class I histocompatibility antigen, K-D alpha chain OS=Mus musculus OX=10090 GN=H2-K1 PE=1 SV=1	P01902	353	353	S	GVNYALAPGSQTSDLSLPDGKVMVHDPHSLA	99.148	70.67	GVNYALAPGS(0.021)QT(0.076)S(0.905)DLS(0.997)LPDGK	GVNY(-53.02)ALAPGS(-16.57)QT(-10.85)S(10.85)DLS(27.79)LPDGK	16	3	0.055978	26436000	65435000	34814000	4.22283e+07	62067000	79777000	45757000	6.25337e+07	0.67529	0.257609
P01902	H-2 class I histocompatibility antigen, K-D alpha chain	H2-K1	41.489	368	P01902	349	HA1D_MOUSE H-2 class I histocompatibility antigen, K-D alpha chain OS=Mus musculus OX=10090 GN=H2-K1 PE=1 SV=1	P01902	349	349	T	TGGKGVNYALAPGSQTSDLSLPDGKVMVHDP	77.543	45.844	GVNY(0.001)ALAPGS(0.678)QT(0.678)S(0.678)DLS(0.965)LPDGK	GVNY(-29.54)ALAPGS(0)QT(0)S(0)DLS(9.64)LPDGK	12	2	-0.81282	7770700	11629000		9699850	12183000		15512000	13847500	0.700477	0.2451
P01902	H-2 class I histocompatibility antigen, K-D alpha chain	H2-K1	41.489	368	P01902	350	HA1D_MOUSE H-2 class I histocompatibility antigen, K-D alpha chain OS=Mus musculus OX=10090 GN=H2-K1 PE=1 SV=1	P01902	350	350	S	GGKGVNYALAPGSQTSDLSLPDGKVMVHDPH	106.93	65.165	GVNYALAPGS(0.751)QT(0.324)S(0.928)DLS(0.997)LPDGK	GVNY(-42.53)ALAPGS(4.34)QT(-4.34)S(9.74)DLS(22.89)LPDGK	13	2	-0.30888	27482000	42303000	22248000	3.06777e+07	51449000	95441000	35490000	6.07933e+07	0.504622	0.186385
P01902	H-2 class I histocompatibility antigen, K-D alpha chain	H2-K1	41.489	368	P01902;P14428;P03991;P04223;P01901	366;326;366;367;367	HA1D_MOUSE H-2 class I histocompatibility antigen, K-D alpha chain OS=Mus musculus OX=10090 GN=H2-K1 PE=1 SV=1;HA1Q_MOUSE H-2 class I histocompatibility antigen, K-Q alpha chain (Fragment) OS=Mus musculus OX=10090 GN=H2-K1 PE=1 SV=1;HA1W_MOUSE H-2 class I	P01902	366	366	S	DLSLPDGKVMVHDPHSLA_____________	103.43	86.463	VMVHDPHS(1)LA	VMVHDPHS(86.46)LA	8	2	-0.77974	4305500	1654000		2979750	3061300		3132700	3097000	0.962141	0.937608
P03966	N-myc proto-oncogene protein	Mycn	49.572	462	P03966;P01108	62;62	MYCN_MOUSE N-myc proto-oncogene protein OS=Mus musculus OX=10090 GN=Mycn PE=2 SV=2;MYC_MOUSE Myc proto-oncogene protein OS=Mus musculus OX=10090 GN=Myc PE=1 SV=1	P03966	62	62	S	EDIWKKFELLPTPPLSPSRAFPEHSPEPSNW	125.64	95.5	KFELLPT(1)PPLS(0.992)PS(0.008)R	KFELLPT(38.79)PPLS(20.84)PS(-20.84)R	11	2	-0.22871	34838000	46106000	41474000	40806000	42041000	43830000	41650000	42507000	0.959983	0.637173
P03966	N-myc proto-oncogene protein	Mycn	49.572	462	P03966	353	MYCN_MOUSE N-myc proto-oncogene protein OS=Mus musculus OX=10090 GN=Mycn PE=2 SV=2	P03966	353	353	S	ESEDAPPQKKIKSEASPRPLKSVVPAKAKSL	90.005	86.288	SEAS(1)PRPLK	S(-51.52)EAS(51.52)PRPLK	4	2	-0.26301	23436000	22733000	22641000	2.29367e+07	22240000	36086000	29587000	2.93043e+07	0.782706	0.187263
P03966	N-myc proto-oncogene protein	Mycn	49.572	462	P03966;P01108	58;58	MYCN_MOUSE N-myc proto-oncogene protein OS=Mus musculus OX=10090 GN=Mycn PE=2 SV=2;MYC_MOUSE Myc proto-oncogene protein OS=Mus musculus OX=10090 GN=Myc PE=1 SV=1	P03966	58	58	T	TPPGEDIWKKFELLPTPPLSPSRAFPEHSPE	125.64	122.83	KFELLPT(1)PPLS(0.989)PS(0.011)R	KFELLPT(48.85)PPLS(19.38)PS(-19.38)R	7	2	-0.19015	29596000	38517000	33997000	3.40367e+07	36519000	38173000	36202000	3.69647e+07	0.920789	0.330682
P04184	Thymidine kinase, cytosolic	Tk1	25.776	233	P04184	13	KITH_MOUSE Thymidine kinase, cytosolic OS=Mus musculus OX=10090 GN=Tk1 PE=1 SV=3	P04184	13	13	S	___MSYINLPTVLPSSPSKTRGQIQVILGPM	152.13	150.85	SYINLPTVLPS(0.08)S(0.686)PS(0.234)K	S(-137.09)Y(-139.53)INLPT(-61.82)VLPS(-9.32)S(4.67)PS(-4.67)K	12	2	0.18769	2806800	5015700	6390500	4.73767e+06	4131900	5826800	5597900	5.18553e+06	0.913632	0.721592
P04441	H-2 class II histocompatibility antigen gamma chain	Cd74	31.557	279	P04441	9	HG2A_MOUSE H-2 class II histocompatibility antigen gamma chain OS=Mus musculus OX=10090 GN=Cd74 PE=1 SV=3	P04441	9	9	S	_______MDDQRDLISNHEQLPILGNRPREP	65.022	43.696	DLIS(1)NHEQLPILGNRPR	DLIS(43.7)NHEQLPILGNRPR	4	3	0.35317	7266700	8083100		7674900	12023000		8255300	10139150	0.756957	0.329405
P04627	Serine/threonine-protein kinase A-Raf	Araf	67.581	604	P04627	157	ARAF_MOUSE Serine/threonine-protein kinase A-Raf OS=Mus musculus OX=10090 GN=Araf PE=1 SV=2	P04627	157	157	S	TVCVDMSTNRRQFYHSIQDLSGGSRQQEAPS	101.53	101.53	QFYHS(1)IQDLSGGSR	QFY(-53.89)HS(53.89)IQDLS(-65.91)GGS(-69.17)R	5	2	0.27463	17560000	12850000	15551000	1.53203e+07	15164000	12649000	15682000	1.44983e+07	1.0567	0.645493
P04627	Serine/threonine-protein kinase A-Raf	Araf	67.581	604	P04627	181	ARAF_MOUSE Serine/threonine-protein kinase A-Raf OS=Mus musculus OX=10090 GN=Araf PE=1 SV=2	P04627	181	181	T	RQQEAPSNLSVNELLTPQGPSPFTQQRDQEH	75.764	75.764	QQEAPSNLSVNELLT(0.676)PQGPS(0.285)PFT(0.04)QQR	QQEAPS(-48.09)NLS(-39.26)VNELLT(3.76)PQGPS(-3.76)PFT(-12.31)QQR	15	3	-0.11986	13123000	21159000		17141000	16780000	8524200		12652100	1.35479	0.517401
P05064	Fructose-bisphosphate aldolase A	Aldoa	39.355	364	P05064	36	ALDOA_MOUSE Fructose-bisphosphate aldolase A OS=Mus musculus OX=10090 GN=Aldoa PE=1 SV=2	P05064	36	36	S	HRIVAPGKGILAADESTGSIAKRLQSIGTEN	92.633	91.317	GILAADES(0.792)T(0.171)GS(0.038)IAK	GILAADES(6.66)T(-6.66)GS(-13.24)IAK	8	2	2.9857	5970700	7788300	6489000	6.74933e+06	8154300		5182800	6668550	1.01211	0.954672
P05064	Fructose-bisphosphate aldolase A	Aldoa	39.355	364	P05064	46	ALDOA_MOUSE Fructose-bisphosphate aldolase A OS=Mus musculus OX=10090 GN=Aldoa PE=1 SV=2	P05064	46	46	S	LAADESTGSIAKRLQSIGTENTEENRRFYRQ	104.26	104.26	LQS(1)IGTENTEENR	LQS(48.28)IGT(-48.28)ENT(-64.74)EENR	3	2	-0.15019	15611000		20168000	17889500	26156000	18579000	12731000	1.91553e+07	0.933917	0.826512
P05064	Fructose-bisphosphate aldolase A	Aldoa	39.355	364	P05064	39	ALDOA_MOUSE Fructose-bisphosphate aldolase A OS=Mus musculus OX=10090 GN=Aldoa PE=1 SV=2	P05064	39	39	S	VAPGKGILAADESTGSIAKRLQSIGTENTEE	107.98	102.89	GILAADES(0.009)T(0.043)GS(0.948)IAKR	GILAADES(-20.02)T(-13.43)GS(13.43)IAKR	11	2	0.17186	7640700	5833100	5038200	6.17067e+06	4813300	5834000	5183800	5.27703e+06	1.16934	0.340051
P05213	Tubulin alpha-1B chain	Tuba1b	50.151	451	P05213;P68368	340;340	TBA1B_MOUSE Tubulin alpha-1B chain OS=Mus musculus OX=10090 GN=Tuba1b PE=1 SV=2;TBA4A_MOUSE Tubulin alpha-4A chain OS=Mus musculus OX=10090 GN=Tuba4a PE=1 SV=1	P05213	340	340	S	PKDVNAAIATIKTKRSIQFVDWCPTGFKVGI	84.403	84.403	S(1)IQFVDWCPTGFK	S(77.57)IQFVDWCPT(-77.57)GFK	1	2	0.26722	3922900		5612900	4767900	5342700	4805500	2791700	4313300	1.10539	0.726573
P05213	Tubulin alpha-1B chain	Tuba1b	50.151	451	P05213;P68369;P68373;P05214	48;48;48;48	TBA1B_MOUSE Tubulin alpha-1B chain OS=Mus musculus OX=10090 GN=Tuba1b PE=1 SV=2;TBA1A_MOUSE Tubulin alpha-1A chain OS=Mus musculus OX=10090 GN=Tuba1a PE=1 SV=1;TBA1C_MOUSE Tubulin alpha-1C chain OS=Mus musculus OX=10090 GN=Tuba1c PE=1 SV=1;TBA3_MOUSE Tubul	P05213;P68369	48;48	48	S	DGQMPSDKTIGGGDDSFNTFFSETGAGKHVP	97.5	97.5	T(0.001)IGGGDDS(0.999)FNTFFSETGAGK	T(-32.08)IGGGDDS(32.08)FNT(-33.52)FFS(-52.82)ET(-63.46)GAGK	8	2	-3.3234	17752000	22058000	22599000	20803000	24750000		13826000	19288000	1.07855	0.759913
P05531	X-linked lymphocyte-regulated protein PM1	Xlr	24.612	208	P05531	46	XLR_MOUSE X-linked lymphocyte-regulated protein PM1 OS=Mus musculus OX=10090 GN=Xlr PE=2 SV=1	P05531	46	46	S	DDENANPEEVVGDTRSPVQNILGKFEGDINK	88.394	61.344	S(1)PVQNILGK	S(61.34)PVQNILGK	1	2	-1.5924	2236000	1985400	2400200	2207200		2120100	2935900	2528000	0.873101	0.416931
P06745	Glucose-6-phosphate isomerase	Gpi	62.766	558	P06745	109	G6PI_MOUSE Glucose-6-phosphate isomerase OS=Mus musculus OX=10090 GN=Gpi PE=1 SV=4	P06745	109	109	T	ENRAVLHVALRNRSNTPIKVDGKDVMPEVNR	113.43	113.43	SNT(1)PIKVDGK	S(-40.91)NT(40.91)PIKVDGK	3	2	0.34927		25869000	36976000	31422500	31738000	31582000	21137000	2.81523e+07	1.11616	0.630993
P06795	Multidrug resistance protein 1B	Abcb1b	140.99	1276	P06795	659	MDR1B_MOUSE Multidrug resistance protein 1B OS=Mus musculus OX=10090 GN=Abcb1b PE=1 SV=1	P06795	659	659	S	QSDTDASELTSEESKSPLIRRSIYRSVHRKQ	108.55	108.55	GNEIEPGNNAYGSQSDTDASELTS(0.001)EES(0.075)KS(0.924)PLIR	GNEIEPGNNAY(-71.01)GS(-62.3)QS(-62.3)DT(-53.52)DAS(-48.98)ELT(-34.94)S(-30.23)EES(-10.92)KS(10.92)PLIR	29	3	1.3022	89170000	147990000		118580000	172650000	133020000	137720000	1.47797e+08	0.802319	0.361779
P06800	Receptor-type tyrosine-protein phosphatase C	Ptprc	144.84	1293	P06800	1229	PTPRC_MOUSE Receptor-type tyrosine-protein phosphatase C OS=Mus musculus OX=10090 GN=Ptprc PE=1 SV=4	P06800	1229	1229	S	ASIYPAQNGQVKKTNSQDKIEFHNEVDGGKQ	222.54	188.23	KTNS(1)QDKIEFHNEVDGGK	KT(-54.96)NS(54.96)QDKIEFHNEVDGGK	4	3	-0.046177	226510000	155610000	123130000	1.68417e+08	27750000	105810000	101770000	7.84433e+07	2.14698	0.0860311
P06800	Receptor-type tyrosine-protein phosphatase C	Ptprc	144.84	1293	P06800	654	PTPRC_MOUSE Receptor-type tyrosine-protein phosphatase C OS=Mus musculus OX=10090 GN=Ptprc PE=1 SV=4	P06800	654	654	S	GRLFLAEFQSIPRVFSKFPIKDARKPHNQNK	44.863	44.863	VFS(1)KFPIK	VFS(44.86)KFPIK	3	2	-0.24169	1124900	2858100		1991500	1675400	969200	1126400	1257000	1.58433	0.372629
P06800	Receptor-type tyrosine-protein phosphatase C	Ptprc	144.84	1293	P06800	964	PTPRC_MOUSE Receptor-type tyrosine-protein phosphatase C OS=Mus musculus OX=10090 GN=Ptprc PE=1 SV=4	P06800	964	964	S	QHIGNQEENKKKNRNSNVVPYDFNRVPLKHE	163.41	159.69	NRNS(1)NVVPYDFNR	NRNS(87.4)NVVPY(-87.4)DFNR	4	2	-0.51664	161340000	113960000	136890000	1.37397e+08	130070000	132900000	109070000	1.24013e+08	1.10792	0.439542
P06804	Tumor necrosis factor	Tnf	25.895	235	P06804	2	TNFA_MOUSE Tumor necrosis factor OS=Mus musculus OX=10090 GN=Tnf PE=1 SV=2	P06804	2	2	S	______________MSTESMIRDVELAEEAL	67.877	41.047	S(0.567)T(0.567)ES(0.867)MIRDVELAEEALPQK	S(0)T(0)ES(5.12)MIRDVELAEEALPQK	1	3	-1.7536		2815700	2028900	2422300	3851700	1961200		2906450	0.833422	0.682886
P06804	Tumor necrosis factor	Tnf	25.895	235	P06804	5	TNFA_MOUSE Tumor necrosis factor OS=Mus musculus OX=10090 GN=Tnf PE=1 SV=2	P06804	5	5	S	___________MSTESMIRDVELAEEALPQK	80.002	52.185	S(0.066)T(0.066)ES(0.868)MIRDVELAEEALPQK	S(-11.2)T(-11.2)ES(11.2)MIRDVELAEEALPQK	4	3	0.35408		14643000	2028900	8335950	3851700	1961200		2906450	2.86809	0.484246
P06804	Tumor necrosis factor	Tnf	25.895	235	P06804	3	TNFA_MOUSE Tumor necrosis factor OS=Mus musculus OX=10090 GN=Tnf PE=1 SV=2	P06804	3	3	T	_____________MSTESMIRDVELAEEALP	67.877	41.047	S(0.567)T(0.567)ES(0.867)MIRDVELAEEALPQK	S(0)T(0)ES(5.12)MIRDVELAEEALPQK	2	3	-1.7536		2815700	2028900	2422300	3851700	1961200		2906450	0.833422	0.682886
P07901	Heat shock protein HSP 90-alpha	Hsp90aa1	84.787	733	P07901	231	HS90A_MOUSE Heat shock protein HSP 90-alpha OS=Mus musculus OX=10090 GN=Hsp90aa1 PE=1 SV=4	P07901	231	231	S	YPITLFVEKERDKEVSDDEAEEKEEKEEEKE	262.91	66.738	EVS(1)DDEAEEKEEKEEEK	EVS(66.74)DDEAEEKEEKEEEK	3	3	-0.26828	209280000	163990000	117610000	1.63627e+08	223850000	175020000	195530000	1.98133e+08	0.825841	0.314306
P07901	Heat shock protein HSP 90-alpha	Hsp90aa1	84.787	733	P07901	263	HS90A_MOUSE Heat shock protein HSP 90-alpha OS=Mus musculus OX=10090 GN=Hsp90aa1 PE=1 SV=4	P07901	263	263	S	EEKESDDKPEIEDVGSDEEEEEKKDGDKKKK	218.19	218.19	ESDDKPEIEDVGS(1)DEEEEEKK	ES(-132.77)DDKPEIEDVGS(132.77)DEEEEEKK	13	3	0.21388	134320000	170380000	121220000	1.41973e+08	160790000	216050000	189000000	1.88613e+08	0.752722	0.097971
P08030	Adenine phosphoribosyltransferase	Aprt	19.724	180	P08030	15	APT_MOUSE Adenine phosphoribosyltransferase OS=Mus musculus OX=10090 GN=Aprt PE=1 SV=2	P08030	15	15	S	_MSEPELKLVARRIRSFPDFPIPGVLFRDIS	83.633	61.649	S(1)FPDFPIPGVLFR	S(61.65)FPDFPIPGVLFR	1	2	0.10828		7039000	11942000	9490500	9119700	9816300	6463900	8.46663e+06	1.12093	0.680415
P08113	Endoplasmin	Hsp90b1	92.475	802	P08113	306	ENPL_MOUSE Endoplasmin OS=Mus musculus OX=10090 GN=Hsp90b1 PE=1 SV=2	P08113	306	306	S	EPLEEDEAAKEEKEESDDEAAVEEEEEEKKP	87.429	87.429	EES(1)DDEAAVEEEEEEKKPK	EES(87.43)DDEAAVEEEEEEKKPK	3	3	-2.0568	10722000	9561400	7353700	9.21237e+06	9113300	9858300	13830000	1.09339e+07	0.842553	0.384877
P08228	Superoxide dismutase [Cu-Zn]	Sod1	15.942	154	P08228	108	SODC_MOUSE Superoxide dismutase [Cu-Zn] OS=Mus musculus OX=10090 GN=Sod1 PE=1 SV=2	P08228	108	108	S	DGVANVSIEDRVISLSGEHSIIGRTMVVHEK	58.079	52.372	VIS(0.018)LS(0.958)GEHS(0.024)IIGR	VIS(-17.28)LS(16.03)GEHS(-16.03)IIGR	5	2	0.11586	4380700	5048200		4714450	3079200	4380100	5062800	4.17403e+06	1.12947	0.543623
P08775	DNA-directed RNA polymerase II subunit RPB1	Polr2a	217.17	1970	P08775	1835	RPB1_MOUSE DNA-directed RNA polymerase II subunit RPB1 OS=Mus musculus OX=10090 GN=Polr2a PE=1 SV=3	P08775	1835	1835	T	PSSPSYSPSSPSYSPTSPKYTPTSPSYSPSS	100.25	87.258	YS(0.008)PT(0.949)S(0.044)PK	Y(-45.61)S(-20.96)PT(13.37)S(-13.37)PK	4	2	-0.11701	47596000	61557000	55499000	54884000	75209000	52195000	47659000	5.83543e+07	0.94053	0.731722
P08775	DNA-directed RNA polymerase II subunit RPB1	Polr2a	217.17	1970	P08775	1913	RPB1_MOUSE DNA-directed RNA polymerase II subunit RPB1 OS=Mus musculus OX=10090 GN=Polr2a PE=1 SV=3	P08775	1913	1913	S	TSPVYTPTSPKYSPTSPTYSPTSPKYSPTSP	132.25	125.86	YSPT(0.001)S(0.999)PTYSPTSPK	Y(-92.02)S(-78.64)PT(-28.57)S(28.57)PT(-39.86)Y(-77.25)S(-53.65)PT(-60.68)S(-67.23)PK	5	2	-0.42741	62377000	65254000	73777000	67136000	73445000	60039000	46890000	6.01247e+07	1.11661	0.450613
P08775	DNA-directed RNA polymerase II subunit RPB1	Polr2a	217.17	1970	P08775	1917	RPB1_MOUSE DNA-directed RNA polymerase II subunit RPB1 OS=Mus musculus OX=10090 GN=Polr2a PE=1 SV=3	P08775	1917	1917	S	YTPTSPKYSPTSPTYSPTSPKYSPTSPTYSP	61.957	60.621	YS(0.001)PT(0.406)S(0.581)PT(0.027)Y(0.008)S(0.754)PT(0.176)S(0.046)PK	Y(-34.21)S(-26.45)PT(-1.25)S(1.25)PT(-16.38)Y(-21.84)S(5.79)PT(-5.79)S(-11.43)PK	9	2	0.31579	11209000	11939000		11574000		10521000	11397000	10959000	1.05612	0.39354
P09405	Nucleolin	Ncl	76.722	707	P09405	616	NUCL_MOUSE Nucleolin OS=Mus musculus OX=10090 GN=Ncl PE=1 SV=2	P09405	616	616	S	RETGSSKGFGFVDFNSEEDAKAAKEAMEDGE	72.583	52.172	GFGFVDFNS(1)EEDAK	GFGFVDFNS(52.17)EEDAK	9	2	-0.81236	4261700	6189100	3025900	4.49223e+06	3796300	4710900	3413200	3.97347e+06	1.13056	0.63052
P09405	Nucleolin	Ncl	76.722	707	P09405	106	NUCL_MOUSE Nucleolin OS=Mus musculus OX=10090 GN=Ncl PE=1 SV=2	P09405	106	106	T	ATPAKKNITPAKVIPTPGKKGAAQAKALVPT	79.986	70.552	VIPT(1)PGKK	VIPT(70.55)PGKK	4	3	0.077574	10793000	15814000	15567000	14058000	18702000	24146000	17480000	2.01093e+07	0.699078	0.0821205
P09405	Nucleolin	Ncl	76.722	707	P09405	84	NUCL_MOUSE Nucleolin OS=Mus musculus OX=10090 GN=Ncl PE=1 SV=2	P09405	84	84	T	TKKAAVPTPAKKAAVTPGKKAVATPAKKNIT	132.32	86.879	AAVT(1)PGKK	AAVT(86.88)PGKK	4	2	-0.10647	929200000	618460000	156060000	5.67907e+08		1093800000	935360000	1014580000	0.559746	0.228336
P09405	Nucleolin	Ncl	76.722	707	P09405	460	NUCL_MOUSE Nucleolin OS=Mus musculus OX=10090 GN=Ncl PE=1 SV=2	P09405	460	460	S	EKNLEEKQGAEIDGRSVSLYYTGEKGQRQER	75.89	57.434	S(0.99)VS(0.01)LYYTGEK	S(19.91)VS(-19.91)LY(-40.9)Y(-44.26)T(-46.65)GEK	1	2	0.14526	2039600	2547700	1933000	2.17343e+06		2290800	2212500	2251650	0.965263	0.771869
P09405	Nucleolin	Ncl	76.722	707	P09405	76	NUCL_MOUSE Nucleolin OS=Mus musculus OX=10090 GN=Ncl PE=1 SV=2	P09405	76	76	T	AKKVVVSQTKKAAVPTPAKKAAVTPGKKAVA	126.83	47.606	KAAVPT(1)PAKK	KAAVPT(47.61)PAKK	6	2	0.046297	25432000	26650000	21205000	24429000	29884000		26798000	28341000	0.861967	0.204495
P09405	Nucleolin	Ncl	76.722	707	P09405	92	NUCL_MOUSE Nucleolin OS=Mus musculus OX=10090 GN=Ncl PE=1 SV=2	P09405	92	92	T	PAKKAAVTPGKKAVATPAKKNITPAKVIPTP	101.3	101.3	AVAT(1)PAKK	AVAT(101.3)PAKK	4	2	0.0021126	44592000	78007000	73245000	6.52813e+07	97062000	96801000	83461000	9.24413e+07	0.706192	0.0751136
P09405	Nucleolin	Ncl	76.722	707	P09405	403	NUCL_MOUSE Nucleolin OS=Mus musculus OX=10090 GN=Ncl PE=1 SV=2	P09405	403	403	S	SKKVRAARTLLAKNLSFNITEDELKEVFEDA	148.57	148.57	NLS(1)FNITEDELK	NLS(102.25)FNIT(-102.25)EDELK	3	2	-0.18647	8738800	13801000	12613000	11717600	13304000	14547000	11202000	1.30177e+07	0.900131	0.513081
P09411	Phosphoglycerate kinase 1	Pgk1	44.55	417	P09411	203	PGK1_MOUSE Phosphoglycerate kinase 1 OS=Mus musculus OX=10090 GN=Pgk1 PE=1 SV=4	P09411	203	203	S	FLMKKELNYFAKALESPERPFLAILGGAKVA	146.19	105.38	ALES(1)PERPFLAILGGAK	ALES(105.38)PERPFLAILGGAK	4	2	-0.065486	30521000	31888000	58513000	4.03073e+07	54200000	48558000	44807000	4.91883e+07	0.819449	0.403312
P09450	Transcription factor jun-B	Junb	35.765	344	P09450	256	JUNB_MOUSE Transcription factor jun-B OS=Mus musculus OX=10090 GN=Junb PE=1 SV=1	P09450	256	256	S	QTVPEARSRDATPPVSPINMEDQERIKVERK	140.26	48.634	S(1)RDAT(1)PPVS(1)PINMEDQER	S(48.63)RDAT(48.63)PPVS(48.63)PINMEDQER	9	3	0.42188	43994000	48837000	45857000	4.62293e+07	61505000	36079000	31261000	4.29483e+07	1.07639	0.746896
P09450	Transcription factor jun-B	Junb	35.765	344	P09450	252	JUNB_MOUSE Transcription factor jun-B OS=Mus musculus OX=10090 GN=Junb PE=1 SV=1	P09450	252	252	T	KEEPQTVPEARSRDATPPVSPINMEDQERIK	140.26	48.634	S(1)RDAT(1)PPVS(1)PINMEDQER	S(48.63)RDAT(48.63)PPVS(48.63)PINMEDQER	5	3	0.42188	43994000	54847000	51085000	4.99753e+07	67441000	43465000	39211000	50039000	0.998728	0.994891
P09450	Transcription factor jun-B	Junb	35.765	344	P09450	23	JUNB_MOUSE Transcription factor jun-B OS=Mus musculus OX=10090 GN=Junb PE=1 SV=1	P09450	23	23	S	PFYHDDSYAAAGYGRSPGSLSLHDYKLLKPT	95.659	76.311	S(1)PGSLSLHDYK	S(42.55)PGS(-42.55)LS(-59.06)LHDY(-69.26)K	1	2	2.006	4490100	6277700	7049900	5.93923e+06	8736500	4576600	3866900	5.72667e+06	1.03712	0.906387
P09528	Ferritin heavy chain	Fth1	21.066	182	P09528	5	FRIH_MOUSE Ferritin heavy chain OS=Mus musculus OX=10090 GN=Fth1 PE=1 SV=2	P09528	5	5	S	___________MTTASPSQVRQNYHQDAEAA	141.89	141.89	TTAS(1)PSQVR	T(-57)T(-40.59)AS(40.59)PS(-46.27)QVR	4	2	-0.11427	179380000	152850000	143240000	158490000	201010000		147680000	174345000	0.90906	0.560379
P09581	Macrophage colony-stimulating factor 1 receptor	Csf1r	109.18	977	P09581	734	CSF1R_MOUSE Macrophage colony-stimulating factor 1 receptor OS=Mus musculus OX=10090 GN=Csf1r PE=1 SV=3	P09581	734	734	S	DTYVEMRPVSTSSSDSFFKQDLDKEASRPLE	51.771	51.073	PVS(0.001)T(0.015)S(0.014)S(0.051)S(0.203)DS(0.715)FFK	PVS(-26.99)T(-16.64)S(-17.23)S(-11.44)S(-5.46)DS(5.46)FFK	9	2	0.18124	3256300	2696300	1965600	2639400	2456500	2704300	3547200	2.90267e+06	0.909302	0.62543
P0C7T6	Ataxin-1-like	Atxn1l	73.373	687	P0C7T6	282	ATX1L_MOUSE Ataxin-1-like OS=Mus musculus OX=10090 GN=Atxn1l PE=1 SV=1	P0C7T6	282	282	S	AANGQRQRERNVRRESEALDSASSKGESQGL	149.52	134.93	RES(1)EALDSASSK	RES(73.28)EALDS(-73.28)AS(-103.97)S(-116.21)K	3	2	-1.3495	14718000	21736000	21538000	1.93307e+07	21306000	10934000	7356300	1.31988e+07	1.46458	0.268597
P0DOV1	Interferon-activable protein 205-B	Mnda	46.977	425	P0DOV1	158	IFI5B_MOUSE Interferon-activable protein 205-B OS=Mus musculus OX=10090 GN=Mnda PE=1 SV=1	P0DOV1	158	158	S	TSTAQAGTSTAQKRKSMREEETGVKKSKAAK	77.42	77.42	S(1)MREEETGVKK	S(59.03)MREEET(-59.03)GVKK	1	3	0.14246	8801500	11799000	8481800	9694100	15486000	9526600	6184300	1.0399e+07	0.932218	0.821019
P10518	Delta-aminolevulinic acid dehydratase	Alad	36.023	330	P10518	215	HEM2_MOUSE Delta-aminolevulinic acid dehydratase OS=Mus musculus OX=10090 GN=Alad PE=1 SV=1	P10518	215	215	S	FASCFYGPFRDAAQSSPAFGDRRCYQLPPGA	62.055	50.202	DAAQS(0.115)S(0.885)PAFGDR	DAAQS(-8.84)S(8.84)PAFGDR	6	2	-1.1761		9344200	8838600	9091400	11752000	9665900		10708950	0.848953	0.270766
P10711	Transcription elongation factor A protein 1	Tcea1	33.88	301	P10711	100	TCEA1_MOUSE Transcription elongation factor A protein 1 OS=Mus musculus OX=10090 GN=Tcea1 PE=1 SV=2	P10711	100	100	S	DPEEKKKEPAISSQNSPEAREESSSSSNVSS	207.21	174.72	KKEPAISSQNS(1)PEAR	KKEPAIS(-104.97)S(-78.32)QNS(78.32)PEAR	11	3	-0.30954	55337000	68113000	59588000	6.10127e+07	67965000	77346000	60331000	6.85473e+07	0.890081	0.290439
P10852	4F2 cell-surface antigen heavy chain	Slc3a2	58.336	526	P10852	58	4F2_MOUSE 4F2 cell-surface antigen heavy chain OS=Mus musculus OX=10090 GN=Slc3a2 PE=1 SV=1	P10852	58	58	S	VAEDETEAGVKFTGLSKEELLKVAGSPGWVR	62.287	62.287	FT(0.001)GLS(0.999)KEELLK	FT(-28.45)GLS(28.45)KEELLK	5	2	0.47392	4802700	7327800	5918000	6.01617e+06	7137600	8191300	7274100	7.53433e+06	0.7985	0.131299
P10923	Osteopontin	Spp1	32.459	294	P10923	213	OSTP_MOUSE Osteopontin OS=Mus musculus OX=10090 GN=Spp1 PE=1 SV=1	P10923	213	213	S	MPSDQDNNGKGSHESSQLDEPSLETHRLEHS	45.205	45.205	GS(0.386)HES(0.807)S(0.807)QLDEPSLETHR	GS(-5.03)HES(5.03)S(5.03)QLDEPS(-37.18)LET(-41.98)HR	6	3	-0.63794	7240800	7612000	7992800	7615200	7232600	10717000		8974800	0.848509	0.381422
P10923	Osteopontin	Spp1	32.459	294	P10923	219	OSTP_MOUSE Osteopontin OS=Mus musculus OX=10090 GN=Spp1 PE=1 SV=1	P10923	219	219	S	NNGKGSHESSQLDEPSLETHRLEHSKESQES	151.84	138.44	GS(0.012)HES(0.752)S(0.236)QLDEPS(0.994)LET(0.006)HR	GS(-18.02)HES(5.03)S(-5.03)QLDEPS(22.1)LET(-22.1)HR	12	3	-1.1661	145580000	87844000	61228000	9.82173e+07	40974000	232080000	91668000	121574000	0.807881	0.726947
P10923	Osteopontin	Spp1	32.459	294	P10923	271	OSTP_MOUSE Osteopontin OS=Mus musculus OX=10090 GN=Spp1 PE=1 SV=1	P10923	271	271	S	HKFHSHKDKLVLDPKSKEDDRYLKFRISHEL	132.08	88.803	S(1)KEDDRYLK	S(79.84)KEDDRY(-79.84)LK	1	2	0.14873	23942000	29143000	21963000	25016000	51274000	34544000		42909000	0.583001	0.078761
P10923	Osteopontin	Spp1	32.459	294	P10923	176	OSTP_MOUSE Osteopontin OS=Mus musculus OX=10090 GN=Spp1 PE=1 SV=1	P10923	176	176	S	VSDEQYPDATDEDLTSHMKSGESKESLDVIP	42.468	42.468	SFQVSDEQYPDAT(0.003)DEDLT(0.29)S(0.707)HMK	S(-41.84)FQVS(-36.42)DEQY(-35.92)PDAT(-24.11)DEDLT(-3.88)S(3.88)HMK	19	3	-0.50961	14470000	19214000	12154000	1.52793e+07	18672000	20767000		19719500	0.774834	0.210209
P10923	Osteopontin	Spp1	32.459	294	P10923	26	OSTP_MOUSE Osteopontin OS=Mus musculus OX=10090 GN=Spp1 PE=1 SV=1	P10923	26	26	S	FGIASSLPVKVTDSGSSEEKLYSLHPDPIAT	135.02	104.49	VTDS(0.001)GS(0.705)S(0.294)EEK	VT(-81.34)DS(-26.75)GS(3.8)S(-3.8)EEK	6	2	-0.19681	162230000	24386000		93308000	15603000	173680000		94641500	0.98591	0.991009
P10923	Osteopontin	Spp1	32.459	294	P10923	231	OSTP_MOUSE Osteopontin OS=Mus musculus OX=10090 GN=Spp1 PE=1 SV=1	P10923	231	231	S	DEPSLETHRLEHSKESQESADQSDVIDSQAS	217.48	217.48	LEHS(0.013)KES(0.987)QESADQSDVIDSQASSK	LEHS(-18.79)KES(18.79)QES(-36.61)ADQS(-137.97)DVIDS(-190.28)QAS(-202.6)S(-205.36)K	7	3	0.20786	385020000	377470000	252720000	3.38403e+08	240850000	357000000	256710000	2.84853e+08	1.18799	0.394894
P10923	Osteopontin	Spp1	32.459	294	P10923	234	OSTP_MOUSE Osteopontin OS=Mus musculus OX=10090 GN=Spp1 PE=1 SV=1	P10923	234	234	S	SLETHRLEHSKESQESADQSDVIDSQASSKA	124.96	86.009	LEHS(0.113)KES(0.891)QES(0.995)ADQSDVIDSQASSK	LEHS(-9.1)KES(9.1)QES(23.09)ADQS(-35.58)DVIDS(-62.32)QAS(-72.61)S(-75.54)K	10	3	0.18244	149480000	191530000	152350000	1.64453e+08	138340000	218720000	133170000	163410000	1.00639	0.974632
P10923	Osteopontin	Spp1	32.459	294	P10923	289	OSTP_MOUSE Osteopontin OS=Mus musculus OX=10090 GN=Spp1 PE=1 SV=1	P10923	289	289	S	DDRYLKFRISHELESSSSEVN__________	133.04	125.53	ISHELES(0.077)S(0.845)S(0.077)S(0.001)EVN	IS(-46.71)HELES(-10.41)S(10.41)S(-10.41)S(-29.06)EVN	8	2	-0.0895	148810000		161620000	155215000	60810000	14277000	155000000	7.66957e+07	2.02378	0.23952
P10923	Osteopontin	Spp1	32.459	294	P10923	62	OSTP_MOUSE Osteopontin OS=Mus musculus OX=10090 GN=Spp1 PE=1 SV=1	P10923	62	62	S	PSQKQNLLAPQNAVSSEEKDDFKQETLPSNS	126.93	91.618	QNLLAPQNAVS(1)S(1)EEKDDFK	QNLLAPQNAVS(91.62)S(91.62)EEKDDFK	12	2	0.21645	106010000	138940000	82021000	1.0899e+08	121700000	183790000	110780000	1.38757e+08	0.785478	0.349063
P10923	Osteopontin	Spp1	32.459	294	P10923	212	OSTP_MOUSE Osteopontin OS=Mus musculus OX=10090 GN=Spp1 PE=1 SV=1	P10923	212	212	S	SMPSDQDNNGKGSHESSQLDEPSLETHRLEH	151.84	129.07	GS(0.023)HES(0.966)S(0.011)QLDEPS(0.989)LET(0.011)HR	GS(-16.19)HES(16.19)S(-19.51)QLDEPS(19.51)LET(-19.51)HR	5	2	-1.5922	140540000	57748000	118520000	1.05603e+08	7232600	181730000	42232000	7.70649e+07	1.37031	0.652651
P10923	Osteopontin	Spp1	32.459	294	P10923	61	OSTP_MOUSE Osteopontin OS=Mus musculus OX=10090 GN=Spp1 PE=1 SV=1	P10923	61	61	S	DPSQKQNLLAPQNAVSSEEKDDFKQETLPSN	122.84	91.618	QNLLAPQNAVS(1)S(1)EEKDDFK	QNLLAPQNAVS(91.62)S(91.62)EEKDDFK	11	2	0.21645	106010000	143820000	82021000	110617000	121700000	171030000	107480000	1.33403e+08	0.829192	0.435961
P10923	Osteopontin	Spp1	32.459	294	P10923	283	OSTP_MOUSE Osteopontin OS=Mus musculus OX=10090 GN=Spp1 PE=1 SV=1	P10923	283	283	S	DPKSKEDDRYLKFRISHELESSSSEVN____	138.05	82.635	FRIS(1)HELES(0.976)S(0.507)S(0.427)S(0.09)EVN	FRIS(60.05)HELES(14.22)S(0.75)S(-0.75)S(-7.57)EVN	4	2	0.02838	236590000	265500000	227630000	243240000	353890000	389510000	248520000	330640000	0.735664	0.116986
P11157	Ribonucleoside-diphosphate reductase subunit M2	Rrm2	45.095	390	P11157	20	RIR2_MOUSE Ribonucleoside-diphosphate reductase subunit M2 OS=Mus musculus OX=10090 GN=Rrm2 PE=1 SV=1	P11157	20	20	S	RTPLATIADQQQLQLSPLKRLTLADKENTPP	261.49	156.88	TPLATIADQQQLQLS(1)PLKR	T(-134.5)PLAT(-110.07)IADQQQLQLS(110.07)PLKR	15	2	-0.31774	35199000	35495000	88242000	5.29787e+07	83499000	58869000	58945000	6.71043e+07	0.789497	0.507783
P11157	Ribonucleoside-diphosphate reductase subunit M2	Rrm2	45.095	390	P11157	33	RIR2_MOUSE Ribonucleoside-diphosphate reductase subunit M2 OS=Mus musculus OX=10090 GN=Rrm2 PE=1 SV=1	P11157	33	33	T	QLSPLKRLTLADKENTPPTLSSTRVLASKAA	105.51	96.881	LTLADKENT(0.999)PPT(0.001)LSSTR	LT(-67.04)LADKENT(30.15)PPT(-30.15)LS(-41.04)S(-46.02)T(-44.79)R	9	3	0.41582	3715800	2853200	3531700	3366900	5324500	4944700	3816700	4695300	0.717079	0.0640695
P11440	Cyclin-dependent kinase 1	Cdk1	34.106	297	P11440	161	CDK1_MOUSE Cyclin-dependent kinase 1 OS=Mus musculus OX=10090 GN=Cdk1 PE=1 SV=3	P11440	161	161	T	DFGLARAFGIPIRVYTHEVVTLWYRSPEVLL	179.56	162.37	VYT(1)HEVVTLWYR	VY(-85.19)T(85.19)HEVVT(-104.94)LWY(-150.1)R	3	2	-0.062764	34372000	19264000	43857000	3.24977e+07	46430000	36136000	25787000	3.61177e+07	0.899772	0.717389
P11499	Heat shock protein HSP 90-beta	Hsp90ab1	83.28	724	P11499	255	HS90B_MOUSE Heat shock protein HSP 90-beta OS=Mus musculus OX=10090 GN=Hsp90ab1 PE=1 SV=3	P11499	255	255	S	EDKEDEEKPKIEDVGSDEEDDSGKDKKKKTK	245.61	54.537	IEDVGS(1)DEEDDS(1)GKDKK	IEDVGS(54.54)DEEDDS(54.54)GKDKK	6	3	0.76611	1478400000	1417000000	1394000000	1429800000	1565500000	1739100000	1318200000	1.54093e+09	0.927879	0.423161
P11499	Heat shock protein HSP 90-beta	Hsp90ab1	83.28	724	P11499	261	HS90B_MOUSE Heat shock protein HSP 90-beta OS=Mus musculus OX=10090 GN=Hsp90ab1 PE=1 SV=3	P11499	261	261	S	EKPKIEDVGSDEEDDSGKDKKKKTKKIKEKY	152.13	54.537	IEDVGS(1)DEEDDS(1)GKDKK	IEDVGS(54.54)DEEDDS(54.54)GKDKK	12	3	0.76611	37484000	41278000	15799000	3.15203e+07	27357000		18058000	22707500	1.3881	0.47487
P11499	Heat shock protein HSP 90-beta	Hsp90ab1	83.28	724	P11499	226	HS90B_MOUSE Heat shock protein HSP 90-beta OS=Mus musculus OX=10090 GN=Hsp90ab1 PE=1 SV=3	P11499	226	226	S	YPITLYLEKEREKEISDDEAEEEKGEKEEED	293.09	215.98	EKEIS(1)DDEAEEEKGEK	EKEIS(215.98)DDEAEEEKGEK	5	2	-0.67465	183500000	106550000	121870000	1.37307e+08	176830000	107880000	138170000	140960000	0.974082	0.911415
P11499	Heat shock protein HSP 90-beta	Hsp90ab1	83.28	724	P11499	452	HS90B_MOUSE Heat shock protein HSP 90-beta OS=Mus musculus OX=10090 GN=Hsp90ab1 PE=1 SV=3	P11499	452	452	S	LKLGIHEDSTNRRRLSELLRYHTSQSGDEMT	62.463	62.463	RLS(1)ELLR	RLS(62.46)ELLR	3	2	0.24008		4613200	4125700	4369450		5457100	3421600	4439350	0.984254	0.952823
P11531	Dystrophin	Dmd	425.83	3678	P11531	58	DMD_MOUSE Dystrophin OS=Mus musculus OX=10090 GN=Dmd PE=1 SV=3	P11531	58	58	T	DLQDGKRLLDLLEGLTGQKLPKEKGSTRVHA	72.891	57.434	LLDLLEGLT(1)GQK	LLDLLEGLT(57.43)GQK	9	2	-0.52357	29069000	26985000	24690000	2.69147e+07	28337000	26239000	30697000	2.84243e+07	0.946888	0.449946
P11983	T-complex protein 1 subunit alpha	Tcp1	60.448	556	P11983	551	TCPA_MOUSE T-complex protein 1 subunit alpha OS=Mus musculus OX=10090 GN=Tcp1 PE=1 SV=3	P11983	551	551	S	ESKDDKHGSYENAVHSGALDD__________	54.964	54.964	HGS(0.001)Y(0.002)ENAVHS(0.997)GALDD	HGS(-30.25)Y(-26.85)ENAVHS(26.85)GALDD	10	3	0.98983	3623700	7381800		5502750	6806000	7851400	4479900	6379100	0.862622	0.676269
P12367	cAMP-dependent protein kinase type II-alpha regulatory subunit	Prkar2a	45.389	401	P12367	96	KAP2_MOUSE cAMP-dependent protein kinase type II-alpha regulatory subunit OS=Mus musculus OX=10090 GN=Prkar2a PE=1 SV=2	P12367	96	96	S	ADLEVPVPSKFTRRVSVCAETFNPDEEEEDN	172.52	156.58	RVS(1)VCAETFNPDEEEEDNDPR	RVS(51.52)VCAET(-51.52)FNPDEEEEDNDPR	3	3	-0.24559	105210000	160470000	169460000	1.45047e+08	176280000	143080000	117260000	145540000	0.99661	0.985969
P12382	ATP-dependent 6-phosphofructokinase, liver type	Pfkl	85.359	780	P12382	775	PFKAL_MOUSE ATP-dependent 6-phosphofructokinase, liver type OS=Mus musculus OX=10090 GN=Pfkl PE=1 SV=4	P12382	775	775	S	DYVSGELEHVTRRTLSIDKGF__________	80.706	73.841	TLS(1)IDKGF	T(-51.28)LS(51.28)IDKGF	3	2	0.0058139	11355000	13937000	16529000	1.39403e+07	20853000	12980000	5834200	13222400	1.0543	0.883215
P13405	Retinoblastoma-associated protein	Rb1	105.37	921	P13405	788	RB_MOUSE Retinoblastoma-associated protein OS=Mus musculus OX=10090 GN=Rb1 PE=1 SV=2	P13405	788	788	S	SPIPHIPRSPYKFSSSPLRIPGGNIYISPLK	113.18	113.18	FSS(0.002)S(0.998)PLR	FS(-68.42)S(-26.51)S(26.51)PLR	4	2	0.14343	9861300	9523600	9255800	9546900	7555400	12071000	7050500	8892300	1.07361	0.704373
P13405	Retinoblastoma-associated protein	Rb1	105.37	921	P13405	367	RB_MOUSE Retinoblastoma-associated protein OS=Mus musculus OX=10090 GN=Rb1 PE=1 SV=2	P13405	367	367	T	RKNNPDEEANVVTPHTPVRTVMNTIQQLMVI	134.47	41.475	KNNPDEEANVVT(1)PHT(1)PVR	KNNPDEEANVVT(41.48)PHT(41.48)PVR	15	3	-0.40236	38414000	24862000	37372000	3.35493e+07	35836000	25275000	27346000	2.94857e+07	1.13782	0.495234
P13405	Retinoblastoma-associated protein	Rb1	105.37	921	P13405	364	RB_MOUSE Retinoblastoma-associated protein OS=Mus musculus OX=10090 GN=Rb1 PE=1 SV=2	P13405	364	364	T	RTPRKNNPDEEANVVTPHTPVRTVMNTIQQL	41.475	41.475	KNNPDEEANVVT(1)PHT(1)PVR	KNNPDEEANVVT(41.48)PHT(41.48)PVR	12	3	-0.40236	5733500		8589100	7161300	10848000	6275700	7843500	8322400	0.860485	0.607839
P13864	DNA (cytosine-5)-methyltransferase 1	Dnmt1	183.19	1620	P13864	140	DNMT1_MOUSE DNA (cytosine-5)-methyltransferase 1 OS=Mus musculus OX=10090 GN=Dnmt1 PE=1 SV=5	P13864	140	140	S	SPRSRPKPRGPRRSKSDSDTLSVETSPSSVA	174.55	174.55	S(0.042)KS(0.958)DSDTLSVETSPSSVATR	S(-13.55)KS(13.55)DS(-40.97)DT(-71.86)LS(-111.9)VET(-150.6)S(-153.52)PS(-160.44)S(-163.99)VAT(-171.77)R	3	2	-0.20479	32661000	23403000	36073000	3.07123e+07	38655000	13494000		26074500	1.17787	0.690606
P13864	DNA (cytosine-5)-methyltransferase 1	Dnmt1	183.19	1620	P13864	15	DNMT1_MOUSE DNA (cytosine-5)-methyltransferase 1 OS=Mus musculus OX=10090 GN=Dnmt1 PE=1 SV=5	P13864	15	15	S	_MPARTAPARVPALASPAGSLPDHVRRRLKD	203.89	203.89	VPALAS(1)PAGSLPDHVR	VPALAS(52.48)PAGS(-52.48)LPDHVR	6	2	-0.029369	14482000	21100000	26841000	2.08077e+07	26847000	20097000	21724000	2.28893e+07	0.909055	0.639102
P13864	DNA (cytosine-5)-methyltransferase 1	Dnmt1	183.19	1620	P13864	308	DNMT1_MOUSE DNA (cytosine-5)-methyltransferase 1 OS=Mus musculus OX=10090 GN=Dnmt1 PE=1 SV=5	P13864	308	308	T	KRRPKEAEPEQVAPETPEDRDEDEREEKRRK	113.93	80.664	EAEPEQVAPET(1)PEDRDEDEREEK	EAEPEQVAPET(80.66)PEDRDEDEREEK	11	3	-0.12324		13006000	21476000	17241000	21392000	15950000	14335000	1.72257e+07	1.00089	0.99731
P13864	DNA (cytosine-5)-methyltransferase 1	Dnmt1	183.19	1620	P13864	150	DNMT1_MOUSE DNA (cytosine-5)-methyltransferase 1 OS=Mus musculus OX=10090 GN=Dnmt1 PE=1 SV=5	P13864	150	150	S	PRRSKSDSDTLSVETSPSSVATRRTTRQTTI	140.73	123.36	SDSDTLSVET(0.046)S(0.723)PS(0.181)S(0.046)VAT(0.005)R	S(-102.89)DS(-98.63)DT(-94.5)LS(-61.06)VET(-11.99)S(6.02)PS(-6.02)S(-11.99)VAT(-21.89)R	11	2	-1.6205	8012300		8563900	8288100	10426000	7041900	6108800	7858900	1.05461	0.81757
P13864	DNA (cytosine-5)-methyltransferase 1	Dnmt1	183.19	1620	P13864	958	DNMT1_MOUSE DNA (cytosine-5)-methyltransferase 1 OS=Mus musculus OX=10090 GN=Dnmt1 PE=1 SV=5	P13864	958	958	S	VYLPPEAFTFNIKVASPVKRPKKDPVNETLY	86.136	73.233	VAS(1)PVKR	VAS(73.23)PVKR	3	2	-0.47173	29815000	50856000	43059000	4.12433e+07	48033000	63763000	37767000	4.98543e+07	0.827277	0.426579
[truncated: 4,606 more rows]

## Sheet: LPS_vs_PD-LPS NO difference
Protein	Protein Name	Gene Name	Mol weight [kDa]	Sequence length	Proteins	Positions within proteins	Fasta headers	Leading proteins	Positions within Leading proteins	Position	Amino acid	Sequence window	Score	Score for localization	Phospho (STY) Probabilities	Phospho (STY) Score diffs	Position in peptide	Charge	Mass error [ppm]	Intensity LPS-1	Intensity LPS-2	Intensity LPS-3	Intensity PD-LPS-1	Intensity PD-LPS-2	Intensity PD-LPS-3
[truncated: 554 more rows]
