# Supplementary material for: EGFR tyrosine kinase activity and Rab GTPases coordinate EGFR trafficking to regulate macrophage activation in sepsis
Source: Cell Death Dis. 2022 Nov 7;13(11):934. doi: 10.1038/s41419-022-05370-y (PMC9640671; doi:10.1038/s41419-022-05370-y)
Supplement: Supplementary file 13 — Supplementary Table 5 [file 41419_2022_5370_MOESM13_ESM.xlsx]

## Sheet: Sheet1
Reagent/Resource	Reference or Source	Identifier or Catalog Number
	Source (public): Stock center, company, other labs Reference: list relevant study (e.g. Smith et al, 2017) if referring to previously published work; use “this study” if new. If neither applies: briefly explain.	Provide catalog numbers, stock numbers, database IDs or accession numbers, RRIDs or other relevant identifiers.
Experimental Models
List cell lines, model organism strains, patient samples, isolated cell types etc. Indicate the species when appropriate.
C57BL/6J (M. musculus)	Jiangsu Jicui Yaokang Biotechnology Co., Ltd. (Jiangsu, China)	N/A
RAW264.7 cells (M. musculus)	Beyotime Biotechnology	Cat# C7505
MH-S cells (M. musculus)	National Collection of Authenticated Cell Cultures	Cat# SCSP-5036
Human: HEK293 (H. Homo)	National Collection of Authenticated Cell Cultures	Cat# SCSP-502
Bone marrow derived macrophage (BMDM) (M. musculus)	Isolated from mouse	N/A
human Peripheral Blood Mononuclear Cells (PBMCs) (H. Homo)	Isolated from patient	N/A
Recombinant DNA
Indicate species for genes and proteins when appropriate
Ubi-MCS-SV40-EGFP-IRES-puromycin-FLAG-HA-RAB7A (WT)	Jikai Gene Chemical Technology Corporation (Shanghai, China)	N/A
Ubi-MCS-SV40-EGFP-IRES-puromycin-FLAG-HA-RAB8A (S72A)	Jikai Gene Chemical Technology Corporation (Shanghai, China)	N/A
Ubi-MCS-SV40-EGFP-IRES-puromycin-FLAG-HA-RAB9A (S72E)	Jikai Gene Chemical Technology Corporation (Shanghai, China)	N/A
MSCV-FLAG-RAB10(WT)	Heyuan Biological Science and Technology Co. Ltd (Shanghai, China)	N/A
MSCV-FLAG-RAB11(T23N)	Heyuan Biological Science and Technology Co. Ltd (Shanghai, China)	N/A
MSCV-FLAG-RAB12(Q68L)	Heyuan Biological Science and Technology Co. Ltd (Shanghai, China)	N/A
pCMV-HA-RAB7A	Jikai Gene Chemical Technology Corporation (Shanghai, China)	N/A
pCMV-FALG-MAPK15	Jikai Gene Chemical Technology Corporation (Shanghai, China)	N/A
Ubi-MCS-SV40-EGFP-IRES-puromycin-FLAG-MAPK14 (WT)	Jikai Gene Chemical Technology Corporation (Shanghai, China)	N/A
Ubi-MCS-SV40-EGFP-IRES-puromycin-FLAG-MAPK14 (T180A)	Jikai Gene Chemical Technology Corporation (Shanghai, China)	N/A
Antibodies
Include the name of the antibody, the company (or lab) who supplied the antibody, the catalogue or clone number, the host species in which the antibody was raised and mention whether the antibody is monoclonal or polyclonal. Please indicate the concentrations used for different experimental procedures.
Rabbit monoclonal anti- Rab5a	Cell Signaling Technology	Cat##2143
Rabbit monoclonal anti- Rab7a	Cell Signaling Technology	Cat#9367
Rabbit monoclonal anti- Rab10	Cell Signaling Technology	Cat#8127
Rabbit monoclonal anti- EGFR	Cell Signaling Technology	Cat#4267
Rabbit monoclonal anti- Phospho-EGF Receptor (Tyr1068)	Cell Signaling Technology	Cat#2234S
Rabbit monoclonal anti- Phospho-p38 MAPK (Thr180/Tyr182)	Cell Signaling Technology	Cat#2775S
Rabbit monoclonal anti- p38 MAPK(D13E1)	Cell Signaling Technology	Cat#8690
Rabbit monoclonal anti- p44/42 MAPK (Erk1/2)	Cell Signaling Technology	Cat# sc-T9026
Mouse monoclonal anti- HIF1-α	Santa Cruz Biotechnology	Cat# sc-53546
Mouse monoclonal anti- EGFR	Santa Cruz Biotechnology	Cat# sc-120
Mouse monoclonal anti- PKM2	Santa Cruz Biotechnology	Cat# sc-365684
Mouse monoclonal anti- LDHA	Santa Cruz Biotechnology	Cat# sc-133123
Mouse monoclonal anti- MAPK14	Santa Cruz Biotechnology	Cat# sc-11415
Mouse monoclonal anti- EEA1	Santa Cruz Biotechnology	Cat# sc-137130
Mouse monoclonal anti- TGN38	Santa Cruz Biotechnology	Cat# sc-166594
Mouse monoclonal anti- LAMP1	Santa Cruz Biotechnology	Cat# sc-20011
Mouse monoclonal anti- PPARγ	Santa Cruz Biotechnology	Cat# sc-7273
Mouse monoclonal anti- SDHA	Santa Cruz Biotechnology	Cat# sc-390381
Mouse monoclonal anti- ATP5A	Santa Cruz Biotechnology	Cat# sc-390381
Mouse monoclonal anti- GAPDH	Affinity Biosciences	Cat# T0004
Mouse monoclonal anti- β-Tubulin	Affinity Biosciences	Cat# T0023
Rabbit monoclonal anti- Phospho-PPAR gamma (Ser112)	Affinity Biosciences	Cat# AF3284
Rabbit monoclonal anti- Phospho-PKM2	Affinity Biosciences	Cat# AF7231
Rabbit monoclonal anti- iNOS	Beyotime Biotechnology	Cat# AF7281
Rabbit monoclonal anti- ARG1	Beyotime Biotechnology	Cat# AF1381
Rabbit monoclonal anti- iNOS	Beyotime Biotechnology	Cat# AF7281
Rabbit monoclonal anti- HA	Proteintech Group	Cat#51064-2-AP
Rabbit monoclonal anti- FLAG	Proteintech Group	Cat#20543-1-AP
FITC anti-mouse CD14	eBioscience	Cat#25-0149-42
PE anti-mouse Ly6G	BD Pharmingen	Cat#551461
APC anti-mouse CD11b	Proteintech Group	Cat# APC-65055
FITC anti-mouse F4/80	eBioscience	Cat#11-4801-82
PE anti-mouse CD206 (MMR)	Bioscience	Cat#85-12-2061-82
APC anti-mouse iNOS	Bioscience	Cat#85-17-5920-82
Oligonucleotides and sequence-based reagents
For long lists of oligos or other sequences please refer to the relevant Table(s) or EV Table(s)
siRNA: non-specific (ns) siRNA (5’–CUACGUCCAGGAGCGCACC–3’)	This study	N/A
siRNA: Rab5a(5’–ACAGUUUGAGGUACUGUUC–3’)	This study	N/A
siRNA: Rab10 (5’–AACGATTTCACACCATCACAA–3’)	This study	N/A
siRNA: IRG1 (5’–GAGGAUGAUUCUAGACACUTT–3’)	This study	N/A
shRNA: Rab10, AACTGGAACAGACAAACTATC	This study	N/A
shRNA:Rab7a, AAGACCAGACGCCACTCCAAC	This study	N/A
shRNA:MAPK14,CTCAGAGTCTGCAAGAAACTA	This study	N/A
Real-time PCR primer: Rab5a (forward:GCTAATCGAGGAGCAACAAGAC; reverse: CCAGGCTTGATTTGCCAACAG)	This study	N/A
Real-time PCR primer: EGFR (forward: GCCATCTGGGCCAAAGATACC; reverse: GTCTTCGCATGAATAGGCCAAT)	This study	N/A
Real-time PCR primer: IL-1β(forward: GCAACTGTTCCTGAACTCAACT; reverse: ATCTTTTGGGGTCCGTCAACT)	This study	N/A
Real-time PCR primer: iNOS (forward: GAGACAGGGAAGTCTGAAGCAC; reverse: CCAGCAGTAGTTGCTCCTCTTC)	This study	N/A
Real-time PCR primer: Arg1(forward: CATTGGCTTGCGAGACGTAGAC; reverse: GCTGAAGGTCTCTTCCATCACC)	This study	N/A
Real-time PCR primer: Ym1(forward: TACTCACTTCCACAGGAGCAGG; reverse: CTCCAGTGTAGCCATCCTTAGG)	This study	N/A
Real-time PCR primer: Mcr-1(forward: GTGAGTCTGGTGGAGAATGTGC; reverse:GTAGTCTCCAGCACGATGCTGA)	This study	N/A
Real-time PCR primer: GAPDH(forward:CATCACTGCCACCCAGAAGACTG; reverse:ATGCCAGTGAGCTTCCCGTTCAG)	This study	N/A
Chemicals, enzymes and other reagents
e.g. drugs, peptides, recombinant proteins, dyes etc.
Lipopolysaccharides	Sigma	Cat# L4391
PD168393	Sigma	Cat# 194423-15-9
Erlotinib	Selleck	Cat# S1023
Rosiglitazone	MedChemExpress	Cat# HY-17386
Phosbind Acrylamide	ApexBio Technology	Cat# F4002
SB203580	ApexBio Technolog	Cat# A8254
Software
Include version where applicable
FlowJo V10	FlowJo LLC	www.flowjo.com/
Prism 9	Graphpad	www.graphpad.com/
ImageJ	SOFTONIC INTERNATIONAL	https://imagej.en.softonic.com
Other
Kits, instrumentation, laboratory equipment, lab ware etc. that are critical for the experimental procedure and do not fit in any of the above categories can be listed here.
Phosphoproteomics data	This paper	Supplemental information Table EV1-EV4
