# Supplementary material for: EGFR tyrosine kinase activity and Rab GTPases coordinate EGFR trafficking to regulate macrophage activation in sepsis
Source: Cell Death Dis. 2022 Nov 7;13(11):934. doi: 10.1038/s41419-022-05370-y (PMC9640671; doi:10.1038/s41419-022-05370-y)
Supplement: Supplementary file 14 — Supplementary Table 6 [file 41419_2022_5370_MOESM14_ESM.xlsx]

## Sheet: Summary table
Groups		Septic patients		Healthy donors		p value
n		28		22
Age		67.00(13.17)		28.27(5.82)
Gender（male）		0.7143		0.6818
SOFA score		9.89(3.07)		-
GCS score		12.79(3.12)		-
Interventions
Ventilator assist		0.7857		0
vasopressor maintenance		0.8214		0
Tracheal intubation		0.7143		0
Comorbidities
Septic Shock		0.6429		0
Heart Failure		0.2857		0
ARDS		0.3929		0
Pneumonia		0.75		0
COPD		0.1429		0
Pancreatitis		0.1071		0
Digestive Tract		0.1429		0
Renal		0.3214		0
Liver and Gallbladder		0.2857		0
MODS		0.25		0
Vital signs
Heart rate		93.82(18.21)		70.19(5.59)		<0.0001
Temperature(℃)		37.13(0.74)		36.41(0.15)		<0.0001
RR		18.75(3.90)		17.45(1.10)		0.1382
MAP		78.79(11.03)		82.73(5.12)		0.1281
PaO2/FiO2≤300(mmHg)		0.75		0
Consciousness change		0.5714		0
Laboratory tests
WBC		20.58(10.83)		5.07(1.28)		<0.0001
NE		88.0(6.51)		56.77(5.97)		<0.0001
LY		5.49(3.67)		34.93(5.71)		<0.0001
Hemoglobin		97.56(27.51)		137.00(11.74)		<0.0001
Platelet		150.64(141.31)		285.95(41.69)		<0.0001
Lactate		3.41(2.46)		-
CRP		144.34(71.20)		-
PCT		23.14(34.85)		-
Creatinine		133.82(194.61)		50.79(19.92)		0.0002
Bilirubin		36.17(53.89)		4.53(1.23)		0.0042

## Sheet: Vital signs
年龄		心率		体温		RR		MAP		SOFA	GCS
sepsis	healthy	s	h	s	h	S	H	S	H	S	s
59	25	104	65	37.2	36.5	16	17	62	76	8	13
87	27	102	66	38	36.5	18	18	58	80	10	13
62	27	90	68	37.5	36.6	24	17	79	77	14	15
57	26	82	70	36.7	36.4	20	16	83	84	9	15
76	27	115	58	37.2	36.5	16	18	80	83	14	13
77	26	113	72	36.5	36.5	18	19	83	77	7	15
73	25	123	68	39	36.6	29	16	71	76	15	6
85	37	76	72	36	36.5	17	17	75	77	10	13
70	24	72	77	37.2	36.4	20	18	79	78	11	15
62	24	80	71	36.6	36.5	20	17	90	86	10	15
62	27	90	75	37.1	36.3	20	16	90	90	7	12
65	26	80	76	36.7	36.3	20	20	78	82	7	15
68	25	84	80	37.5	36.5	20	18	82	78	14	8
66	32	100	70	36.5	36.3	24	18	76	87	14	3
45	27	105	71	36.5	36.2	23	16	73	80	12	15
64	25	77	63	37	36.2	20	17	90	88	11	13
69	25	108	60	37	36.1	15	18	86	90	6	7
52	26	106	75	36.8	36.3	22	19	77	92	9	12
60	26	89	68	38.5	36.4	16	18	84	86	9	15
75	43	69	75	36.8	36.5	15	16	67	85	8	12
82	45	79	76	37.5	36.7	19	17	73	88	11	14
86	27	120	68	39	36.3	20	18	81	80	12	13
75	28.2727	70	70.1818	36.5	36.4136	10	17.4545	88	82.7273	11	15
26		125		37.2		20		65		7	12
74		78		37.2		20		76		5	15
54		70		36.3		11		70		15	14
77		95		36.8		16		116		6	15
68		125		36.8		16		74		5	15
67		93.8214		37.1286		18.75		78.7857		9.89286	12.7857
13.1656	5.82427	18.2067	5.58601	0.738796	0.14895	3.90275	1.10096	11.0264	5.11935	3.07124	3.11932

## Sheet: Laboratory tests
PLT		HGB		WBC		NE		LY		CRP		LAC		PCT		Scr		Bili
S	H	S	H	S	H	S	H	S	H	S	H	S	H	S	H	S	H	S	H
187	271	76	131	20.84	6.35	94.6	69.7	1.9	24.6			3.4		63.16		126	43	26.1	4.3
74	253	82	154	38.93	5.43	95.8	54.5	1.5	34.9			5.5		4.85		110	68	71.8	5.4
32	305	101	135	17	4.97	95.7	50.97	1.4	36.9			1.5		100		235	57	2.7	3.4
97	270	70	126	16.56	5.78	89.1	56.3	8.4	35.3	79		1.5		16.26		76	55	10.6	6
30	253	82	134	10.4	5.88	87.1	50	6.9	36.6			11.9		39.36		159	85.3	122.6	5.1
406	312	128	139	42.22	5.45	92.8	42.03	3.2	44.53	224		3.6		38.97		116	77	29.3	6.4
23	234	167	134	18.86	7.02	87.3	57	2.7	36.4			6.9		100		44	53	31	2.5
69	339	115	140	51.79	5.53	83.1	50.43	0.1	39.3	139		5.5		0.509		62	50	11.1	2.7
74	247	110	139	23.89	3.85	89.2	57.7	8.7	30.5	159		1.6		4.03		453	52	161.7	5.7
570	237	95	141	13.8	5.5	77.4	54.2	12.6	33.4	237.92		1.7		1.02		156	77	0.5	4
248	290	109	177	17.31	5.4	87.8	50	8.5	43					1.08		37	34	50.4	3.2
91	218	56	141	17.1	6.08	92.4	65	4.3	25	228.58				3.18		74	70	31.5	4.2
110	247	80	126	14.93	8.11	83.4	61.3	8.2	31.7			1.8		6.11		193	48	6.5	3.1
80	237	75	151	21	2.48	89.4	54.83	5.5	35.9			3.7		3.54		181	92	12.1	4.4
45	356	124	135	12.94	4.56	85.6	61.23	7.1	25.12			5.29		87.56		48	26	12.9	5.2
172	323	91	128	8.68	4.83	85.4	58.45	3.7	26.53			1.4		0.273		238	28	6.1	5.8
103	293	79	125	3.9	5.12	90.8	56.42	5.9	34.56			2.9		3.79		82	31	15.8	4.5
81	335	81	130	10.3	3.38	92.6	61.12	4.7	41.78			3.21		0.495		241	32	7.3	5.4
288	286	68	135	13.74	3.98	78.2	56.23	9.2	38.52	89.39				6.44		123	41	13.9	3.6
47	308	86	128	32.01	4.06	96.1	63.15	1.8	39.71	64.28		1.4		50.53		244	28	97.7	6.8
37	345	90	138	24.29	4.18	91.5	60.12	5.06	36.73			3.1		7.31		70	34	82.6	3.2
19	332	123	127	34.96	3.56	94.4	58.12	2.2	37.56					100		62	36	20.5	4.7
129	285.955	84	137	15.91	5.06818	92.3	56.7636	4.1	34.9336			2.52		0.96		55	50.7864	8.2	4.52727
298		147		24.97		97.6		1.6				2.45		0.379		51		4.2
445		85		18.38		76.4		7.5						1.77		85		11.3
32		91		24.19		97.9		1.3				1.8		5.53		139		225
194		75		14.8		85		9.3		77.9				0.562		37		12.4
237		117		12.47		74.6		14.9				2.35		0.355		250		10.9
150.643		97.5625		20.5775		88.6964		5.43786		144.341		3.41		23.1437		133.821		39.1679
141.305	41.6864	27.5099	11.7473	10.8295	1.27812	6.50968	5.9788	3.66856	5.7061	71.1999		2.45576		34.8493		94.608	19.9242	53.9	1.22986
